# Supplementary material for: Crystal structure of (η4-cyclo­octa­diene)(3,3′-dimesityl-1,1′-methyl­enediimidazoline-2,2′-diyl­idene)nickel(0) tetra­hydro­furan monosolvate
Source: Acta Crystallogr E Crystallogr Commun. 2018 Sep 7;74(Pt 10):1396–9. doi: 10.1107/S2056989018012252 (PMC6176447; doi:10.1107/S2056989018012252)
Supplement: Supplementary file 1 [file e-74-01396-sup1.cif]

##############################################################################
#                                                                            #
# This CIF contains the data in a paper accepted for publication in          #
# Acta Crystallographica Section E. It conforms to the requirements of       #
# Notes for Authors for Acta Crystallographica Section E, and has been       #
# peer reviewed under the auspices of the IUCr Commission on Journals.       #
#                                                                            #
# Full details of the Crystallographic Information File format               #
# are given in the paper "The Crystallographic Information File (CIF):       #
# a New Standard Archive File for Crystallography" by S. R. Hall, F. H.      #
# Allen and I. D. Brown [Acta Cryst. (1991), A47, 655-685].                  #
#                                                                            #
# The current version of the core CIF dictionary is obtainable from          #
# ftp://ftp.iucr.org/pub/cif_core.dic.                                       #
#                                                                            #
# Software is freely available for graphical display of the structure(s)     #
# in this CIF. For information consult the CIF software page                 #
# http://www.iucr.org/resources/cif/software.                                #
#                                                                            #
# This file may be used for bona fide research purposes within the           #
# scientific community so long as proper attribution is given to the journal # 
# article from which it was obtained.                                        #
#                                                                            #
##############################################################################
data_I
_database_code_depnum_ccdc_archive 'CCDC 1864396'
_audit_creation_method     'SHELXL-2016/6'
_journal_date_recd_electronic     2018-08-13
_journal_date_accepted     2018-08-28
_journal_name_full     'Acta Crystallographica, Section E'
_journal_year     2018
_journal_volume     74
_journal_issue     10
_journal_page_first     1396
_journal_page_last     1399
_journal_paper_category     GM
_journal_paper_doi     10.1107/S2056989018012252
_journal_coeditor_code     ZL2737
_publ_contact_author_name     'Sabine Chantal E. Stieber'
_publ_contact_author_address
;
Department of Chemistry & Biochemistry
California State Polytechnic University, Pomona
3801 W. Temple Ave.
Pomona, CA 91768
;
_publ_contact_author_email     'sestieber@cpp.edu'
_publ_contact_author_fax     '909-869-4344'
_publ_contact_author_phone     '909-869-3674'
_publ_section_title
;\
Crystal structure of
(\h^4^-cyclooctadiene)(3,3'-dimesityl-1,1'-methylenediimidazoline-2,2'-\
diylidene)nickel(0) tetrahydrofuran monosolvate
;
loop_
    _publ_author_name
    _publ_author_footnote
    _publ_author_address
    'Yamamoto, Carlos D.' .
;
Department of Chemistry & Biochemistry
California State Polytechnic University, Pomona
3801 W. Temple Ave.
Pomona, CA 91768
USA
;
    'Zhang, Zijie' .
;
Department of Chemistry & Biochemistry
California State Polytechnic University, Pomona
3801 W. Temple Ave.
Pomona, CA 91768
USA
;
    'Stieber, Sabine Chantal E.' .
;
Department of Chemistry & Biochemistry
California State Polytechnic University, Pomona
3801 W. Temple Ave.
Pomona, CA 91768
USA
;
_publ_section_synopsis
;
The complex at 100 K has monoclinic (<i>P</i>2~1~/<i>c</i>) symmetry and a
distorted tetrahedral geometry around the nickel center, with the
cyclooctadiene ligand coordinated in a \k^2^,\h^2^ fashion. The bidentate NHC
ligand is not planar, with a C(carbene)---Ni---C(carbene) angle of
91.51(12)\%, resulting in the mesityl groups being on the same side of the
cyclooctadiene (COD) ligand.
;
_chemical_name_systematic
;\
(\h^4^-Cyclooctadiene)(3,3'-dimesityl-1,1'-methylenediimidazoline-\
2,2'-diylidene)nickel(0) tetrahydrofuran monosolvate
;
_chemical_name_common     ?
_chemical_formula_moiety     'C33 H40 N4 Ni, C4 H8 O'
_chemical_formula_sum     'C37 H48 N4 Ni O'
_chemical_formula_iupac     '[Ni (C25 H28 N4) (C8 H12)], C4 H8 O'
_chemical_formula_weight     623.50
_chemical_melting_point     ?
_shelx_space_group_comment
;
The symmetry employed for this shelxl refinement is uniquely defined
by the following loop, which should always be used as a source of
symmetry information in preference to the above space-group names.
They are only intended as comments.
;
_space_group_crystal_system     monoclinic
_space_group_name_H-M_alt     'P 21/c'
_space_group_name_Hall     '-P 2ybc'
loop_
    _space_group_symop_operation_xyz
    'x, y, z'
    '-x, y+1/2, -z+1/2'
    '-x, -y, -z'
    'x, -y-1/2, z-1/2'
_cell_length_a     10.5557(7)
_cell_length_b     35.308(2)
_cell_length_c     8.5951(5)
_cell_angle_alpha     90
_cell_angle_beta     99.591(2)
_cell_angle_gamma     90
_cell_volume     3158.6(3)
_cell_formula_units_Z     4
_cell_measurement_reflns_used     5806
_cell_measurement_theta_min     4.611
_cell_measurement_theta_max     54.166
_cell_measurement_temperature     100(2)
_exptl_crystal_description     'plate'
_exptl_crystal_colour     'orange'
_exptl_crystal_size_max     0.530
_exptl_crystal_size_mid     0.150
_exptl_crystal_size_min     0.040
_exptl_crystal_density_diffrn     1.311
_exptl_crystal_density_meas     ?
_exptl_crystal_density_method     'not measured'
_exptl_crystal_F_000     1336
_exptl_absorpt_coefficient_mu     0.650
_exptl_absorpt_correction_type     multi-scan
_exptl_absorpt_process_details
;
(SADABS; Krause <i>et al.</i>,  2015)
;
_shelx_estimated_absorpt_T_min     0.724
_shelx_estimated_absorpt_T_max     0.974
_exptl_absorpt_correction_T_min     0.6580
_exptl_absorpt_correction_T_max     0.7455
_diffrn_ambient_temperature     100(2)
_diffrn_radiation_type     MoK\a
_diffrn_radiation_wavelength     0.71073
_diffrn_measurement_device_type     'Bruker D8 Venture Kappa'
_diffrn_measurement_method     '\f and \w scans'
_diffrn_detector_area_resol_mean     ?
_diffrn_reflns_number     61849
_diffrn_reflns_av_R_equivalents     0.1411
_diffrn_reflns_theta_min     2.612
_diffrn_reflns_theta_max     27.149
_diffrn_reflns_theta_full     25.242
_diffrn_measured_fraction_theta_max     0.999
_diffrn_measured_fraction_theta_full     0.999
_diffrn_reflns_limit_h_min     -13
_diffrn_reflns_limit_h_max     13
_diffrn_reflns_limit_k_min     -45
_diffrn_reflns_limit_k_max     45
_diffrn_reflns_limit_l_min     -10
_diffrn_reflns_limit_l_max     11
_refine_special_details     ?
_reflns_number_total     6973
_reflns_number_gt     4784
_reflns_threshold_expression     'I > 2\s(I)'
_refine_ls_structure_factor_coef     Fsqd
_refine_ls_matrix_type     full
_refine_ls_R_factor_all     0.0942
_refine_ls_R_factor_gt     0.0478
_refine_ls_wR_factor_gt     0.0843
_refine_ls_wR_factor_ref     0.1037
_refine_ls_goodness_of_fit_ref     1.030
_refine_ls_restrained_S_all     1.025
_refine_ls_number_reflns     6973
_refine_ls_number_parameters     456
_refine_ls_number_restraints     182
_refine_ls_hydrogen_treatment     mixed
_refine_ls_weighting_scheme     calc
_refine_ls_weighting_details
              'w=1/[\s^2^(Fo^2^)+(0.0168P)^2^+5.0058P] where P=(Fo^2^+2Fc^2^)/3'
_atom_sites_solution_hydrogens     mixed
_atom_sites_solution_primary     direct
_atom_sites_solution_secondary     difmap
_refine_ls_shift/su_max     0.000
_refine_ls_shift/su_mean     0.000
_refine_diff_density_max     0.502
_refine_diff_density_min     -0.461
_refine_ls_extinction_method     none
_refine_ls_extinction_coef     .
loop_
    _atom_type_symbol
    _atom_type_description
    _atom_type_scat_dispersion_real
    _atom_type_scat_dispersion_imag
    _atom_type_scat_source
    'C' 'C' 0.0033 0.0016
                         'International Tables Vol C Tables 4.2.6.8 and 6.1.1.4'
    'H' 'H' 0.0000 0.0000
                         'International Tables Vol C Tables 4.2.6.8 and 6.1.1.4'
    'N' 'N' 0.0061 0.0033
                         'International Tables Vol C Tables 4.2.6.8 and 6.1.1.4'
    'Ni' 'Ni' 0.3393 1.1124
                         'International Tables Vol C Tables 4.2.6.8 and 6.1.1.4'
    'O' 'O' 0.0106 0.0060
                         'International Tables Vol C Tables 4.2.6.8 and 6.1.1.4'
_computing_data_collection
;
APEX3 (Bruker, 2017)
;
_computing_cell_refinement
;
SAINT (Bruker, 2017)
;
_computing_data_reduction
;
SAINT (Bruker, 2017)
;
_computing_structure_solution
;
SHELXT2014 (Sheldrick, 2015a)
;
_computing_structure_refinement
;
SHELXL2016 (Sheldrick, 2015b)
;
_computing_molecular_graphics
;
Mercury (Macrae <i>et al.</i>,  2006)
;
_computing_publication_material
;
publCIF (Westrip, 2010)
;
loop_
    _atom_site_type_symbol
    _atom_site_label
    _atom_site_fract_x
    _atom_site_fract_y
    _atom_site_fract_z
    _atom_site_U_iso_or_equiv
    _atom_site_adp_type
    _atom_site_calc_flag
    _atom_site_occupancy
    _atom_site_disorder_assembly
    _atom_site_disorder_group
    Ni Ni01 0.40659(3) 0.59095(2) 0.82589(4) 0.01352(10) Uani d 1 . .
    N N1 0.5497(2) 0.66097(7) 0.9799(3) 0.0171(5) Uani d 1 . .
    N N2 0.4717(2) 0.62336(7) 1.1329(3) 0.0160(5) Uani d 1 . .
    N N3 0.2805(2) 0.58667(7) 1.0943(3) 0.0158(5) Uani d 1 . .
    N N4 0.1305(2) 0.58132(7) 0.8953(3) 0.0155(5) Uani d 1 . .
    C C1 0.4848(3) 0.62709(8) 0.9772(3) 0.0147(6) Uani d 1 . .
    C C2 0.5758(3) 0.67656(9) 1.1304(3) 0.0217(7) Uani d 1 . .
    H H2 0.620362 0.699526 1.159441 0.026 Uiso calc 1 . .
    C C3 0.5259(3) 0.65294(9) 1.2269(3) 0.0209(7) Uani d 1 . .
    H H3 0.527500 0.655931 1.337005 0.025 Uiso calc 1 . .
    C C4 0.2613(3) 0.58607(8) 0.9316(3) 0.0144(6) Uani d 1 . .
    C C5 0.1676(3) 0.58212(8) 1.1549(3) 0.0179(6) Uani d 1 . .
    H H5 0.158714 0.581583 1.263073 0.021 Uiso calc 1 . .
    C C6 0.0735(3) 0.57865(8) 1.0301(3) 0.0184(6) Uani d 1 . .
    H H6 -0.015291 0.575044 1.032910 0.022 Uiso calc 1 . .
    C C7 0.4080(3) 0.59040(9) 1.1849(3) 0.0165(6) Uani d 1 . .
    H H7A 0.458691 0.567380 1.171654 0.020 Uiso calc 1 . .
    H H7B 0.402361 0.592985 1.298263 0.020 Uiso calc 1 . .
    C C8 0.5968(3) 0.67746(8) 0.8478(3) 0.0163(6) Uani d 1 . .
    C C9 0.5204(3) 0.70228(8) 0.7464(3) 0.0177(6) Uani d 1 . .
    C C10 0.5734(3) 0.71794(8) 0.6224(4) 0.0214(7) Uani d 1 . .
    H H10 0.521938 0.734348 0.550278 0.026 Uiso calc 1 . .
    C C11 0.6975(3) 0.71046(8) 0.6009(3) 0.0201(7) Uani d 1 . .
    C C12 0.7709(3) 0.68572(8) 0.7052(3) 0.0200(7) Uani d 1 . .
    H H12 0.856658 0.680319 0.691993 0.024 Uiso calc 1 . .
    C C13 0.7218(3) 0.66878(8) 0.8281(3) 0.0178(6) Uani d 1 . .
    C C14 0.3861(3) 0.71230(9) 0.7685(4) 0.0262(7) Uani d 1 . .
    H H14A 0.330746 0.714082 0.665288 0.039 Uiso calc 1 . .
    H H14B 0.387035 0.736703 0.823046 0.039 Uiso calc 1 . .
    H H14C 0.353120 0.692657 0.831690 0.039 Uiso calc 1 . .
    C C15 0.7554(3) 0.72843(10) 0.4696(4) 0.0282(8) Uani d 1 . .
    H H15A 0.795053 0.708790 0.413047 0.042 Uiso calc 1 . .
    H H15B 0.820795 0.746881 0.514294 0.042 Uiso calc 1 . .
    H H15C 0.687898 0.741271 0.396340 0.042 Uiso calc 1 . .
    C C16 0.8014(3) 0.64084(9) 0.9349(4) 0.0253(7) Uani d 1 . .
    H H16A 0.753695 0.617055 0.936258 0.038 Uiso calc 1 . .
    H H16B 0.820161 0.651211 1.042069 0.038 Uiso calc 1 . .
    H H16C 0.882059 0.636053 0.896079 0.038 Uiso calc 1 . .
    C C17 0.0553(3) 0.58069(8) 0.7392(3) 0.0144(6) Uani d 1 . .
    C C18 -0.0086(3) 0.54770(8) 0.6843(3) 0.0158(6) Uani d 1 . .
    C C19 -0.0857(3) 0.54843(8) 0.5365(3) 0.0169(6) Uani d 1 . .
    H H19 -0.129619 0.526032 0.497217 0.020 Uiso calc 1 . .
    C C20 -0.1002(3) 0.58104(8) 0.4447(3) 0.0171(6) Uani d 1 . .
    C C21 -0.0343(3) 0.61332(8) 0.5027(3) 0.0171(6) Uani d 1 . .
    H H21 -0.042410 0.635603 0.439830 0.021 Uiso calc 1 . .
    C C22 0.0438(3) 0.61413(8) 0.6504(3) 0.0167(6) Uani d 1 . .
    C C23 -0.0007(3) 0.51193(8) 0.7823(3) 0.0210(7) Uani d 1 . .
    H H23A -0.016531 0.489902 0.712349 0.032 Uiso calc 1 . .
    H H23B -0.065404 0.512797 0.851747 0.032 Uiso calc 1 . .
    H H23C 0.085074 0.509905 0.846178 0.032 Uiso calc 1 . .
    C C24 -0.1874(3) 0.58143(9) 0.2862(3) 0.0229(7) Uani d 1 . .
    H H24A -0.147939 0.566754 0.210144 0.034 Uiso calc 1 . .
    H H24B -0.200454 0.607603 0.249046 0.034 Uiso calc 1 . .
    H H24C -0.270478 0.570174 0.296654 0.034 Uiso calc 1 . .
    C C25 0.1133(3) 0.64962(8) 0.7106(3) 0.0201(7) Uani d 1 . .
    H H25A 0.206066 0.644930 0.729324 0.030 Uiso calc 1 . .
    H H25B 0.086099 0.657291 0.809584 0.030 Uiso calc 1 . .
    H H25C 0.093035 0.669840 0.632288 0.030 Uiso calc 1 . .
    C C26 0.4432(3) 0.53181(8) 0.8337(3) 0.0186(7) Uani d 1 . .
    H H26A 0.423(2) 0.5236(7) 0.932(2) 0.010(7) Uiso d 1 . .
    C C27 0.3628(3) 0.51489(9) 0.6886(3) 0.0208(7) Uani d 1 . .
    H H27A 0.276896 0.508545 0.713097 0.025 Uiso calc 1 . .
    H H27B 0.403403 0.491004 0.661976 0.025 Uiso calc 1 . .
    C C28 0.3460(3) 0.54110(8) 0.5439(3) 0.0192(7) Uani d 1 . .
    H H28A 0.417278 0.536693 0.484457 0.023 Uiso calc 1 . .
    H H28B 0.264580 0.534738 0.473722 0.023 Uiso calc 1 . .
    C C29 0.3440(3) 0.58277(8) 0.5894(3) 0.0163(6) Uani d 1 . .
    H H29A 0.262(2) 0.5947(8) 0.559(3) 0.014(8) Uiso d 1 . .
    C C30 0.4559(3) 0.60531(8) 0.6134(3) 0.0149(6) Uani d 1 . .
    H H30A 0.443(3) 0.6319(6) 0.597(4) 0.024(9) Uiso d 1 . .
    C C31 0.5874(3) 0.59020(9) 0.5982(3) 0.0189(6) Uani d 1 . .
    H H31A 0.651953 0.610249 0.630734 0.023 Uiso calc 1 . .
    H H31B 0.588887 0.584307 0.485938 0.023 Uiso calc 1 . .
    C C32 0.6263(3) 0.55448(9) 0.6975(4) 0.0230(7) Uani d 1 . .
    H H32A 0.607565 0.531937 0.629023 0.028 Uiso calc 1 . .
    H H32B 0.720140 0.555157 0.735062 0.028 Uiso calc 1 . .
    C C33 0.5586(3) 0.55016(9) 0.8387(3) 0.0192(7) Uani d 1 . .
    H H33A 0.612(2) 0.5536(8) 0.940(3) 0.014(8) Uiso d 1 . .
    O O1 0.1468(10) 0.7119(3) 0.3805(9) 0.0435(18) Uani d 0.502(13) A 1
    C C34 0.2266(17) 0.6845(6) 0.3253(16) 0.041(2) Uani d 0.502(13) A 1
    H H34A 0.200127 0.658717 0.351848 0.049 Uiso calc 0.502(13) A 1
    H H34B 0.317128 0.688406 0.375222 0.049 Uiso calc 0.502(13) A 1
    C C35 0.2128(11) 0.6890(4) 0.1491(15) 0.037(2) Uani d 0.502(13) A 1
    H H35A 0.283351 0.704611 0.120317 0.045 Uiso calc 0.502(13) A 1
    H H35B 0.212307 0.664092 0.096250 0.045 Uiso calc 0.502(13) A 1
    C C36 0.0855(17) 0.7087(4) 0.1057(14) 0.044(2) Uani d 0.502(13) A 1
    H H36A 0.014923 0.690064 0.079960 0.052 Uiso calc 0.502(13) A 1
    H H36B 0.085608 0.725673 0.014167 0.052 Uiso calc 0.502(13) A 1
    C C37 0.0717(10) 0.7310(3) 0.2521(10) 0.0352(19) Uani d 0.502(13) A 1
    H H37A 0.103029 0.757211 0.244043 0.042 Uiso calc 0.502(13) A 1
    H H37B -0.019410 0.731908 0.266236 0.042 Uiso calc 0.502(13) A 1
    O O1' 0.0905(10) 0.7022(2) 0.3664(9) 0.0391(17) Uani d 0.498(13) A 2
    C C34' 0.2015(16) 0.6844(6) 0.3267(16) 0.041(2) Uani d 0.498(13) A 2
    H H34C 0.213464 0.658950 0.375138 0.049 Uiso calc 0.498(13) A 2
    H H34D 0.279163 0.699780 0.363667 0.049 Uiso calc 0.498(13) A 2
    C C35' 0.1769(12) 0.6816(3) 0.1473(15) 0.037(2) Uani d 0.498(13) A 2
    H H35C 0.131992 0.657687 0.111634 0.045 Uiso calc 0.498(13) A 2
    H H35D 0.258105 0.682994 0.104300 0.045 Uiso calc 0.498(13) A 2
    C C36' 0.0919(16) 0.7159(4) 0.0979(13) 0.037(2) Uani d 0.498(13) A 2
    H H36C 0.143422 0.738695 0.084198 0.044 Uiso calc 0.498(13) A 2
    H H36D 0.030569 0.711026 -0.000385 0.044 Uiso calc 0.498(13) A 2
    C C37' 0.0240(12) 0.7195(3) 0.2392(11) 0.046(2) Uani d 0.498(13) A 2
    H H37C 0.013576 0.746664 0.263105 0.056 Uiso calc 0.498(13) A 2
    H H37D -0.062699 0.708117 0.213787 0.056 Uiso calc 0.498(13) A 2
loop_
    _atom_site_aniso_label
    _atom_site_aniso_U_11
    _atom_site_aniso_U_22
    _atom_site_aniso_U_33
    _atom_site_aniso_U_12
    _atom_site_aniso_U_13
    _atom_site_aniso_U_23
    Ni01 0.01553(18) 0.01667(19) 0.00880(17) -0.00028(16) 0.00334(13)
                                                                    -0.00042(16)
    N1 0.0191(13) 0.0178(14) 0.0137(12) -0.0008(10) 0.0009(10) 0.0001(10)
    N2 0.0189(13) 0.0194(14) 0.0095(12) -0.0007(10) 0.0016(10) -0.0006(10)
    N3 0.0177(12) 0.0209(14) 0.0098(11) -0.0016(11) 0.0050(9) 0.0011(10)
    N4 0.0163(12) 0.0202(14) 0.0104(12) -0.0001(10) 0.0033(10) 0.0025(10)
    C1 0.0147(14) 0.0183(16) 0.0111(14) 0.0021(12) 0.0020(11) 0.0004(12)
    C2 0.0287(18) 0.0203(17) 0.0153(15) -0.0043(14) 0.0017(13) -0.0059(12)
    C3 0.0269(17) 0.0241(17) 0.0106(15) 0.0016(14) -0.0001(13) -0.0035(12)
    C4 0.0180(14) 0.0144(15) 0.0105(13) -0.0003(12) 0.0013(11) 0.0012(11)
    C5 0.0197(15) 0.0237(17) 0.0116(14) 0.0033(13) 0.0067(12) 0.0028(12)
    C6 0.0171(15) 0.0243(17) 0.0157(15) 0.0035(12) 0.0083(12) 0.0057(12)
    C7 0.0218(15) 0.0195(15) 0.0082(13) 0.0002(13) 0.0022(11) 0.0042(12)
    C8 0.0214(15) 0.0154(15) 0.0118(14) -0.0042(12) 0.0020(12) -0.0018(11)
    C9 0.0206(16) 0.0125(15) 0.0184(16) -0.0035(12) -0.0018(12) -0.0029(12)
    C10 0.0284(18) 0.0139(16) 0.0189(16) -0.0011(13) -0.0046(13) 0.0050(12)
    C11 0.0309(18) 0.0171(16) 0.0114(15) -0.0062(13) 0.0010(13) -0.0008(12)
    C12 0.0214(16) 0.0193(17) 0.0196(16) -0.0003(13) 0.0048(13) -0.0003(13)
    C13 0.0232(16) 0.0157(16) 0.0139(15) 0.0001(13) 0.0016(12) 0.0004(12)
    C14 0.0250(18) 0.0223(18) 0.0292(18) 0.0006(14) -0.0018(14) 0.0002(14)
    C15 0.037(2) 0.0299(19) 0.0182(17) -0.0086(16) 0.0055(14) 0.0058(14)
    C16 0.0259(17) 0.0259(19) 0.0248(18) 0.0037(14) 0.0060(14) 0.0118(14)
    C17 0.0130(14) 0.0207(16) 0.0104(14) 0.0035(12) 0.0041(11) 0.0023(11)
    C18 0.0158(14) 0.0192(16) 0.0136(15) 0.0020(12) 0.0062(12) 0.0045(12)
    C19 0.0165(15) 0.0197(16) 0.0151(15) -0.0016(12) 0.0047(12) 0.0017(12)
    C20 0.0159(14) 0.0233(17) 0.0124(14) 0.0048(12) 0.0032(11) 0.0022(12)
    C21 0.0193(15) 0.0189(16) 0.0144(15) 0.0030(12) 0.0063(12) 0.0048(12)
    C22 0.0143(14) 0.0203(16) 0.0168(15) 0.0014(12) 0.0060(12) 0.0011(12)
    C23 0.0264(17) 0.0196(17) 0.0171(16) -0.0029(13) 0.0037(13) 0.0041(13)
    C24 0.0235(16) 0.0286(19) 0.0169(16) 0.0020(14) 0.0037(13) 0.0030(13)
    C25 0.0208(16) 0.0214(16) 0.0179(16) 0.0013(13) 0.0029(13) 0.0041(12)
    C26 0.0257(17) 0.0169(16) 0.0140(15) 0.0060(13) 0.0055(13) 0.0046(12)
    C27 0.0261(17) 0.0171(16) 0.0192(16) 0.0018(13) 0.0040(13) 0.0006(13)
    C28 0.0233(16) 0.0219(17) 0.0119(15) -0.0025(13) 0.0016(12) -0.0030(12)
    C29 0.0204(15) 0.0205(17) 0.0084(14) 0.0026(13) 0.0032(11) 0.0009(11)
    C30 0.0224(16) 0.0180(16) 0.0053(13) 0.0006(12) 0.0049(11) 0.0006(11)
    C31 0.0182(14) 0.0286(17) 0.0109(14) -0.0019(14) 0.0053(11) 0.0001(13)
    C32 0.0171(16) 0.0274(18) 0.0256(18) 0.0070(13) 0.0065(13) -0.0021(14)
    C33 0.0201(16) 0.0231(17) 0.0137(15) 0.0072(13) 0.0011(12) 0.0013(13)
    O1 0.061(4) 0.047(4) 0.024(3) 0.020(3) 0.011(3) 0.005(3)
    C34 0.054(5) 0.037(4) 0.031(3) 0.019(4) 0.007(3) 0.002(3)
    C35 0.047(4) 0.040(4) 0.026(3) 0.013(4) 0.010(3) 0.004(3)
    C36 0.048(4) 0.053(5) 0.030(3) 0.009(4) 0.004(3) -0.004(3)
    C37 0.036(4) 0.042(4) 0.030(3) 0.005(3) 0.010(3) 0.003(3)
    O1' 0.055(4) 0.038(3) 0.028(3) 0.015(3) 0.019(3) 0.009(2)
    C34' 0.053(5) 0.039(4) 0.030(3) 0.014(4) 0.006(4) 0.006(3)
    C35' 0.048(4) 0.039(4) 0.026(3) 0.017(4) 0.011(4) 0.001(3)
    C36' 0.046(4) 0.037(4) 0.027(3) 0.005(4) 0.007(3) 0.006(3)
    C37' 0.054(4) 0.054(4) 0.032(3) 0.016(4) 0.010(4) -0.005(3)
_geom_special_details
;
 All esds (except the esd in the dihedral angle between two l.s. planes)
 are estimated using the full covariance matrix.  The cell esds are taken
 into account individually in the estimation of esds in distances, angles
 and torsion angles; correlations between esds in cell parameters are only
 used when they are defined by crystal symmetry.  An approximate (isotropic)
 treatment of cell esds is used for estimating esds involving l.s. planes.
;
loop_
    _geom_bond_atom_site_label_1
    _geom_bond_atom_site_label_2
    _geom_bond_site_symmetry_2
    _geom_bond_distance
    _geom_bond_publ_flag
    Ni01 C1 . 1.909(3) ?
    Ni01 C4 . 1.916(3) ?
    Ni01 C30 . 2.045(3) ?
    Ni01 C29 . 2.051(3) ?
    Ni01 C26 . 2.123(3) ?
    Ni01 C33 . 2.145(3) ?
    N1 C1 . 1.377(4) ?
    N1 C2 . 1.390(4) ?
    N1 C8 . 1.437(4) ?
    N2 C1 . 1.374(3) ?
    N2 C3 . 1.384(4) ?
    N2 C7 . 1.451(4) ?
    N3 C4 . 1.379(3) ?
    N3 C5 . 1.388(3) ?
    N3 C7 . 1.444(3) ?
    N4 C4 . 1.374(3) ?
    N4 C6 . 1.395(3) ?
    N4 C17 . 1.441(3) ?
    C2 C3 . 1.344(4) ?
    C2 H2 . 0.9500 ?
    C3 H3 . 0.9500 ?
    C5 C6 . 1.341(4) ?
    C5 H5 . 0.9500 ?
    C6 H6 . 0.9500 ?
    C7 H7A . 0.9900 ?
    C7 H7B . 0.9900 ?
    C8 C13 . 1.392(4) ?
    C8 C9 . 1.394(4) ?
    C9 C10 . 1.397(4) ?
    C9 C14 . 1.503(4) ?
    C10 C11 . 1.379(4) ?
    C10 H10 . 0.9500 ?
    C11 C12 . 1.392(4) ?
    C11 C15 . 1.510(4) ?
    C12 C13 . 1.387(4) ?
    C12 H12 . 0.9500 ?
    C13 C16 . 1.505(4) ?
    C14 H14A . 0.9800 ?
    C14 H14B . 0.9800 ?
    C14 H14C . 0.9800 ?
    C15 H15A . 0.9800 ?
    C15 H15B . 0.9800 ?
    C15 H15C . 0.9800 ?
    C16 H16A . 0.9800 ?
    C16 H16B . 0.9800 ?
    C16 H16C . 0.9800 ?
    C17 C18 . 1.389(4) ?
    C17 C22 . 1.400(4) ?
    C18 C19 . 1.390(4) ?
    C18 C23 . 1.512(4) ?
    C19 C20 . 1.390(4) ?
    C19 H19 . 0.9500 ?
    C20 C21 . 1.385(4) ?
    C20 C24 . 1.512(4) ?
    C21 C22 . 1.394(4) ?
    C21 H21 . 0.9500 ?
    C22 C25 . 1.500(4) ?
    C23 H23A . 0.9800 ?
    C23 H23B . 0.9800 ?
    C23 H23C . 0.9800 ?
    C24 H24A . 0.9800 ?
    C24 H24B . 0.9800 ?
    C24 H24C . 0.9800 ?
    C25 H25A . 0.9800 ?
    C25 H25B . 0.9800 ?
    C25 H25C . 0.9800 ?
    C26 C33 . 1.374(4) ?
    C26 C27 . 1.510(4) ?
    C26 H26A . 0.951(18) ?
    C27 C28 . 1.536(4) ?
    C27 H27A . 0.9900 ?
    C27 H27B . 0.9900 ?
    C28 C29 . 1.523(4) ?
    C28 H28A . 0.9900 ?
    C28 H28B . 0.9900 ?
    C29 C30 . 1.411(4) ?
    C29 H29A . 0.960(18) ?
    C30 C31 . 1.512(4) ?
    C30 H30A . 0.956(19) ?
    C31 C32 . 1.539(4) ?
    C31 H31A . 0.9900 ?
    C31 H31B . 0.9900 ?
    C32 C33 . 1.516(4) ?
    C32 H32A . 0.9900 ?
    C32 H32B . 0.9900 ?
    C33 H33A . 0.960(19) ?
    O1 C34 . 1.415(11) ?
    O1 C37 . 1.417(8) ?
    C34 C35 . 1.506(11) ?
    C34 H34A . 0.9900 ?
    C34 H34B . 0.9900 ?
    C35 C36 . 1.503(12) ?
    C35 H35A . 0.9900 ?
    C35 H35B . 0.9900 ?
    C36 C37 . 1.512(11) ?
    C36 H36A . 0.9900 ?
    C36 H36B . 0.9900 ?
    C37 H37A . 0.9900 ?
    C37 H37B . 0.9900 ?
    O1' C37' . 1.344(9) ?
    O1' C34' . 1.420(10) ?
    C34' C35' . 1.524(11) ?
    C34' H34C . 0.9900 ?
    C34' H34D . 0.9900 ?
    C35' C36' . 1.526(11) ?
    C35' H35C . 0.9900 ?
    C35' H35D . 0.9900 ?
    C36' C37' . 1.514(11) ?
    C36' H36C . 0.9900 ?
    C36' H36D . 0.9900 ?
    C37' H37C . 0.9900 ?
    C37' H37D . 0.9900 ?
loop_
    _geom_angle_atom_site_label_1
    _geom_angle_atom_site_label_2
    _geom_angle_atom_site_label_3
    _geom_angle_site_symmetry_1
    _geom_angle_site_symmetry_3
    _geom_angle
    _geom_angle_publ_flag
    C1 Ni01 C4 . . 91.51(12) ?
    C1 Ni01 C30 . . 107.31(12) ?
    C4 Ni01 C30 . . 142.09(12) ?
    C1 Ni01 C29 . . 143.24(12) ?
    C4 Ni01 C29 . . 107.85(12) ?
    C30 Ni01 C29 . . 40.29(11) ?
    C1 Ni01 C26 . . 125.47(12) ?
    C4 Ni01 C26 . . 93.00(12) ?
    C30 Ni01 C26 . . 101.53(12) ?
    C29 Ni01 C26 . . 85.37(12) ?
    C1 Ni01 C33 . . 100.31(12) ?
    C4 Ni01 C33 . . 124.47(12) ?
    C30 Ni01 C33 . . 84.99(12) ?
    C29 Ni01 C33 . . 94.06(12) ?
    C26 Ni01 C33 . . 37.55(11) ?
    C1 N1 C2 . . 112.4(2) ?
    C1 N1 C8 . . 125.1(2) ?
    C2 N1 C8 . . 122.3(2) ?
    C1 N2 C3 . . 113.4(2) ?
    C1 N2 C7 . . 120.2(2) ?
    C3 N2 C7 . . 126.4(2) ?
    C4 N3 C5 . . 112.8(2) ?
    C4 N3 C7 . . 121.0(2) ?
    C5 N3 C7 . . 126.1(2) ?
    C4 N4 C6 . . 112.1(2) ?
    C4 N4 C17 . . 126.2(2) ?
    C6 N4 C17 . . 121.7(2) ?
    N2 C1 N1 . . 101.4(2) ?
    N2 C1 Ni01 . . 119.8(2) ?
    N1 C1 Ni01 . . 138.6(2) ?
    C3 C2 N1 . . 106.9(3) ?
    C3 C2 H2 . . 126.5 ?
    N1 C2 H2 . . 126.5 ?
    C2 C3 N2 . . 105.9(3) ?
    C2 C3 H3 . . 127.0 ?
    N2 C3 H3 . . 127.0 ?
    N4 C4 N3 . . 101.8(2) ?
    N4 C4 Ni01 . . 139.2(2) ?
    N3 C4 Ni01 . . 119.02(19) ?
    C6 C5 N3 . . 106.2(2) ?
    C6 C5 H5 . . 126.9 ?
    N3 C5 H5 . . 126.9 ?
    C5 C6 N4 . . 107.1(3) ?
    C5 C6 H6 . . 126.5 ?
    N4 C6 H6 . . 126.5 ?
    N3 C7 N2 . . 110.2(2) ?
    N3 C7 H7A . . 109.6 ?
    N2 C7 H7A . . 109.6 ?
    N3 C7 H7B . . 109.6 ?
    N2 C7 H7B . . 109.6 ?
    H7A C7 H7B . . 108.1 ?
    C13 C8 C9 . . 121.6(3) ?
    C13 C8 N1 . . 117.8(3) ?
    C9 C8 N1 . . 120.5(3) ?
    C8 C9 C10 . . 117.5(3) ?
    C8 C9 C14 . . 121.9(3) ?
    C10 C9 C14 . . 120.6(3) ?
    C11 C10 C9 . . 122.4(3) ?
    C11 C10 H10 . . 118.8 ?
    C9 C10 H10 . . 118.8 ?
    C10 C11 C12 . . 118.3(3) ?
    C10 C11 C15 . . 122.1(3) ?
    C12 C11 C15 . . 119.6(3) ?
    C13 C12 C11 . . 121.5(3) ?
    C13 C12 H12 . . 119.3 ?
    C11 C12 H12 . . 119.3 ?
    C12 C13 C8 . . 118.6(3) ?
    C12 C13 C16 . . 120.4(3) ?
    C8 C13 C16 . . 120.9(3) ?
    C9 C14 H14A . . 109.5 ?
    C9 C14 H14B . . 109.5 ?
    H14A C14 H14B . . 109.5 ?
    C9 C14 H14C . . 109.5 ?
    H14A C14 H14C . . 109.5 ?
    H14B C14 H14C . . 109.5 ?
    C11 C15 H15A . . 109.5 ?
    C11 C15 H15B . . 109.5 ?
    H15A C15 H15B . . 109.5 ?
    C11 C15 H15C . . 109.5 ?
    H15A C15 H15C . . 109.5 ?
    H15B C15 H15C . . 109.5 ?
    C13 C16 H16A . . 109.5 ?
    C13 C16 H16B . . 109.5 ?
    H16A C16 H16B . . 109.5 ?
    C13 C16 H16C . . 109.5 ?
    H16A C16 H16C . . 109.5 ?
    H16B C16 H16C . . 109.5 ?
    C18 C17 C22 . . 121.9(3) ?
    C18 C17 N4 . . 119.4(2) ?
    C22 C17 N4 . . 118.6(3) ?
    C17 C18 C19 . . 118.2(3) ?
    C17 C18 C23 . . 122.2(3) ?
    C19 C18 C23 . . 119.6(3) ?
    C18 C19 C20 . . 121.8(3) ?
    C18 C19 H19 . . 119.1 ?
    C20 C19 H19 . . 119.1 ?
    C21 C20 C19 . . 118.4(3) ?
    C21 C20 C24 . . 120.7(3) ?
    C19 C20 C24 . . 120.8(3) ?
    C20 C21 C22 . . 122.0(3) ?
    C20 C21 H21 . . 119.0 ?
    C22 C21 H21 . . 119.0 ?
    C21 C22 C17 . . 117.6(3) ?
    C21 C22 C25 . . 120.8(3) ?
    C17 C22 C25 . . 121.5(3) ?
    C18 C23 H23A . . 109.5 ?
    C18 C23 H23B . . 109.5 ?
    H23A C23 H23B . . 109.5 ?
    C18 C23 H23C . . 109.5 ?
    H23A C23 H23C . . 109.5 ?
    H23B C23 H23C . . 109.5 ?
    C20 C24 H24A . . 109.5 ?
    C20 C24 H24B . . 109.5 ?
    H24A C24 H24B . . 109.5 ?
    C20 C24 H24C . . 109.5 ?
    H24A C24 H24C . . 109.5 ?
    H24B C24 H24C . . 109.5 ?
    C22 C25 H25A . . 109.5 ?
    C22 C25 H25B . . 109.5 ?
    H25A C25 H25B . . 109.5 ?
    C22 C25 H25C . . 109.5 ?
    H25A C25 H25C . . 109.5 ?
    H25B C25 H25C . . 109.5 ?
    C33 C26 C27 . . 125.9(3) ?
    C33 C26 Ni01 . . 72.11(18) ?
    C27 C26 Ni01 . . 106.80(19) ?
    C33 C26 H26A . . 116.6(17) ?
    C27 C26 H26A . . 115.6(17) ?
    Ni01 C26 H26A . . 105.1(17) ?
    C26 C27 C28 . . 113.8(3) ?
    C26 C27 H27A . . 108.8 ?
    C28 C27 H27A . . 108.8 ?
    C26 C27 H27B . . 108.8 ?
    C28 C27 H27B . . 108.8 ?
    H27A C27 H27B . . 107.7 ?
    C29 C28 C27 . . 112.3(2) ?
    C29 C28 H28A . . 109.1 ?
    C27 C28 H28A . . 109.1 ?
    C29 C28 H28B . . 109.1 ?
    C27 C28 H28B . . 109.1 ?
    H28A C28 H28B . . 107.9 ?
    C30 C29 C28 . . 122.4(3) ?
    C30 C29 Ni01 . . 69.64(16) ?
    C28 C29 Ni01 . . 111.99(19) ?
    C30 C29 H29A . . 119.2(17) ?
    C28 C29 H29A . . 113.7(17) ?
    Ni01 C29 H29A . . 109.8(17) ?
    C29 C30 C31 . . 123.1(3) ?
    C29 C30 Ni01 . . 70.07(16) ?
    C31 C30 Ni01 . . 111.30(19) ?
    C29 C30 H30A . . 116.0(19) ?
    C31 C30 H30A . . 116.3(19) ?
    Ni01 C30 H30A . . 108.9(19) ?
    C30 C31 C32 . . 113.9(2) ?
    C30 C31 H31A . . 108.8 ?
    C32 C31 H31A . . 108.8 ?
    C30 C31 H31B . . 108.8 ?
    C32 C31 H31B . . 108.8 ?
    H31A C31 H31B . . 107.7 ?
    C33 C32 C31 . . 114.1(2) ?
    C33 C32 H32A . . 108.7 ?
    C31 C32 H32A . . 108.7 ?
    C33 C32 H32B . . 108.7 ?
    C31 C32 H32B . . 108.7 ?
    H32A C32 H32B . . 107.6 ?
    C26 C33 C32 . . 123.8(3) ?
    C26 C33 Ni01 . . 70.34(17) ?
    C32 C33 Ni01 . . 109.86(19) ?
    C26 C33 H33A . . 118.2(17) ?
    C32 C33 H33A . . 115.3(17) ?
    Ni01 C33 H33A . . 106.4(17) ?
    C34 O1 C37 . . 110.5(7) ?
    O1 C34 C35 . . 107.6(9) ?
    O1 C34 H34A . . 110.2 ?
    C35 C34 H34A . . 110.2 ?
    O1 C34 H34B . . 110.2 ?
    C35 C34 H34B . . 110.2 ?
    H34A C34 H34B . . 108.5 ?
    C36 C35 C34 . . 103.4(8) ?
    C36 C35 H35A . . 111.1 ?
    C34 C35 H35A . . 111.1 ?
    C36 C35 H35B . . 111.1 ?
    C34 C35 H35B . . 111.1 ?
    H35A C35 H35B . . 109.1 ?
    C35 C36 C37 . . 103.9(9) ?
    C35 C36 H36A . . 111.0 ?
    C37 C36 H36A . . 111.0 ?
    C35 C36 H36B . . 111.0 ?
    C37 C36 H36B . . 111.0 ?
    H36A C36 H36B . . 109.0 ?
    O1 C37 C36 . . 106.3(7) ?
    O1 C37 H37A . . 110.5 ?
    C36 C37 H37A . . 110.5 ?
    O1 C37 H37B . . 110.5 ?
    C36 C37 H37B . . 110.5 ?
    H37A C37 H37B . . 108.7 ?
    C37' O1' C34' . . 110.2(7) ?
    O1' C34' C35' . . 105.3(8) ?
    O1' C34' H34C . . 110.7 ?
    C35' C34' H34C . . 110.7 ?
    O1' C34' H34D . . 110.7 ?
    C35' C34' H34D . . 110.7 ?
    H34C C34' H34D . . 108.8 ?
    C34' C35' C36' . . 102.8(9) ?
    C34' C35' H35C . . 111.2 ?
    C36' C35' H35C . . 111.2 ?
    C34' C35' H35D . . 111.2 ?
    C36' C35' H35D . . 111.2 ?
    H35C C35' H35D . . 109.1 ?
    C37' C36' C35' . . 100.3(8) ?
    C37' C36' H36C . . 111.7 ?
    C35' C36' H36C . . 111.7 ?
    C37' C36' H36D . . 111.7 ?
    C35' C36' H36D . . 111.7 ?
    H36C C36' H36D . . 109.5 ?
    O1' C37' C36' . . 111.1(7) ?
    O1' C37' H37C . . 109.4 ?
    C36' C37' H37C . . 109.4 ?
    O1' C37' H37D . . 109.4 ?
    C36' C37' H37D . . 109.4 ?
    H37C C37' H37D . . 108.0 ?
loop_
    _geom_torsion_atom_site_label_1
    _geom_torsion_atom_site_label_2
    _geom_torsion_atom_site_label_3
    _geom_torsion_atom_site_label_4
    _geom_torsion_site_symmetry_1
    _geom_torsion_site_symmetry_2
    _geom_torsion_site_symmetry_3
    _geom_torsion_site_symmetry_4
    _geom_torsion
    _geom_torsion_publ_flag
    C3 N2 C1 N1 . . . . -0.4(3) ?
    C7 N2 C1 N1 . . . . -179.3(2) ?
    C3 N2 C1 Ni01 . . . . -175.9(2) ?
    C7 N2 C1 Ni01 . . . . 5.2(3) ?
    C2 N1 C1 N2 . . . . 0.8(3) ?
    C8 N1 C1 N2 . . . . 175.4(3) ?
    C2 N1 C1 Ni01 . . . . 174.8(3) ?
    C8 N1 C1 Ni01 . . . . -10.5(5) ?
    C1 N1 C2 C3 . . . . -0.8(3) ?
    C8 N1 C2 C3 . . . . -175.7(3) ?
    N1 C2 C3 N2 . . . . 0.5(3) ?
    C1 N2 C3 C2 . . . . -0.1(3) ?
    C7 N2 C3 C2 . . . . 178.8(3) ?
    C6 N4 C4 N3 . . . . -0.8(3) ?
    C17 N4 C4 N3 . . . . 176.5(2) ?
    C6 N4 C4 Ni01 . . . . 178.4(3) ?
    C17 N4 C4 Ni01 . . . . -4.3(5) ?
    C5 N3 C4 N4 . . . . 0.6(3) ?
    C7 N3 C4 N4 . . . . 178.6(2) ?
    C5 N3 C4 Ni01 . . . . -178.8(2) ?
    C7 N3 C4 Ni01 . . . . -0.8(4) ?
    C4 N3 C5 C6 . . . . -0.2(3) ?
    C7 N3 C5 C6 . . . . -178.1(3) ?
    N3 C5 C6 N4 . . . . -0.3(3) ?
    C4 N4 C6 C5 . . . . 0.7(3) ?
    C17 N4 C6 C5 . . . . -176.7(3) ?
    C4 N3 C7 N2 . . . . 53.4(3) ?
    C5 N3 C7 N2 . . . . -128.9(3) ?
    C1 N2 C7 N3 . . . . -56.0(3) ?
    C3 N2 C7 N3 . . . . 125.3(3) ?
    C1 N1 C8 C13 . . . . -91.4(3) ?
    C2 N1 C8 C13 . . . . 82.8(4) ?
    C1 N1 C8 C9 . . . . 90.7(4) ?
    C2 N1 C8 C9 . . . . -95.1(3) ?
    C13 C8 C9 C10 . . . . 0.7(4) ?
    N1 C8 C9 C10 . . . . 178.6(3) ?
    C13 C8 C9 C14 . . . . -178.9(3) ?
    N1 C8 C9 C14 . . . . -1.1(4) ?
    C8 C9 C10 C11 . . . . -1.8(4) ?
    C14 C9 C10 C11 . . . . 177.9(3) ?
    C9 C10 C11 C12 . . . . 1.4(4) ?
    C9 C10 C11 C15 . . . . -178.1(3) ?
    C10 C11 C12 C13 . . . . 0.1(4) ?
    C15 C11 C12 C13 . . . . 179.6(3) ?
    C11 C12 C13 C8 . . . . -1.1(4) ?
    C11 C12 C13 C16 . . . . 177.3(3) ?
    C9 C8 C13 C12 . . . . 0.7(4) ?
    N1 C8 C13 C12 . . . . -177.2(3) ?
    C9 C8 C13 C16 . . . . -177.7(3) ?
    N1 C8 C13 C16 . . . . 4.4(4) ?
    C4 N4 C17 C18 . . . . 115.5(3) ?
    C6 N4 C17 C18 . . . . -67.4(4) ?
    C4 N4 C17 C22 . . . . -67.7(4) ?
    C6 N4 C17 C22 . . . . 109.3(3) ?
    C22 C17 C18 C19 . . . . 0.2(4) ?
    N4 C17 C18 C19 . . . . 176.8(2) ?
    C22 C17 C18 C23 . . . . -177.6(3) ?
    N4 C17 C18 C23 . . . . -0.9(4) ?
    C17 C18 C19 C20 . . . . -0.4(4) ?
    C23 C18 C19 C20 . . . . 177.4(3) ?
    C18 C19 C20 C21 . . . . 0.8(4) ?
    C18 C19 C20 C24 . . . . -178.3(3) ?
    C19 C20 C21 C22 . . . . -1.1(4) ?
    C24 C20 C21 C22 . . . . 178.0(3) ?
    C20 C21 C22 C17 . . . . 0.9(4) ?
    C20 C21 C22 C25 . . . . -179.5(3) ?
    C18 C17 C22 C21 . . . . -0.4(4) ?
    N4 C17 C22 C21 . . . . -177.1(2) ?
    C18 C17 C22 C25 . . . . -180.0(3) ?
    N4 C17 C22 C25 . . . . 3.4(4) ?
    C33 C26 C27 C28 . . . . -46.3(4) ?
    Ni01 C26 C27 C28 . . . . 33.5(3) ?
    C26 C27 C28 C29 . . . . -32.1(4) ?
    C27 C28 C29 C30 . . . . 92.8(3) ?
    C27 C28 C29 Ni01 . . . . 13.6(3) ?
    C28 C29 C30 C31 . . . . -0.7(4) ?
    Ni01 C29 C30 C31 . . . . 103.0(3) ?
    C28 C29 C30 Ni01 . . . . -103.7(3) ?
    C29 C30 C31 C32 . . . . -52.8(4) ?
    Ni01 C30 C31 C32 . . . . 26.7(3) ?
    C30 C31 C32 C33 . . . . -24.3(4) ?
    C27 C26 C33 C32 . . . . -3.1(5) ?
    Ni01 C26 C33 C32 . . . . -101.2(3) ?
    C27 C26 C33 Ni01 . . . . 98.1(3) ?
    C31 C32 C33 C26 . . . . 89.1(4) ?
    C31 C32 C33 Ni01 . . . . 10.0(3) ?
    C37 O1 C34 C35 . . . . 6.5(17) ?
    O1 C34 C35 C36 . . . . -22.2(19) ?
    C34 C35 C36 C37 . . . . 28.4(18) ?
    C34 O1 C37 C36 . . . . 12.0(16) ?
    C35 C36 C37 O1 . . . . -25.4(16) ?
    C37' O1' C34' C35' . . . . -17.7(17) ?
    O1' C34' C35' C36' . . . . 30.1(18) ?
    C34' C35' C36' C37' . . . . -29.8(17) ?
    C34' O1' C37' C36' . . . . -2.5(16) ?
    C35' C36' C37' O1' . . . . 21.2(17) ?
_shelx_hkl_file
;
   0   0   1    1.02    0.87
   0   0   1    0.77    0.74
   0   0   2 1708.29   44.09
   0   0   2 1769.30   39.29
   0   0   2 1749.58   46.87
   0   0  -2 1723.03   44.56
   0   0   3   -1.99    3.32
   0   0   3   -1.42    2.94
   0   0   3   -1.62    3.36
   0   0  -3   -3.60    2.86
   0   0  -4  462.70   29.40
   0   0   4  437.98   30.21
   0   0   4  452.77   23.94
   0   0   4  460.14   29.09
   0   0  -5    3.68    5.53
   0   0   5   -8.28    4.11
   0   0   5   -3.07    3.83
   0   0   5   -0.88    5.46
   0   0   6  470.15   38.45
   0   0   6  507.58   36.24
   0   0  -6  520.52   37.68
   0   0   6  489.45   28.78
   0   0   7  -16.67    6.71
   0   0   7   -1.74    5.51
   0   0   7    2.99    8.28
   0   0   8   56.31   13.72
   0   0   8   94.93   24.91
   0   0   8   43.98   18.08
   0   0   8   60.09   18.49
   0   0   9   -2.48    9.00
   0   0   9    9.76   14.28
   0   0   9    3.14   11.33
   0   0   9  -10.02    7.17
   0   0  10  -19.57   12.59
   0   0  10  -13.76   15.92
   0   0  10  -36.70   25.06
   0   0  10  -16.29   12.40
   0  -1   1  134.85    7.05
   0   1   2  116.14   12.08
   0   1  -2  114.43   10.75
   0   1  -2  107.16   11.60
   0   1   2  113.43   12.40
   0  -1  -2  115.67   12.96
   0  -1   2  130.65   12.54
   0  -1   2  113.58    9.99
   0   1  -3  848.88   34.19
   0   1   3  914.15   37.70
   0   1   3  937.46   37.13
   0   1   3  914.22   30.85
   0  -1  -3  900.73   36.94
   0  -1   3  894.34   30.24
   0  -1   3  919.96   35.34
   0   1   4   26.92   10.07
   0   1   4   47.14   10.93
   0   1   4   46.34   10.19
   0   1  -4   30.93   10.09
   0  -1   4   41.43   11.15
   0  -1  -4   45.24   11.75
   0  -1   4   45.22    8.99
   0  -1   4   34.54   12.36
   0   1  -5   28.00    9.02
   0   1   5   19.95    9.27
   0   1   5   28.00    9.70
   0   1   5   19.96    6.67
   0  -1   5   30.72   10.79
   0  -1   5   19.47    8.98
   0  -1   5   29.12    8.27
   0  -1  -5   23.98   10.38
   0   1   6  131.28   16.12
   0   1   6  139.85   25.70
   0   1   6  167.85   24.88
   0  -1   6  182.58   21.86
   0  -1  -6  181.16   28.84
   0  -1   6  155.51   16.80
   0  -1   6  161.01   26.77
   0   1   7  165.72   30.18
   0   1   7  134.45   18.45
   0   1   7  119.47   22.13
   0  -1   7  113.12   24.23
   0  -1  -7  172.49   30.32
   0  -1   7  152.78   27.95
   0  -1   7  159.05   18.85
   0   1   8  308.96   46.09
   0   1   8  288.76   34.02
   0   1   8  251.18   23.31
   0   1   8  235.56   37.23
   0  -1   8  251.43   46.56
   0  -1   8  273.75   38.08
   0  -1   8  271.15   24.78
   0  -1   8  300.20   49.00
   0   1   9  176.31   22.59
   0   1   9  162.70   32.29
   0   1   9  183.04   32.82
   0   1   9  178.33   32.43
   0  -1   9  196.30   36.41
   0  -1   9  204.46   25.41
   0  -1   9  187.16   32.41
   0  -1   9  158.63   34.59
   0   1  10  116.88   30.72
   0   1  10  129.76   28.00
   0   1  10   99.03   28.49
   0  -1  10  116.83   23.20
   0  -1  10   61.63   26.10
   0  -1  10  132.77   22.30
   0  -1  10  114.83   30.73
   0  -1  10   97.62   23.05
   0   2  -1 2903.91   50.54
   0   2   1 2255.96   41.84
   0   2   1 2786.58   47.41
   0   2   1 2142.21   47.82
   0  -2   1 2707.66   46.82
   0  -2  -1 2691.98   50.81
   0  -2  -1 2695.94   47.27
   0   2   2    2.60    3.62
   0   2   2    0.53    4.29
   0   2  -2    0.03    4.00
   0  -2   2    2.72    4.16
   0  -2  -2    5.22    5.68
   0  -2   2    1.84    3.86
   0  -2  -2   -0.75    5.01
   0   2   3   26.31    8.42
   0   2  -3   39.93    8.91
   0   2   3   18.12    6.89
   0  -2  -3   30.29    9.48
   0  -2   3   27.86    7.35
   0  -2   3   35.10    9.30
   0   2   4   11.75    5.81
   0   2   4    5.79    6.68
   0   2   4    5.74    6.07
   0  -2  -4   17.49    8.59
   0  -2   4    7.03    5.24
   0  -2   4   18.95    9.10
   0   2   5   41.29   12.39
   0   2   5   28.91   11.39
   0   2   5   43.62    9.90
   0  -2   5   12.04   10.62
   0  -2  -5   18.26    7.26
   0  -2   5   34.52   10.41
   0  -2   5   35.05    9.48
   0   2   6  176.02   26.50
   0   2   6  156.00   28.93
   0   2   6  127.26   17.71
   0  -2   6  175.15   18.41
   0  -2   6  127.69   23.26
   0  -2   6  161.20   24.93
   0   2   7  288.19   38.72
   0   2   7  282.04   23.49
   0   2   7  295.95   32.02
   0  -2   7  257.40   23.34
   0  -2   7  289.22   30.28
   0  -2   7  246.34   27.63
   0  -2  -7  307.42   32.26
   0  -2   7  221.06   33.82
   0   2   8  283.04   40.23
   0   2   8  369.97   26.83
   0   2   8  372.77   37.58
   0  -2   8  320.86   31.61
   0  -2   8  312.79   44.38
   0  -2   8  343.06   35.01
   0  -2   8  341.64   28.52
   0   2   9   42.92   18.51
   0   2   9   58.21   21.74
   0   2   9   54.20   14.54
   0   2   9   68.28   23.94
   0  -2   9   57.06   17.47
   0  -2   9   56.22   14.91
   0  -2   9   39.24   18.53
   0  -2   9   43.77   17.18
   0   2  10   17.56   15.80
   0   2  10  -12.98   18.82
   0   2  10    1.96   14.60
   0  -2  10    7.13   13.48
   0  -2  10  -10.43   15.44
   0  -2  10   -2.37   13.67
   0  -2  10    3.63   10.86
   0   3  -1  634.76   19.65
   0   3   1  624.00   18.03
   0   3   1  665.86   18.88
   0   3   1  617.81   21.48
   0  -3   1  630.74   20.72
   0  -3   1  610.56   19.45
   0  -3  -1  633.27   21.80
   0  -3  -1  640.58   18.75
   0   3   2    7.72    5.46
   0   3  -2    1.92    4.37
   0   3   2    4.20    4.19
   0   3  -2    4.95    4.32
   0  -3  -2    9.49    5.21
   0  -3   2    7.76    4.66
   0  -3   2    2.69    4.12
   0  -3   2    2.84    4.12
   0  -3  -2    9.54    6.28
   0   3   3   19.86    6.00
   0   3  -3   18.51    6.35
   0   3   3   22.53    8.39
   0  -3  -3   26.25    9.08
   0  -3   3   22.00    6.28
   0  -3   3   33.08    7.56
   0  -3  -3   27.00    8.92
   0  -3   3   36.63    8.40
   0   3   4  234.00   18.31
   0   3  -4  177.56   17.75
   0   3   4  197.37   20.14
   0   3   4  227.76   21.01
   0  -3   4  207.80   17.30
   0  -3   4  213.80   20.23
   0  -3  -4  229.98   22.97
   0   3   5   73.39   16.28
   0   3   5   60.54   11.86
   0   3   5   66.18   14.37
   0  -3  -5   65.69   14.43
   0  -3   5   48.15   12.59
   0  -3   5   73.75   13.29
   0  -3   5   57.76   23.33
   0   3   6   26.38   12.84
   0   3   6   10.81    6.29
   0  -3  -6   32.66   11.54
   0  -3   6   38.84   11.72
   0  -3   6   27.70    9.68
   0  -3   6   19.87   13.85
   0   3   7    6.96    6.44
   0   3   7   -9.13    7.05
   0   3   7   10.67   10.98
   0  -3   7    9.09    8.71
   0  -3   7   10.04   10.37
   0  -3  -7    1.59    7.89
   0  -3   7    1.15    6.10
   0  -3   7   13.10   11.11
   0   3   8   20.11   12.77
   0   3   8   33.55   11.39
   0   3   8   41.92   14.32
   0  -3   8   60.54   19.31
   0  -3   8   44.66   13.32
   0  -3   8   51.03   19.13
   0  -3   8   26.32   12.66
   0  -3  -8   33.70   14.79
   0   3   9   37.11   18.35
   0   3   9   16.46   10.67
   0   3   9   28.23   16.71
   0   3   9   36.76   17.48
   0  -3   9   31.23   12.61
   0  -3   9   41.49   19.43
   0  -3   9   48.54   14.71
   0  -3   9   48.10   12.55
   0  -3   9   21.97   13.27
   0   3  10  163.90   34.69
   0   3  10  140.94   33.49
   0   3  10  164.38   34.47
   0  -3  10  105.15   29.86
   0  -3  10  196.94   33.13
   0  -3  10  154.50   22.55
   0  -3  10  208.44   30.22
   0  -3  10  167.50   27.04
   0   4  -1 1662.82   38.84
   0   4   1 1727.47   35.74
   0   4   1 1689.34   40.82
   0   4   1 1691.91   37.08
   0   4   1 1734.30   37.59
   0  -4  -1 1708.65   36.24
   0  -4   1 1722.93   41.73
   0  -4  -1 1713.95   41.76
   0  -4   1 1759.94   39.80
   0   4   2  103.70   11.05
   0   4  -2   66.51    9.18
   0   4   2   92.67    9.48
   0   4   2  101.33   12.31
   0  -4   2  128.58   11.92
   0  -4  -2   91.21   10.75
   0  -4   2   91.14   10.58
   0  -4  -2   75.39   10.97
   0  -4  -2   93.08    9.13
   0   4   3  370.86   22.47
   0   4   3  414.88   25.78
   0   4  -3  374.88   21.82
   0  -4  -3  386.05   25.68
   0  -4   3  402.22   23.04
   0  -4   3  384.29   20.91
   0  -4   3  396.87   20.92
   0  -4  -3  380.79   23.55
   0   4   4  181.15   18.49
   0   4  -4  172.06   17.81
   0   4   4  197.03   20.32
   0  -4   4  170.57   16.89
   0  -4  -4  200.70   21.80
   0  -4   4  217.73   16.75
   0  -4   4  193.23   19.02
   0   4   5  397.59   30.99
   0   4   5  402.97   25.43
   0   4   5  436.74   31.16
   0  -4   5  385.56   25.54
   0  -4   5  429.99   29.37
   0  -4  -5  416.14   33.30
   0   4   6  163.47   18.04
   0   4   6  150.58   24.75
   0   4   6  161.18   25.92
   0  -4   6  168.10   23.33
   0  -4   6  178.93   27.81
   0  -4  -6  172.34   27.89
   0  -4   6  196.02   22.94
   0  -4   6  161.45   18.05
   0   4   7   78.34   21.27
   0   4   7   79.17   16.08
   0   4   7   73.69   19.28
   0  -4   7   84.16   16.94
   0  -4   7  101.59   25.39
   0  -4   7   95.54   22.24
   0  -4   7   76.79   16.95
   0  -4  -7   90.12   23.52
   0   4   8   31.53   13.43
   0   4   8   21.65    9.52
   0   4   8   31.84   14.04
   0  -4  -8   24.98   14.05
   0  -4   8   33.68   13.25
   0  -4   8   42.61   12.45
   0  -4   8   32.76   17.93
   0  -4   8   10.46   13.99
   0   4   9   18.83   13.53
   0   4   9   19.13   14.61
   0   4   9   -7.28    8.66
   0   4   9    5.08   16.01
   0  -4   9  -18.36   12.59
   0  -4   9   16.89   10.13
   0  -4   9   13.66   10.40
   0  -4   9   20.09   15.10
   0  -4   9    2.36    9.32
   0   4  10  -16.10   12.22
   0   4  10  -18.39   14.84
   0  -4  10    1.76   10.50
   0  -4  10   15.50   17.52
   0  -4  10   47.39   16.07
   0  -4  10    8.38   11.06
   0   5   0   -0.60    2.87
   0   5   0    0.43    1.87
   0   5   0    0.20    2.33
   0  -5   0   -2.11    2.62
   0  -5   0    1.49    2.02
   0  -5   0   -1.24    2.55
   0   5  -1  629.13   25.39
   0   5  -1  582.92   22.42
   0   5   1  625.81   19.66
   0   5   1  615.38   21.98
   0   5   1  613.32   23.65
   0   5   1  586.72   22.31
   0  -5   1  629.62   25.24
   0  -5   1  588.47   23.10
   0  -5  -1  627.38   24.72
   0  -5  -1  613.48   19.90
   0   5   2    0.31    3.86
   0   5  -2    1.63    4.45
   0   5   2    3.22    4.32
   0   5  -2    0.91    3.62
   0   5   2    1.22    4.30
   0  -5  -2    0.46    4.90
   0  -5   2    0.99    4.55
   0  -5   2   -0.46    3.56
   0  -5  -2   -1.55    3.82
   0  -5  -2   -1.30    3.72
   0   5  -3  658.87   29.49
   0   5  -3  653.95   26.20
   0   5   3  631.03   32.44
   0   5   3  680.43   30.55
   0  -5   3  619.27   28.00
   0  -5   3  669.98   28.83
   0  -5  -3  668.65   31.43
   0  -5  -3  657.31   34.48
   0  -5   3  685.60   29.22
   0   5   4  300.23   25.17
   0   5  -4  300.99   22.78
   0   5   4  333.81   24.57
   0  -5  -4  301.05   25.05
   0  -5   4  295.02   20.19
   0  -5  -4  324.70   27.21
   0  -5   4  311.04   23.24
   0  -5   4  305.78   21.50
   0   5  -5  115.20   20.38
   0   5   5   90.36   18.35
   0   5   5  102.19   18.95
   0  -5   5  125.28   19.87
   0  -5   5  114.05   15.64
   0  -5   5  113.60   16.99
   0  -5  -5  114.19   20.27
   0   5   6   36.60   10.60
   0   5   6   40.58   13.74
   0   5   6   35.29   12.55
   0  -5   6   35.62   11.22
   0  -5   6   30.88   11.45
   0  -5   6   20.99   10.35
   0  -5   6   60.10   15.21
   0  -5  -6   41.13   12.80
   0   5   7   15.81   10.50
   0   5   7   -3.80   10.65
   0   5   7    5.88    7.75
   0  -5  -7  -10.49    9.28
   0  -5   7   23.34   15.86
   0  -5   7   10.13    8.01
   0  -5   7    9.00    7.87
   0   5   8   11.66    9.91
   0   5   8   -3.31    9.75
   0   5   8    3.81    8.75
   0  -5   8   10.61   10.22
   0  -5   8   15.63    8.90
   0  -5   8   19.84    9.88
   0  -5  -8    4.62    9.40
   0  -5   8   14.31    9.78
   0  -5   8   40.39   17.21
   0   5   9  168.16   31.86
   0   5   9  176.22   32.36
   0   5   9  238.00   23.20
   0  -5   9  269.43   28.43
   0  -5   9  224.98   41.85
   0  -5   9  254.41   35.69
   0  -5  -9  293.03   45.58
   0  -5   9  183.66   33.34
   0  -5   9  207.00   27.37
   0   5  10  -31.46   15.36
   0   5  10   -7.54   14.88
   0   5  10   -1.96   13.86
   0  -5  10   -5.77   12.66
   0  -5  10   -3.18   12.73
   0  -5  10   14.01   10.74
   0   6   0 3903.10   74.31
   0   6   0 3880.69   79.09
   0   6   0 3980.52   72.33
   0  -6   0 3915.91   79.06
   0  -6   0 3870.64   74.03
   0  -6   0 3969.15   70.79
   0   6   1  336.07   18.78
   0   6  -1  347.62   21.16
   0   6  -1  306.87   18.24
   0   6   1  331.10   15.36
   0   6   1  318.33   17.52
   0  -6   1  352.77   19.36
   0  -6  -1  331.08   15.52
   0  -6  -1  344.78   18.04
   0  -6   1  358.23   34.23
   0  -6  -1  320.53   19.33
   0   6  -2  136.87   13.81
   0   6   2  130.93   11.95
   0   6   2  132.91   14.55
   0   6   2  135.72   12.57
   0  -6  -2  130.49   15.14
   0  -6  -2  136.93   12.40
   0  -6   2  126.54   14.09
   0  -6   2  142.00   13.66
   0   6   3  415.04   23.37
   0   6  -3  399.83   23.84
   0   6   3  407.36   19.73
   0   6   3  403.80   26.50
   0   6  -3  411.20   22.26
   0  -6   3  413.06   23.04
   0  -6  -3  427.04   28.89
   0  -6  -3  394.78   24.04
   0  -6   3  400.40   23.69
   0   6  -4  159.62   20.75
   0   6  -4  136.92   13.66
   0   6   4  113.59   18.43
   0   6   4  135.09   15.77
   0  -6  -4  127.11   21.22
   0  -6   4  147.66   16.57
   0  -6  -4  130.96   20.18
   0  -6   4  131.87   15.83
   0  -6   4  138.21   16.18
   0   6  -5   20.87   10.03
   0   6   5   11.43    7.34
   0   6   5   24.98    9.20
   0  -6   5   44.19   10.84
   0  -6  -5   30.43   11.00
   0  -6   5    7.04    6.25
   0  -6   5   21.63    6.72
   0  -6   5   28.67    9.91
   0   6   6   -3.74    4.14
   0   6   6   -8.65    4.69
   0   6   6   -1.57    5.89
   0  -6   6    0.96    6.00
   0  -6  -6    2.76    7.98
   0  -6   6   -1.05    4.15
   0  -6   6   -2.58    5.64
   0   6   7   19.19   11.79
   0   6   7    1.83    6.95
   0   6   7    9.64   10.53
   0  -6   7   -6.61   11.22
   0  -6  -7    4.52    8.81
   0  -6   7    0.24    7.36
   0  -6   7    6.09   11.57
   0  -6   7   12.22    6.79
   0   6   8   93.30   18.08
   0   6   8   91.82   23.22
   0   6   8  123.52   27.91
   0  -6   8   88.66   30.65
   0  -6   8   82.20   17.09
   0  -6   8  126.95   19.33
   0  -6   8   76.28   20.35
   0  -6  -8  106.08   25.70
   0   6   9  -18.74    7.44
   0   6   9   -3.95    9.86
   0   6   9   -5.49   13.09
   0  -6   9   23.10   18.23
   0  -6   9   12.39   12.77
   0  -6  -9  -10.42   12.02
   0  -6   9    9.53   11.28
   0   6  10   13.57   18.62
   0   6  10  -17.67   16.57
   0  -6  10    5.99    9.79
   0  -6  10    8.77   18.62
   0  -6  10    9.87   15.67
   0   7   0    7.02    5.76
   0   7   0    7.79    5.94
   0   7   0    2.19    6.56
   0   7   0   -5.45    4.27
   0  -7   0    6.37    5.24
   0  -7   0    8.10    6.43
   0  -7   0    3.78    5.02
   0   7   1  270.99   15.09
   0   7  -1  274.54   20.84
   0   7   1  252.94   17.13
   0   7   1  268.97   19.23
   0   7  -1  249.91   17.79
   0  -7  -1  269.62   17.78
   0  -7   1  266.67   20.52
   0  -7  -1  252.76   14.52
   0  -7  -1  250.13   18.18
   0  -7   1  271.60   19.00
   0   7   2    3.12    4.80
   0   7   2   11.60    6.30
   0   7   2    4.91    4.51
   0   7   2    4.89    3.87
   0   7  -2    9.80    6.74
   0  -7   2    3.43    4.93
   0  -7   2    3.10    5.09
   0  -7  -2    4.81    3.92
   0  -7  -2    5.31    6.59
   0   7  -3  464.52   25.49
   0   7   3  494.95   29.84
   0   7   3  488.20   25.56
   0   7  -3  492.26   26.88
   0   7   3  439.65   22.25
   0  -7  -3  460.01   25.63
   0  -7   3  476.35   27.62
   0  -7  -3  475.57   30.83
   0  -7   3  476.49   26.21
   0   7   4   74.65   10.52
   0   7  -4   77.50   14.93
   0   7  -4   53.13   10.83
   0   7   4  100.39   19.50
   0   7   4   69.01   12.85
   0  -7   4   60.71   12.28
   0  -7   4   47.17   10.72
   0  -7  -4   57.83   15.63
   0  -7  -4   49.50   12.85
   0  -7   4   86.81   15.41
   0   7   5   53.16   12.41
   0   7   5   82.20   17.58
   0   7  -5   64.19   14.12
   0  -7  -5   76.04   23.27
   0  -7   5   83.62   16.50
   0  -7   5   69.82   14.53
   0  -7   5   73.49   14.87
   0   7  -6  436.03   33.66
   0   7   6  374.16   31.75
   0   7   6  351.46   33.54
   0   7   6  375.53   27.88
   0  -7   6  356.31   27.54
   0  -7  -6  395.45   36.43
   0  -7   6  381.79   30.76
   0   7   7   22.41   11.14
   0   7   7   40.25   16.06
   0   7   7   48.52   17.50
   0  -7   7   34.24   12.78
   0  -7   7   19.83   10.16
   0  -7  -7   17.95   13.67
   0  -7   7   55.53   18.57
   0   7   8    7.01    8.48
   0   7   8   17.36   10.69
   0   7   8   -9.08    8.35
   0  -7   8    3.61   12.17
   0  -7  -8   -2.54   11.19
   0  -7   8   -5.50   11.17
   0  -7   8   -7.33   10.75
   0   7   9  188.23   45.36
   0   7   9  238.56   37.35
   0   7   9  154.30   21.12
   0  -7   9  155.24   29.19
   0  -7   9  132.58   31.30
   0  -7  -9  153.73   33.85
   0  -7   9  157.92   26.03
   0   7  10    2.83   16.21
   0   7  10   -2.33   17.18
   0  -7  10   -7.79   22.70
   0  -7  10   12.33   11.87
   0  -7  10   51.10   17.98
   0   8   0 3230.93   73.37
   0   8   0 3320.49   78.04
   0   8   0 3277.66   71.67
   0   8   0 3250.71   69.35
   0  -8   0 3309.95   77.26
   0  -8   0 3235.68   66.64
   0  -8   0 3222.69   71.48
   0   8  -1   -0.69    6.39
   0   8   1    6.09    5.03
   0   8   1    5.14    4.35
   0   8  -1   -2.73    5.01
   0   8   1    5.56    6.03
   0  -8   1    6.41    7.02
   0  -8  -1    2.20    5.25
   0  -8   1    6.34    5.78
   0  -8  -1   11.28    5.69
   0  -8  -1    1.35    4.26
   0   8   2  412.06   24.75
   0   8   2  443.29   20.98
   0   8   2  417.76   22.63
   0   8   2  359.43   21.14
   0   8  -2  411.32   23.77
   0  -8   2  433.55   24.60
   0  -8   2  431.92   26.33
   0  -8  -2  383.24   25.46
   0  -8  -2  390.08   20.88
   0   8   3    3.40    3.99
   0   8  -3    0.89    5.20
   0   8   3    4.99    4.60
   0   8   3    7.15    6.42
   0  -8  -3    3.53    6.25
   0  -8  -3    4.42    4.57
   0  -8   3    6.27    5.45
   0  -8   3    0.82    4.97
   0   8  -4  156.40   21.71
   0   8   4  132.91   13.94
   0   8   4  155.69   23.11
   0   8  -4  156.28   16.92
   0   8   4  142.41   16.59
   0  -8  -4  159.84   21.59
   0  -8   4  149.39   16.77
   0  -8   4  143.89   17.28
   0  -8   4  127.01   18.69
   0  -8  -4  158.13   23.39
   0   8   5  197.84   22.23
   0   8  -5  208.48   22.61
   0   8   5  224.99   33.69
   0  -8   5  212.93   21.19
   0  -8  -5  223.10   29.74
   0  -8   5  251.79   22.27
   0  -8   5  222.57   22.33
   0  -8  -5  246.79   25.37
   0   8   6    4.56    5.67
   0   8   6    5.76    7.04
   0   8  -6   13.03    9.40
   0  -8   6   13.73    7.40
   0  -8  -6   14.98   11.88
   0  -8   6   10.43    7.21
   0  -8   6   27.74   11.42
   0   8   7  106.00   18.70
   0   8   7  114.90   24.39
   0   8   7  112.73   22.47
   0  -8   7  105.93   21.89
   0  -8   7  103.66   18.91
   0  -8   7   82.33   26.28
   0  -8  -7  116.56   29.31
   0   8   8   27.36   15.36
   0   8   8   41.38   15.21
   0   8   8   33.11   13.33
   0  -8  -8   78.85   24.35
   0  -8   8    5.71   12.37
   0  -8   8   30.80   14.09
   0  -8   8   44.09   15.37
   0   8   9   21.97   11.56
   0   8   9   23.47   11.78
   0   8   9   16.94   16.15
   0   8   9   34.67   16.24
   0  -8   9   41.13   23.16
   0  -8   9   38.08   17.06
   0  -8   9   32.40   13.10
   0  -8  -9   13.02   18.47
   0   8  10  -14.67   16.45
   0   8  10    8.13   13.25
   0  -8  10   14.21   20.44
   0  -8  10   26.08   16.02
   0  -8 -10    6.84   14.10
   0  -8  10   -9.65   11.79
   0   9   0   -8.81    6.61
   0   9   0    1.57    7.08
   0   9   0   -4.59    5.42
   0  -9   0   -1.08    4.50
   0  -9   0   -3.55    5.20
   0   9   1  426.11   26.38
   0   9  -1  426.07   24.29
   0   9   1  405.83   22.89
   0   9   1  434.34   25.01
   0   9   1  381.88   19.41
   0  -9   1  421.64   27.07
   0  -9  -1  432.65   19.69
   0  -9  -1  411.46   23.88
   0  -9  -1  412.17   23.32
   0   9   2   17.37    7.26
   0   9   2   34.00    9.60
   0   9   2   24.79    7.89
   0   9  -2   15.16    6.86
   0   9  -2   37.89   10.55
   0   9   2   14.93    5.56
   0  -9  -2   29.92    7.90
   0  -9   2   43.60   10.68
   0  -9  -2   17.31    7.89
   0   9  -3   13.60    7.76
   0   9   3   19.66    9.82
   0   9   3   23.87    8.31
   0   9   3   21.73    7.73
   0   9  -3   23.47    7.89
   0   9   3    2.98    5.58
   0  -9  -3    6.42    6.45
   0  -9   3   24.02    8.82
   0  -9  -3   21.87    7.87
   0  -9   3   15.48    7.28
   0   9   4  654.59   29.86
   0   9   4  624.67   38.36
   0   9  -4  675.78   32.59
   0   9  -4  660.91   36.18
   0   9   4  708.39   35.68
   0   9  -4  697.79   34.31
   0  -9  -4  651.35   35.91
   0  -9   4  719.16   37.13
   0  -9   4  683.87   37.38
   0  -9  -4  685.13   42.59
   0   9  -5  204.53   27.20
   0   9   5  203.76   24.56
   0   9   5  183.04   20.81
   0  -9   5  194.88   20.27
   0  -9  -5  159.00   22.95
   0  -9  -5  165.49   25.42
   0  -9   5  179.05   21.41
   0  -9   5  175.07   19.90
   0   9   6   82.16   22.05
   0   9  -6   80.11   18.54
   0   9   6   70.52   16.54
   0  -9   6   69.42   17.52
   0  -9  -6   78.06   22.25
   0  -9   6   61.97   14.97
   0  -9   6   72.06   17.67
   0   9   7  213.88   30.86
   0   9   7  220.61   30.86
   0   9   7  251.69   25.02
   0  -9   7  246.62   26.13
   0  -9   7  201.28   29.82
   0  -9   7  188.73   27.10
   0  -9  -7  202.10   33.72
   0   9   8   81.46   22.78
   0   9   8   43.98   14.63
   0   9   8   72.44   19.77
   0  -9   8   77.73   26.57
   0  -9  -8   36.12   16.21
   0  -9   8   83.68   19.11
   0  -9   8  107.74   22.74
   0   9   9   -1.94   15.94
   0   9   9   11.19   15.70
   0   9   9   35.69   12.27
   0  -9   9   27.22   14.02
   0  -9   9   28.94   29.79
   0  -9   9   41.01   14.09
   0   9  10  100.81   27.76
   0   9  10  124.69   33.14
   0  -9  10   90.49   27.72
   0  -9  10   68.59   19.99
   0  -9  10  139.11   26.40
   0  -9 -10  114.02   34.90
   0  10   0 3666.96   90.07
   0  10   0 3757.20   83.08
   0  10   0 3520.36   83.87
   0 -10   0 3541.80   75.74
   0 -10   0 3662.36   83.18
   0  10   1   13.70    7.51
   0  10   1   20.99    6.13
   0  10  -1   32.89   10.75
   0  10  -1   15.96    7.62
   0  10   1   20.72    6.79
   0  10   1   26.64    8.68
   0 -10  -1   14.91    5.49
   0 -10  -1   20.86    6.76
   0 -10  -1   20.97    6.36
   0 -10   1   10.92    7.58
   0 -10   1   26.16    9.79
   0  10   2  638.38   29.88
   0  10   2  583.18   25.65
   0  10  -2  583.39   32.53
   0  10  -2  585.44   30.97
   0  10   2  610.99   30.11
   0 -10  -2  612.97   27.02
   0 -10   2  603.64   31.37
   0 -10  -2  628.70   33.89
   0 -10   2  537.59   32.11
   0  10  -3   11.64    8.00
   0  10   3   15.34    9.09
   0  10   3    7.57    5.78
   0  10   3   11.44    6.47
   0  10   3   19.21    7.94
   0 -10  -3    2.43    7.00
   0 -10  -3   12.02    6.87
   0 -10   3   13.43    6.34
   0 -10   3   12.25    6.88
   0  10  -4  844.39   41.60
   0  10   4  771.99   33.98
   0  10  -4  866.47   40.08
   0  10   4  824.11   36.85
   0  10  -4  809.50   37.15
   0  10   4  807.24   44.76
   0  10   4  824.83   38.79
   0 -10   4  911.63   42.99
   0 -10  -4  757.99   45.46
   0 -10  -4  848.30   41.36
   0 -10   4  858.61   43.07
   0  10  -5   36.77   13.02
   0  10  -5   26.38    9.50
   0  10   5   26.98   11.01
   0  10   5   17.50    7.33
   0  10  -5   32.17    9.62
   0  10   5   26.90   11.46
   0 -10   5   18.51    8.98
   0 -10  -5   17.61    8.98
   0 -10   5   17.71    8.38
   0 -10  -5    5.73    6.89
   0 -10   5   25.31    8.94
   0  10  -6   17.99   10.85
   0  10   6   32.13   12.85
   0  10   6   10.83    9.03
   0 -10   6    4.19    8.63
   0 -10  -6    1.21    7.49
   0 -10   6   -2.01    8.93
   0 -10   6   18.86   10.53
   0  10  -7    1.43    6.18
   0  10   7    5.40    9.25
   0  10   7   -8.34    6.30
   0 -10   7    7.30    9.34
   0 -10   7    6.94    8.17
   0 -10  -7    2.98   11.04
   0 -10   7   26.78   11.38
   0  10   8  -14.40    8.70
   0  10   8    1.58    8.81
   0  10   8    9.08   10.81
   0 -10   8    0.14    8.34
   0 -10   8   18.94   14.50
   0 -10   8   -8.66    6.63
   0 -10  -8    8.33   11.45
   0  10   9   28.48   12.67
   0  10   9   15.83   15.87
   0  10   9   13.49    9.89
   0  10   9   -0.94   11.14
   0 -10   9   21.99   17.14
   0 -10  -9   45.66   18.70
   0 -10   9    2.29   17.32
   0 -10   9   16.56   12.51
   0  10  10    7.60   20.20
   0  10  10   42.01   18.77
   0 -10 -10   43.25   22.64
   0 -10  10   23.86   16.80
   0 -10  10   34.79   16.25
   0  11   0    9.18    7.69
   0  11   0   11.09    6.86
   0  11   0   11.40    7.95
   0 -11   0    9.90    5.86
   0 -11   0   12.60    5.80
   0  11   1 1148.30   47.89
   0  11   1 1110.16   44.18
   0  11   1 1142.12   37.62
   0  11  -1 1090.99   42.58
   0  11   1 1145.85   41.99
   0 -11   1 1117.17   48.26
   0 -11   1 1111.39   43.87
   0 -11  -1 1124.91   36.20
   0 -11  -1 1128.95   42.63
   0 -11  -1 1169.59   43.43
   0  11   2  184.80   17.89
   0  11  -2  233.27   20.36
   0  11   2  180.61   17.39
   0  11   2  207.72   15.69
   0 -11  -2  201.56   21.14
   0 -11   2  188.79   21.11
   0 -11  -2  219.04   16.77
   0 -11   2  213.55   20.06
   0  11   3  735.70   34.92
   0  11   3  733.05   32.84
   0  11   3  732.43   35.08
   0  11  -3  836.50   40.27
   0  11   3  733.92   39.52
   0 -11   3  724.41   37.61
   0 -11   3  704.80   39.21
   0 -11  -3  775.21   43.17
   0 -11  -3  769.04   35.03
   0  11  -4   51.11   12.07
   0  11   4   55.01   13.36
   0  11   4   45.11   11.62
   0  11   4   46.34   10.83
   0  11  -4   54.31   13.31
   0  11   4   37.04   10.07
   0 -11   4   46.05   12.56
   0 -11  -4   40.27   11.98
   0 -11  -4   25.95   12.12
   0 -11   4   54.71   14.44
   0  11  -5  200.54   23.31
   0  11   5  180.04   20.91
   0  11  -5  188.74   19.91
   0  11   5  189.06   18.28
   0  11   5  195.18   29.97
   0  11  -5  177.37   19.32
   0  11   5  182.89   18.66
   0 -11  -5  185.65   22.09
   0 -11   5  196.62   20.09
   0 -11   5  191.09   21.61
   0 -11  -5  194.05   30.96
   0 -11   5  195.92   22.56
   0  11   6   70.52   15.72
   0  11   6   74.55   13.90
   0  11  -6   67.11   17.66
   0  11   6   76.26   21.39
   0 -11   6   66.17   15.90
   0 -11  -6  114.16   25.32
   0 -11   6  104.16   20.79
   0 -11   6   91.17   18.89
   0 -11  -6   85.40   23.62
   0  11   7   57.21   17.07
   0  11   7   79.55   15.38
   0  11  -7   91.17   20.25
   0  11   7   85.72   22.63
   0 -11   7   59.31   16.16
   0 -11   7  103.36   19.67
   0 -11  -7   99.97   23.68
   0 -11   7   88.43   19.81
   0  11   8   13.65    8.64
   0  11   8   13.32    9.41
   0  11   8   -4.74    8.76
   0  11   8    9.26   10.18
   0 -11   8   14.31   15.80
   0 -11  -8    4.05   13.67
   0 -11   8   -9.12   10.88
   0 -11   8   17.06    9.94
   0  11   9  160.74   31.82
   0  11   9  235.16   25.01
   0  11   9  185.37   26.41
   0  11   9  196.25   34.37
   0 -11   9  175.79   29.42
   0 -11   9  254.87   34.88
   0 -11   9  223.30   43.96
   0 -11  -9  264.82   44.28
   0  11  10   29.03   19.17
   0 -11  10   40.55   16.80
   0 -11 -10   -6.37   14.49
   0 -11  10   -2.13   19.62
   0 -11  10    8.43   13.06
   0  12   0 1385.43   54.88
   0  12   0 1362.07   50.75
   0  12   0 1464.08   50.86
   0 -12   0 1425.94   45.06
   0 -12   0 1363.94   49.79
   0  12  -1  369.78   25.60
   0  12   1  347.86   24.18
   0  12   1  362.92   21.41
   0  12  -1  397.65   27.25
   0  12  -1  353.02   28.35
   0  12   1  341.51   25.30
   0 -12   1  350.63   25.69
   0 -12  -1  373.05   25.02
   0 -12   1  350.19   27.88
   0 -12  -1  347.51   24.68
   0 -12  -1  316.43   19.50
   0  12   2  400.34   27.66
   0  12  -2  380.79   26.91
   0  12  -2  380.05   28.91
   0  12   2  326.79   20.91
   0  12   2  357.83   24.32
   0 -12   2  403.44   30.14
   0 -12  -2  380.96   22.19
   0 -12   2  395.23   28.11
   0 -12  -2  409.87   29.86
   0  12   3   46.51   10.68
   0  12  -3   54.91   13.42
   0  12   3   56.74   14.14
   0  12  -3   44.20   12.76
   0  12   3   48.31   11.80
   0  12   3   47.63   11.25
   0 -12  -3   48.66   14.25
   0 -12  -3   47.22   10.83
   0 -12   3   56.32   13.38
   0  12  -4   17.08    8.78
   0  12   4    2.36    5.16
   0  12  -4   37.90   12.05
   0  12  -4   -0.62   11.15
   0  12   4   25.51    9.84
   0  12   4    7.58    8.63
   0  12   4   12.30    7.45
   0 -12   4   19.76   10.23
   0 -12  -4   21.77    7.96
   0 -12  -4   11.87    9.77
   0 -12   4   18.24    9.60
   0  12  -5   -2.15    4.97
   0  12   5    5.51    5.87
   0  12  -5    6.15    6.29
   0  12  -5   -2.53    6.94
   0  12   5   -1.26    8.39
   0  12   5   10.06    6.21
   0 -12   5    4.50    5.84
   0 -12  -5    7.16    6.78
   0 -12  -5   16.50    9.13
   0 -12   5   25.95   10.20
   0 -12   5    6.42    6.42
   0  12   6   37.54   15.53
   0  12   6   71.49   14.16
   0  12  -6   91.80   21.09
   0  12  -6   92.23   15.00
   0  12   6   80.31   17.68
   0  12   6   66.97   13.70
   0 -12   6   72.59   15.24
   0 -12   6   92.80   24.11
   0 -12  -6   71.86   18.27
   0 -12   6   45.55   13.72
   0 -12  -6   94.12   22.23
   0  12   7   26.49   11.69
   0  12   7   59.05   19.68
   0  12   7   25.98   11.15
   0  12  -7   27.31   12.38
   0 -12   7   38.17   13.83
   0 -12   7   18.77   11.54
   0 -12  -7   23.69   14.25
   0 -12   7   35.02   14.36
   0  12   8  264.14   26.75
   0  12   8  252.95   37.91
   0  12   8  299.04   51.07
   0  12   8  291.81   29.08
   0 -12   8  241.69   29.42
   0 -12   8  272.64   29.12
   0 -12   8  294.04   31.91
   0 -12  -8  267.86   42.22
   0  12   9   13.52   10.21
   0  12   9   20.20   16.86
   0  12   9  -15.96    9.04
   0  12   9   74.14   16.99
   0 -12   9  -16.22   10.60
   0 -12   9    1.95   11.89
   0 -12   9    7.84   15.82
   0 -12  -9  -14.55   11.99
   0  12  10   14.07   16.18
   0 -12 -10   15.46   22.40
   0 -12  10   -1.96   10.85
   0 -12  10   -8.27   16.69
   0 -12  10   12.46   15.73
   0  13   0   13.31    7.79
   0  13   0   22.55    7.73
   0  13   0   22.82    9.94
   0 -13   0   16.90    6.32
   0 -13   0   19.55    7.08
   0  13   1  595.15   34.53
   0  13   1  654.58   38.98
   0  13  -1  690.81   35.94
   0  13   1  604.65   32.94
   0  13  -1  693.05   40.68
   0  13   1  614.73   29.71
   0  13  -1  682.06   37.05
   0 -13  -1  626.11   34.28
   0 -13   1  661.72   39.65
   0 -13  -1  648.42   34.51
   0 -13  -1  660.87   28.87
   0 -13   1  573.76   33.88
   0  13   2  426.17   30.99
   0  13   2  412.33   27.09
   0  13  -2  387.44   28.85
   0  13  -2  400.98   28.51
   0  13   2  408.22   28.00
   0  13   2  400.20   23.22
   0  13  -2  419.26   32.48
   0 -13  -2  388.98   29.77
   0 -13   2  380.39   28.81
   0 -13  -2  416.13   24.07
   0 -13   2  392.14   30.96
   0  13   3   11.98    6.66
   0  13  -3   13.49    6.42
   0  13  -3   15.01    8.82
   0  13  -3   27.74   10.16
   0  13   3   13.48    8.47
   0  13   3   15.57    8.36
   0 -13   3   21.06   10.55
   0 -13  -3   13.94    7.50
   0 -13   3   20.83   10.14
   0 -13  -3   19.45   11.09
   0  13  -4  655.92   39.54
   0  13  -4  549.46   35.97
   0  13  -4  591.54   35.14
   0  13   4  616.58   34.24
   0  13   4  538.26   38.04
   0  13   4  594.01   33.08
   0  13   4  598.77   32.84
   0 -13  -4  569.12   42.40
   0 -13   4  591.15   39.54
   0 -13   4  633.60   38.48
   0 -13  -4  618.48   35.74
   0  13   5   88.84   15.64
   0  13   5  122.92   22.23
   0  13  -5  102.08   20.01
   0  13  -5   82.41   17.42
   0  13  -5  114.87   20.33
   0  13   5  146.35   17.81
   0  13   5   83.35   19.91
   0 -13  -5  110.98   19.74
   0 -13   5  115.82   21.04
   0 -13   5  128.66   21.21
   0 -13  -5  112.25   23.55
   0  13   6  109.48   24.16
   0  13   6  116.95   22.19
   0  13   6   99.40   16.08
   0  13   6  120.20   20.29
   0  13  -6  135.66   25.55
   0  13  -6   95.77   17.44
   0  13  -6  115.39   19.23
   0 -13  -6   96.60   19.71
   0 -13   6  107.65   20.37
   0 -13   6   97.78   20.12
   0 -13  -6   87.89   23.72
   0 -13   6  109.23   20.55
   0  13  -7    9.90   10.48
   0  13   7   17.55    9.50
   0  13   7   -8.65    6.82
   0  13   7   -3.32   10.56
   0 -13   7   -8.72    8.46
   0 -13  -7   -0.16   10.82
   0 -13   7    1.39    8.79
   0 -13   7   14.83   11.70
   0  13   8   96.91   17.94
   0  13   8   98.85   22.90
   0  13   8   92.44   23.82
   0  13   8   67.06   15.99
   0 -13   8   55.17   18.77
   0 -13  -8  102.15   29.40
   0 -13   8  101.81   21.66
   0 -13   8   67.68   20.06
   0  13   9    2.76   13.72
   0  13   9    2.18    9.80
   0  13   9   -2.87   11.75
   0 -13   9   36.09   22.63
   0 -13  -9    1.93   16.56
   0 -13   9   16.91   14.22
   0 -13   9   26.56   13.80
   0  13  10  104.60   26.79
   0 -13  10  151.55   24.51
   0 -13  10   82.34   22.51
   0 -13  10   69.90   27.39
   0 -13 -10  130.12   36.08
   0  14   0  189.72   22.36
   0  14   0  198.68   21.30
   0  14   0  182.83   20.38
   0 -14   0  164.53   18.81
   0 -14   0  174.70   17.16
   0  14   1  243.10   25.34
   0  14   1  256.72   20.55
   0  14  -1  284.05   27.58
   0  14  -1  227.48   23.29
   0  14  -1  233.75   22.36
   0  14   1  278.58   24.10
   0  14   1  252.99   23.89
   0 -14  -1  256.50   22.99
   0 -14  -1  261.55   19.21
   0 -14   1  288.76   25.42
   0 -14   1  310.76   28.80
   0 -14  -1  247.85   23.26
   0  14   2   11.43    6.33
   0  14  -2    3.88    6.62
   0  14   2    7.59    7.60
   0  14   2    4.41    6.25
   0  14  -2   -0.67    5.26
   0  14   2   -1.37    4.22
   0  14  -2    8.30    7.86
   0 -14  -2    6.46    5.89
   0 -14  -2    0.43    7.22
   0 -14   2   -7.75    5.63
   0 -14   2   -7.67    4.80
   0  14  -3   55.48   14.58
   0  14   3   47.08   11.42
   0  14   3   57.51   11.14
   0  14  -3   87.04   19.32
   0  14   3   44.17   11.95
   0  14  -3   61.75   14.45
   0 -14  -3   42.24   11.01
   0 -14   3   72.59   15.78
   0 -14   3   53.10   14.66
   0 -14  -3   41.40   12.66
   0  14  -4  107.83   18.59
   0  14   4   96.02   17.33
   0  14   4   77.21   14.72
   0  14  -4  103.36   18.13
   0  14   4  134.54   20.09
   0 -14  -4  124.11   19.18
   0 -14  -4   86.52   20.15
   0 -14   4  108.64   21.14
   0 -14   4  116.72   19.04
   0  14  -5  612.77   38.01
   0  14   5  543.17   35.01
   0  14  -5  636.11   41.32
   0  14   5  657.81   36.02
   0  14   5  538.68   41.17
   0  14   5  638.06   37.80
   0 -14   5  600.13   46.72
   0 -14  -5  644.06   47.94
   0 -14   5  581.67   41.86
   0  14   6  637.98   47.20
   0  14   6  617.65   40.27
   0  14   6  630.02   35.71
   0  14  -6  563.67   34.77
   0  14  -6  619.54   44.82
   0  14   6  671.34   39.13
   0  14  -6  633.13   38.75
   0 -14  -6  561.86   49.39
   0 -14  -6  638.57   44.16
   0 -14   6  572.78   41.98
   0 -14   6  655.34   45.67
   0 -14   6  610.62   38.30
   0  14   7   30.70   12.61
   0  14   7   23.63   12.07
   0  14   7   28.86   12.80
   0  14  -7   16.14   12.99
   0 -14   7   38.53   13.52
   0 -14   7   20.29   13.67
   0 -14  -7   21.24   15.50
   0 -14   7   36.60   14.49
   0  14   8   41.79   14.97
   0  14  -8   23.37   16.20
   0  14   8   49.85   17.85
   0  14   8  -12.54   13.80
   0 -14  -8   17.51   15.16
   0 -14   8   20.39   13.09
   0 -14   8    0.15   12.53
   0 -14   8   16.17   13.13
   0  14   9   81.96   19.23
   0  14   9   50.81   14.88
   0  14   9   68.57   20.41
   0 -14   9   78.54   23.28
   0 -14   9   61.47   25.46
   0 -14  -9   81.94   26.40
   0 -14   9   90.62   23.32
   0  14  10   19.31   18.94
   0 -14 -10   11.31   22.11
   0 -14  10  -19.42   14.79
   0 -14  10   -3.71   13.61
   0 -14  10    4.83   11.61
   0  15   0   15.30    8.74
   0  15   0   19.94    9.13
   0  15   0   20.35    8.81
   0 -15   0   14.17    6.75
   0 -15   0   10.06    6.38
   0  15   1    3.65    6.22
   0  15   1   12.64    8.95
   0  15   1    4.35    7.37
   0  15  -1   -3.57    5.62
   0  15  -1   11.27    6.58
   0  15   1    1.19    6.60
   0  15  -1   -0.92    5.36
   0 -15  -1    2.04    5.76
   0 -15   1   -7.29    4.36
   0 -15   1   -2.14    5.23
   0 -15  -1    5.90    4.05
   0 -15   1    1.03    8.02
   0 -15  -1   -1.02    6.42
   0  15   2  339.85   28.41
   0  15  -2  342.59   28.35
   0  15  -2  363.99   29.91
   0  15   2  389.40   26.50
   0  15   2  371.37   32.95
   0  15   2  405.70   28.84
   0  15  -2  371.97   33.06
   0 -15  -2  344.23   23.57
   0 -15  -2  350.88   29.78
   0 -15   2  326.74   31.40
   0 -15   2  351.39   29.29
   0  15  -3  831.04   49.08
   0  15   3  913.92   49.25
   0  15  -3  943.46   47.25
   0  15  -3  914.74   47.15
   0  15   3  870.59   44.11
   0  15   3  907.38   39.55
   0  15   3  899.12   43.30
   0 -15   3 1029.35   53.54
   0 -15  -3  947.59   53.20
   0 -15   3  987.98   49.79
   0 -15  -3  870.36   40.24
   0  15  -4  113.38   20.78
   0  15   4  124.41   20.65
   0  15   4   98.10   16.95
   0  15   4  134.36   18.15
   0  15  -4   92.38   17.33
   0 -15  -4  106.14   22.05
   0 -15   4  133.76   23.92
   0 -15  -4  173.72   22.83
   0 -15   4  121.89   25.21
   0  15   5  156.19   23.57
   0  15  -5  212.39   29.11
   0  15   5  158.41   18.86
   0  15  -5  144.95   24.29
   0  15  -5  193.70   26.68
   0  15   5  173.34   20.95
   0 -15   5  131.09   24.56
   0 -15  -5  200.91   32.62
   0 -15  -5  184.22   28.26
   0 -15   5  182.07   27.60
   0  15  -6   95.82   18.32
   0  15   6  105.97   20.32
   0  15   6   79.52   19.93
   0  15  -6   86.61   18.68
   0  15   6   82.97   17.78
   0  15   6   80.13   19.29
   0  15   6   54.55   14.17
   0  15  -6  128.97   25.80
   0 -15  -6   52.38   17.24
   0 -15   6   77.15   16.86
   0 -15   6   84.12   18.71
   0 -15  -6   80.56   22.82
   0 -15   6   91.57   21.41
   0  15   7   -4.09    7.88
   0  15  -7    1.55    9.05
   0  15   7   -9.70    6.97
   0  15  -7    9.36   12.36
   0  15   7    8.56    7.85
   0 -15  -7   21.45   12.02
   0 -15   7    4.45   11.37
   0 -15   7    6.41    9.66
   0 -15   7  -14.05    8.23
   0 -15  -7   -7.99    8.96
   0  15  -8   90.45   27.42
   0  15   8  143.08   21.74
   0  15   8   91.91   23.18
   0 -15   8   91.57   21.27
   0 -15   8   70.51   21.08
   0 -15  -8  108.30   30.53
   0 -15   8   84.78   20.89
   0  15   9  120.05   23.19
   0  15   9   58.12   22.00
   0 -15   9   99.45   29.70
   0 -15   9  133.74   26.43
   0 -15   9  102.86   25.93
   0  15  10   23.55   18.48
   0 -15 -10   24.59   25.10
   0 -15  10    6.97   15.87
   0 -15  10  -27.49   13.78
   0 -15  10  -12.39   14.09
   0  16   0 2667.32   84.90
   0  16   0 2686.58   81.69
   0  16   0 2746.64   91.24
   0 -16   0 2833.10   83.75
   0 -16   0 2628.39   72.70
   0  16   1   -4.67    6.24
   0  16  -1    5.72    7.16
   0  16  -1    3.64    6.48
   0  16   1   -5.68    3.80
   0  16  -1   -0.76    5.48
   0  16   1    0.24    4.46
   0  16   1    5.21    7.01
   0 -16  -1   -4.88    5.50
   0 -16   1    5.22    7.94
   0 -16  -1   -1.15    4.93
   0 -16   1   -0.38    6.55
   0 -16  -1   -1.50    6.10
   0 -16   1   -3.78    4.07
   0  16   2   37.26   12.92
   0  16   2   26.49    9.95
   0  16   2   52.06   11.50
   0  16  -2   32.23   12.98
   0  16  -2   46.79   13.85
   0  16   2   44.14   12.94
   0  16  -2   37.90   10.85
   0 -16  -2   35.37   12.41
   0 -16  -2   30.66   10.35
   0 -16   2   34.00   12.19
   0 -16   2   37.74   12.64
   0  16  -3  104.28   19.57
   0  16  -3  108.14   18.20
   0  16   3  122.77   21.86
   0  16   3  137.43   20.19
   0  16  -3   84.16   18.23
   0  16   3  141.59   34.48
   0  16   3  160.83   23.43
   0 -16   3  109.48   18.52
   0 -16  -3  100.02   19.66
   0 -16   3  100.30   21.45
   0 -16  -3  120.28   17.49
   0  16   4   46.72   10.67
   0  16  -4   40.23   13.59
   0  16   4   42.97   11.48
   0  16  -4   32.95   13.60
   0  16   4   37.89   15.04
   0  16   4   57.04   14.20
   0 -16   4   61.96   15.59
   0 -16   4   38.52   13.21
   0 -16  -4   52.15   18.23
   0 -16  -4   28.14   10.41
   0  16  -5   61.70   15.25
   0  16  -5   73.18   19.25
   0  16  -5   80.85   18.45
   0  16   5   94.10   17.75
   0  16   5   85.71   17.82
   0  16   5   65.82   16.85
   0  16   5   89.26   16.87
   0 -16  -5   53.53   17.87
   0 -16   5   81.42   20.73
   0 -16  -5   83.63   17.92
   0 -16   5   62.01   17.79
   0  16   6  -14.57    6.50
   0  16  -6  -12.73   11.43
   0  16   6   15.42   10.20
   0  16   6   -1.08    7.27
   0  16  -6    8.54    8.02
   0  16  -6    9.24    7.71
   0  16   6   11.86    7.27
   0 -16   6    9.53    7.99
   0 -16   6   -4.60    9.12
   0 -16  -6   -2.17    7.57
   0 -16   6  -12.37    8.29
   0 -16  -6    5.82    9.53
   0  16   7  160.17   26.09
   0  16   7  150.73   23.45
   0  16   7  184.78   28.98
   0  16  -7  174.06   24.62
   0  16  -7  140.13   22.74
   0  16  -7  154.66   30.19
   0 -16   7  208.21   35.35
   0 -16   7  129.84   25.90
   0 -16  -7  126.54   31.39
   0 -16   7  112.23   24.19
   0 -16  -7  187.87   36.15
   0  16   8  106.18   39.42
   0  16  -8  144.30   31.85
   0  16   8  106.73   23.68
   0 -16  -8  109.60   29.56
   0 -16   8  109.08   22.60
   0 -16   8  131.33   24.17
   0  16   9   34.68   18.12
   0  16   9   23.13   13.57
   0 -16   9   35.89   18.59
   0 -16   9   33.46   15.80
   0 -16  -9   32.60   21.10
   0  16  10  -19.56   12.54
   0 -16  10   -2.15   14.38
   0 -16 -10   -5.15   19.88
   0 -16  10   70.79   23.42
   0 -16  10  -32.35   15.60
   0  17   0   16.40    9.47
   0  17   0   18.16   10.50
   0  17   0   26.39   11.03
   0 -17   0   11.25    6.58
   0 -17   0   16.05    8.44
   0  17   1  153.13   23.97
   0  17   1  194.99   20.51
   0  17   1  201.60   22.84
   0  17  -1  177.69   27.63
   0  17   1  163.51   26.08
   0  17  -1  162.36   24.66
   0  17  -1  164.21   24.18
   0 -17  -1  197.52   19.70
   0 -17  -1  190.42   22.34
   0 -17   1  192.24   21.09
   0 -17  -1  174.65   24.26
   0 -17   1  222.35   23.37
   0  17   2   15.30    9.94
   0  17  -2   22.73   10.41
   0  17   2   35.19   10.88
   0  17  -2   16.83    9.95
   0  17  -2   14.89    9.91
   0  17   2   15.16    9.29
   0  17   2   21.77    8.60
   0 -17   2   38.66   13.94
   0 -17  -2   13.53   10.67
   0 -17  -2   23.91    8.23
   0 -17   2   14.75   10.16
   0  17   3  211.66   20.57
   0  17   3  215.77   24.21
   0  17  -3  246.73   28.21
   0  17   3  177.54   25.80
   0  17  -3  197.88   28.03
   0  17  -3  192.96   23.14
   0  17   3  210.22   21.68
   0 -17  -3  189.11   20.72
   0 -17  -3  243.61   28.81
   0 -17   3  192.77   29.57
   0 -17   3  234.44   38.84
   0  17  -4  186.33   27.28
   0  17   4  190.39   23.06
   0  17  -4  165.02   27.29
   0  17   4  151.78   25.67
   0  17   4  139.24   19.30
   0  17  -4  136.74   22.77
   0  17   4  175.65   20.82
   0 -17  -4  133.33   23.43
   0 -17   4  157.21   25.03
   0 -17   4  151.53   28.09
   0 -17  -4  166.22   23.04
   0  17  -5  409.82   36.43
   0  17   5  427.64   37.09
   0  17   5  397.93   32.47
   0  17   5  364.41   29.59
   0  17   5  412.61   32.57
   0  17  -5  393.73   33.65
   0 -17  -5  378.05   31.52
   0 -17   5  396.62   38.51
   0 -17  -5  429.44   42.28
   0 -17   5  441.49   38.10
   0  17  -6   18.49   10.06
   0  17   6    5.06    8.07
   0  17   6    9.57    8.05
   0  17   6   13.00   10.34
   0  17   6   -1.03    8.04
   0  17  -6   -2.97    7.92
   0  17  -6    3.55    8.26
   0 -17   6   -0.23    7.68
   0 -17   6   -1.62    5.12
   0 -17  -6   -3.98   10.13
   0 -17   6   10.96    9.83
   0 -17  -6    0.77    9.02
   0  17  -7   -1.17   10.08
   0  17   7    1.83   11.22
   0  17  -7  -20.57    9.48
   0  17  -7   -9.37    9.83
   0  17   7    6.57    9.47
   0  17   7    7.69    7.34
   0 -17  -7  -16.43   10.15
   0 -17   7   -4.85    9.82
   0 -17   7   -0.56    9.72
   0 -17  -7   -0.94   11.67
   0  17  -8   97.49   24.88
   0  17   8   79.09   18.14
   0  17   8   57.94   17.27
   0 -17   8   77.90   21.42
   0 -17   8   99.98   24.46
   0 -17  -8  116.79   31.21
   0  17   9  165.57   26.09
   0  17   9  146.68   24.69
   0  17   9  173.84   33.97
   0 -17   9  163.43   31.12
   0 -17   9  188.04   34.11
   0 -17  -9  149.27   34.41
   0  17  10   17.11   17.90
   0 -17  10   50.48   20.31
   0 -17 -10  -25.01   15.43
   0 -17  10   19.44   17.05
   0 -17  10   29.09   23.70
   0  18   0  741.66   43.05
   0  18   0  745.67   48.97
   0  18   0  712.80   44.79
   0 -18   0  746.84   43.96
   0 -18   0  770.50   38.11
   0  18   1  510.90   40.94
   0  18  -1  516.78   41.56
   0  18   1  520.11   32.89
   0  18   1  527.43   38.39
   0  18   1  486.88   35.01
   0  18  -1  448.55   35.78
   0  18  -1  443.49   34.10
   0 -18  -1  525.04   35.60
   0 -18  -1  459.61   34.86
   0 -18   1  474.23   35.56
   0 -18  -1  497.31   29.20
   0 -18   1  491.86   33.75
   0  18  -2   64.50   18.85
   0  18   2   37.29   12.11
   0  18   2   49.45   11.65
   0  18  -2   68.01   17.10
   0  18  -2   64.55   16.61
   0  18   2   39.45   11.28
   0 -18   2   61.38   17.27
   0 -18  -2   72.28   13.88
   0 -18  -2   41.31   14.49
   0 -18   2   37.61   14.56
   0  18   3   55.23   14.85
   0  18  -3   77.09   19.41
   0  18  -3   50.25   15.54
   0  18   3   62.60   13.97
   0  18   3   72.09   14.65
   0  18   3   32.70   10.96
   0  18  -3   43.41   13.69
   0 -18   3   49.39   14.58
   0 -18   3   36.98   15.02
   0 -18  -3   51.71   11.82
   0 -18  -3   59.45   16.30
   0  18  -4   18.93    9.20
   0  18  -4   46.11   14.97
   0  18   4   40.34   13.73
   0  18   4   45.77   14.60
   0  18  -4   43.17   14.33
   0  18   4   23.49   12.79
   0  18   4   27.18   11.26
   0 -18   4   42.75   13.53
   0 -18  -4    6.67    9.90
   0 -18  -4   27.55   10.90
   0 -18   4   36.86   13.31
   0  18   5   41.79   14.95
   0  18   5   50.74   13.62
   0  18  -5   30.38   12.61
   0  18   5   68.06   15.30
   0  18  -5   61.94   18.17
   0  18  -5   50.04   15.25
   0  18   5   45.09   12.62
   0 -18   5   48.32   15.12
   0 -18  -5   58.21   19.05
   0 -18   5   60.03   19.55
   0 -18  -5   47.25   14.02
   0  18  -6    3.86   12.31
   0  18   6    1.08    9.95
   0  18  -6   19.07    9.82
   0  18   6    9.84   11.88
   0  18   6   31.81   12.63
   0  18  -6    3.20    7.02
   0 -18  -6    8.19   11.27
   0 -18   6   24.18   14.45
   0 -18  -6    4.19   11.65
   0 -18   6    3.96   12.01
   0  18  -7  151.98   29.22
   0  18  -7  110.79   22.31
   0  18   7  102.69   22.74
   0  18   7  106.21   20.40
   0  18  -7  117.65   33.43
   0  18   7   63.88   17.71
   0  18   7  152.77   25.42
   0 -18  -7  121.20   25.83
   0 -18   7  125.10   28.16
   0 -18  -7  127.06   30.17
   0 -18   7  137.51   24.24
   0 -18   7  126.48   27.54
   0  18  -8  159.45   34.81
   0  18   8  209.92   30.20
   0  18   8  152.23   25.06
   0  18   8  229.38   29.95
   0 -18   8  251.41   38.51
   0 -18   8  183.89   30.28
   0 -18  -8  136.17   33.64
   0  18  -9   60.22   20.53
   0  18   9   -3.09   13.54
   0  18   9   -0.79   14.21
   0 -18   9   25.17   14.14
   0 -18   9   23.26   14.83
   0 -18  -9  -12.89   13.71
   0  19   0   10.58    8.15
   0  19   0   20.31    8.72
   0  19   0    7.29    8.75
   0 -19   0   10.37    9.67
   0 -19   0   23.25    9.94
   0  19   1  450.56   39.04
   0  19  -1  395.15   34.33
   0  19  -1  460.34   40.62
   0  19   1  411.32   34.65
   0  19   1  414.24   32.67
   0  19   1  458.94   32.07
   0  19  -1  402.54   33.63
   0 -19  -1  469.19   41.16
   0 -19  -1  407.49   27.38
   0 -19   1  393.87   34.68
   0 -19  -1  425.25   34.60
   0 -19   1  415.91   31.66
   0  19  -2  293.21   28.87
   0  19   2  310.86   29.07
   0  19  -2  302.01   33.53
   0  19   2  304.25   28.81
   0  19   2  297.82   25.65
   0  19   2  302.87   33.71
   0  19  -2  358.32   32.84
   0 -19  -2  270.57   22.49
   0 -19   2  353.00   31.81
   0 -19  -2  288.21   29.10
   0 -19   2  304.94   33.77
   0 -19  -2  317.31   31.11
   0  19  -3  146.18   26.65
   0  19   3  171.27   19.36
   0  19   3  141.28   23.16
   0  19  -3  170.10   26.52
   0  19  -3  121.74   23.34
   0  19   3  178.69   27.32
   0  19   3  120.93   21.25
   0 -19  -3  157.39   28.23
   0 -19  -3  154.14   21.07
   0 -19   3  160.58   26.15
   0 -19   3  125.91   25.93
   0  19   4  335.87   30.10
   0  19   4  344.91   36.20
   0  19  -4  304.04   32.18
   0  19   4  340.04   27.50
   0  19  -4  295.46   34.18
   0  19   4  261.72   28.46
   0  19  -4  247.60   29.34
   0 -19  -4  197.00   30.87
   0 -19  -4  273.52   30.80
   0 -19   4  321.32   35.60
   0 -19   4  262.37   30.99
   0  19  -5  107.13   21.08
   0  19   5   92.66   23.19
   0  19  -5  104.45   21.77
   0  19   5   91.35   18.83
   0  19   5   81.35   16.83
   0  19   5   80.66   21.04
   0 -19   5  101.53   24.54
   0 -19  -5   71.69   20.82
   0 -19   5   88.69   21.65
   0 -19  -5   81.57   18.62
   0  19  -6   21.80   14.72
   0  19   6   52.54   18.13
   0  19   6   51.76   14.66
   0  19  -6    6.60   13.74
   0  19   6   28.35   12.46
   0  19   6   61.01   16.02
   0  19  -6   59.67   17.47
   0 -19   6   19.79   15.71
   0 -19  -6   37.11   20.62
   0 -19   6   42.98   16.75
   0 -19  -6    9.23    8.39
   0  19   7  148.59   27.13
   0  19  -7  114.35   23.67
   0  19   7  127.98   24.01
   0  19   7  139.88   25.30
   0  19  -7  135.95   29.85
   0  19   7  111.76   20.97
   0 -19   7  157.94   25.62
   0 -19   7  109.83   26.46
   0 -19  -7  110.71   27.64
   0 -19   7   92.91   23.63
   0 -19  -7  107.67   23.62
   0  19   8   56.12   18.27
   0  19   8  122.16   23.26
   0  19   8   94.69   21.10
   0  19  -8   56.18   20.01
   0 -19  -8  121.92   33.65
   0 -19   8   93.76   23.93
   0 -19   8   91.96   21.64
   0  19  -9   19.05   23.51
   0  19   9    9.65   10.50
   0  19   9   11.25   14.27
   0 -19   9  -25.89   12.72
   0 -19  -9    4.01   17.41
   0 -19   9   25.09   17.51
   0  20   0   15.37   10.42
   0  20   0   11.20    9.18
   0  20   0   20.29   10.48
   0 -20   0   15.84    7.52
   0 -20   0   10.96    8.38
   0  20  -1   18.16   11.38
   0  20  -1   17.52   11.01
   0  20   1   19.65   10.81
   0  20   1   44.57   18.16
   0  20  -1   27.27   11.56
   0  20   1   17.43   10.45
   0  20   1   15.05    8.88
   0 -20  -1   21.29    7.81
   0 -20  -1   13.60    9.61
   0 -20   1   19.52   11.98
   0 -20  -1   28.31   11.35
   0 -20   1   16.71   11.05
   0  20  -2  129.98   26.62
   0  20  -2  193.18   26.38
   0  20   2  165.99   27.11
   0  20  -2  169.67   32.22
   0  20   2  150.63   23.19
   0  20   2  224.99   22.81
   0  20   2  139.29   25.99
   0 -20   2  249.63   28.38
   0 -20   2  215.63   33.58
   0 -20  -2  190.20   28.86
   0 -20  -2  226.96   26.23
   0 -20  -2  235.76   21.22
   0  20  -3   32.26   15.24
   0  20  -3   47.76   15.07
   0  20   3   21.96   10.96
   0  20  -3   36.98   14.79
   0  20  -3   40.88    8.15
   0  20   3   25.90   13.13
   0 -20   3   15.34   15.28
   0 -20   3   17.97   11.94
   0 -20  -3   10.99    9.18
   0 -20  -3   27.35   10.31
   0  20  -4   30.30   12.72
   0  20   4   14.14   10.14
   0  20  -4   22.55   13.64
   0  20   4   17.45   11.35
   0  20   4   30.51   11.47
   0  20  -4   12.67   12.53
   0  20   4   13.74   12.94
   0 -20  -4   46.86   18.41
   0 -20   4   29.72   14.31
   0 -20   4   34.63   13.81
   0 -20  -4   23.63   12.47
   0  20   5   18.07   14.88
   0  20   5   35.99   12.29
   0  20  -5   11.50   10.75
   0  20  -5   35.59   14.31
   0  20   5   13.47   11.65
   0  20   5   36.35   14.10
   0 -20  -5   15.14   11.53
   0 -20   5   15.83   14.30
   0 -20   5   48.52   17.70
   0 -20  -5   25.43   15.39
   0  20   6    4.08   11.66
   0  20  -6  -13.03    9.32
   0  20  -6    6.69    9.81
   0  20   6   10.04    8.93
   0  20   6   -3.42    7.09
   0  20  -6   -7.62   10.74
   0  20   6   -0.08    8.22
   0 -20  -6   17.96   10.57
   0 -20  -6   17.81   14.69
   0 -20   6  -10.08   10.25
   0 -20   6    4.21    8.99
   0  20  -7   31.40   12.63
   0  20   7   41.62   14.25
   0  20  -7   43.69   23.74
   0  20   7   50.19   18.36
   0  20   7   55.53   16.78
   0  20   7   54.26   17.08
   0 -20   7   58.55   14.90
   0 -20  -7   75.28   26.45
   0 -20  -7   36.37   16.31
   0 -20   7   43.16   13.05
   0  20  -8   28.05   16.28
   0  20   8   51.36   16.47
   0  20   8   45.63   15.93
   0  20   8   87.64   17.90
   0  20  -8   60.89   22.54
   0  20   8   83.03   22.22
   0 -20   8   54.65   16.19
   0 -20  -8   90.94   29.60
   0 -20   8   82.09   24.78
   0  20   9   71.47   18.96
   0  20   9   74.80   21.19
   0 -20   9   33.17   21.22
   0 -20  -9   -5.18   30.92
   0 -20   9   56.32   18.11
   0  21   0   21.52   10.24
   0  21   0   11.79    6.89
   0  21   0   21.80   11.58
   0 -21   0   19.95    7.03
   0 -21   0   20.21    8.47
   0  21  -1    4.74    6.13
   0  21  -1   10.99   10.51
   0  21  -1   -0.27    6.88
   0  21   1   -7.34    7.29
   0  21   1   -9.64    4.67
   0  21   1    7.56    6.23
   0  21   1    1.46    5.93
   0 -21  -1   -3.36    6.77
   0 -21  -1    2.26    6.42
   0 -21   1    8.69   10.52
   0 -21  -1    2.32    5.67
   0 -21   1    9.46    7.47
   0  21   2   85.58   21.02
   0  21  -2   99.93   23.50
   0  21  -2   57.64   18.22
   0  21  -2  100.44   19.33
   0  21   2   71.67   18.05
   0  21   2   92.03   28.46
   0  21   2   89.45   21.89
   0 -21  -2   97.62   23.36
   0 -21   2  120.05   24.71
   0 -21  -2   84.54   15.10
   0 -21   2  109.79   24.55
   0 -21  -2   77.16   19.06
   0  21  -3  276.64   31.52
   0  21  -3  258.01   36.98
   0  21  -3  275.51   30.68
   0  21   3  207.40   31.74
   0  21   3  291.12   30.66
   0  21  -3  291.96   17.77
   0  21   3  258.77   24.97
   0  21   3  237.92   27.04
   0 -21  -3  280.11   33.55
   0 -21  -3  224.33   34.43
   0 -21   3  252.87   36.05
   0 -21   3  287.21   31.96
   0  21   4  117.93   21.82
   0  21   4  113.03   25.80
   0  21  -4  126.89   27.52
   0  21   4   95.13   20.46
   0  21   4  134.60   22.47
   0  21  -4  127.09   25.68
   0  21  -4  155.47   29.33
   0 -21  -4  174.76   27.12
   0 -21   4  135.11   27.91
   0 -21   4  128.51   28.12
   0 -21  -4   55.56   17.19
   0  21  -5    4.55    9.88
   0  21   5  -10.64    8.84
   0  21  -5   10.84   10.12
   0  21   5  -10.85    9.57
   0  21   5   -7.48    7.23
   0  21   5   -2.57    5.42
   0  21  -5    4.55    6.89
   0 -21  -5   -5.53    7.04
   0 -21   5    1.00   10.32
   0 -21  -5    5.67   10.73
   0 -21   5   -0.51   10.48
   0  21   6   73.69   17.39
   0  21  -6   97.06   21.70
   0  21   6   90.68   19.85
   0  21   6   92.18   24.24
   0  21   6   84.41   19.02
   0 -21   6   84.09   21.44
   0 -21  -6  116.60   29.07
   0 -21   6  111.82   25.20
   0 -21  -6   60.52   17.34
   0  21  -7   17.08   11.13
   0  21  -7   -8.37   12.30
   0  21   7   12.98   12.99
   0  21   7   30.20   13.91
   0  21   7   18.20   15.31
   0  21   7   15.90   11.55
   0 -21   7   14.01   11.60
   0 -21  -7   -8.58   10.83
   0 -21  -7   14.43   17.82
   0 -21   7   12.41   11.14
   0  21  -8   15.25   13.25
   0  21   8   46.38   15.00
   0  21  -8   -4.94   16.08
   0  21   8    2.72   15.01
   0  21   8   -5.31   11.60
   0  21   8   36.29   16.16
   0 -21  -8   39.06   16.63
   0 -21  -8   17.21   18.51
   0 -21   8  -21.90   13.01
   0 -21   8   28.23   13.76
   0  21   9   68.47   19.97
   0  21   9   64.67   21.33
   0  21  -9   98.60   34.88
   0 -21  -9   82.09   31.71
   0 -21   9   86.90   23.89
   0 -21   9  130.26   25.43
   0  22   0 1146.85   66.85
   0  22   0 1284.78   62.49
   0  22   0 1342.74   66.83
   0 -22   0 1250.31   54.03
   0 -22   0 1262.78   63.30
   0  22   1   33.56   13.13
   0  22   1   35.12   14.76
   0  22  -1   36.75   12.97
   0  22  -1   41.69   13.66
   0  22  -1   41.47   16.32
   0  22   1   51.62   15.92
   0  22   1   20.59   11.57
   0 -22   1   30.60   10.12
   0 -22   1   45.42   12.50
   0 -22  -1   19.32    8.70
   0 -22  -1   19.70    9.56
   0  22   2   87.57   16.40
   0  22  -2   97.48   23.39
   0  22   2   73.09   17.66
   0  22  -2   70.59   19.57
   0  22   2   70.51   20.54
   0  22   2   72.18   18.57
   0  22  -2   70.28   19.36
   0 -22  -2  103.67   20.75
   0 -22  -2   75.07   18.11
   0 -22   2   92.61   20.45
   0 -22  -2   98.80   21.20
   0 -22   2   81.60   18.86
   0  22   3    6.33    7.65
   0  22   3    7.56    8.90
   0  22   3    5.17    9.04
   0  22  -3    1.08    4.35
   0  22  -3    8.81   11.24
   0  22  -3   13.49    9.35
   0  22   3   19.28   12.54
   0  22  -3    4.35   11.54
   0 -22  -3   16.44    8.50
   0 -22   3    6.74    7.64
   0 -22   3   -8.00    8.47
   0 -22  -3   -1.10    8.03
   0  22   4  120.18   22.75
   0  22   4  155.37   22.75
   0  22  -4  143.88   29.04
   0  22  -4  114.25   24.89
   0  22  -4  128.47   26.33
   0  22   4  130.08   23.91
   0  22   4  163.23   32.53
   0 -22   4  152.74   32.03
   0 -22  -4  132.69   28.39
   0 -22   4  127.63   29.25
   0 -22  -4  123.21   21.21
   0  22   5   -6.80   10.17
   0  22   5    1.33    9.58
   0  22   5    8.53    8.54
   0  22  -5    4.95    9.82
   0  22  -5   17.13   13.00
   0  22   5   -1.13    9.34
   0  22  -5   -9.81   10.26
   0 -22  -5   -3.59    6.34
   0 -22   5  -13.39    6.98
   0 -22   5   14.95   14.15
   0 -22  -5   -2.07    8.16
   0  22   6  152.40   29.24
   0  22  -6  189.98   45.77
   0  22  -6  201.77   34.72
   0  22   6  191.13   31.13
   0  22   6  150.41   26.93
   0  22   6  212.26   32.22
   0 -22  -6  206.85   31.18
   0 -22   6  169.80   33.38
   0 -22  -6  207.88   39.67
   0  22   7   -4.68   10.98
   0  22   7   15.76   11.49
   0  22   7   40.81   16.46
   0  22  -7    4.14   10.26
   0  22   7    6.41   10.20
   0  22  -7    7.59   15.07
   0 -22  -7   28.96   12.96
   0 -22  -7   -3.50   12.65
   0 -22   7   13.56   12.51
   0 -22   7   15.31   15.40
   0  22   8  349.80   35.47
   0  22  -8  399.33   38.77
   0  22   8  384.83   41.17
   0  22   8  394.76   39.83
   0  22  -8  410.04   92.37
   0  22   8  360.60   42.68
   0 -22   8  326.63   47.07
   0 -22   8  395.89   38.94
   0 -22  -8  395.40   58.62
   0 -22  -8  337.25   47.66
   0  22   9    2.82   17.18
   0  22   9    5.38   13.48
   0 -22   9  -21.50   15.06
   0 -22   9   16.06   16.21
   0 -22  -9   -6.74   17.35
   0  23   0   29.61   11.38
   0  23   0   27.75   10.23
   0  23   0   10.51    8.80
   0 -23   0   28.66   10.39
   0 -23   0    6.80    7.91
   0  23  -1  262.39   29.00
   0  23   1  264.28   29.25
   0  23   1  223.12   32.27
   0  23  -1  235.15   35.39
   0  23   1  254.76   38.70
   0  23  -1  197.89   33.49
   0 -23   1  245.32   26.44
   0 -23  -1  255.89   24.59
   0 -23   1  254.14   30.92
   0 -23  -1  281.56   29.88
   0 -23  -1  263.37   30.37
   0  23  -2   60.43   22.91
   0  23  -2   23.52   13.12
   0  23   2   28.14   11.78
   0  23  -2   33.59   13.29
   0  23   2   24.73   13.38
   0  23   2   32.82   11.74
   0  23   2   16.65   12.19
   0 -23  -2   21.24    9.89
   0 -23   2   17.79   10.17
   0 -23  -2   25.28    9.61
   0 -23   2   18.40   11.39
   0 -23  -2   29.34   13.32
   0  23  -3  556.34   46.42
   0  23   3  620.45   51.49
   0  23   3  688.81   47.01
   0  23  -3  660.97   48.43
   0  23  -3  657.98   29.41
   0  23  -3  584.29   49.47
   0  23   3  626.58   39.20
   0  23   3  614.32   46.87
   0 -23  -3  734.77   53.78
   0 -23   3  684.05   49.46
   0 -23  -3  670.42   39.76
   0  23  -4   28.43   13.92
   0  23  -4    6.54   11.04
   0  23   4   -0.36    8.91
   0  23  -4   20.15   12.33
   0  23   4   19.42    8.61
   0  23   4  -14.13    8.20
   0  23   4   13.78   10.65
   0 -23  -4   -1.09    9.19
   0 -23   4   -1.42   11.85
   0 -23  -4    5.71    6.81
   0 -23   4    3.81    7.64
   0  23  -5   75.20   19.36
   0  23   5   57.69   17.94
   0  23   5   71.33   20.26
   0  23  -5   92.79   22.04
   0  23   5   78.53   19.83
   0  23   5   91.26   20.80
   0 -23  -5   97.83   22.00
   0 -23  -5  106.53   31.51
   0 -23   5   81.57   23.47
   0 -23   5   64.24   20.98
   0  23  -6    3.67   14.04
   0  23  -6   14.13   16.23
   0  23   6   23.86   13.89
   0  23   6    7.61   14.09
   0  23   6   10.07    9.02
   0  23   6   10.34   13.82
   0 -23  -6   17.11   12.02
   0 -23   6   13.77   13.71
   0 -23  -6   22.80   12.96
   0  23   7   89.74   20.35
   0  23  -7   92.85   27.15
   0  23   7  124.82   23.39
   0  23   7   78.43   19.40
   0  23  -7  112.34   26.08
   0  23   7   91.50   28.27
   0 -23   7  123.26   28.51
   0 -23  -7   44.03   25.67
   0 -23   7   80.28   20.96
   0 -23  -7  123.18   25.69
   0  23   8   43.79   22.09
   0  23  -8   45.00   22.67
   0  23  -8   34.97   17.90
   0  23   8   10.38   14.85
   0  23   8   61.17   20.82
   0 -23  -8   11.47   16.30
   0 -23  -8   45.20   23.85
   0 -23   8   35.13   14.89
   0 -23   8   27.24   19.20
   0  23   9   20.94   15.88
   0  23   9  -13.46   20.41
   0 -23   9   61.45   22.39
   0 -23  -9   49.57   25.17
   0 -23   9   85.67   25.13
   0  24   0 1345.78   67.20
   0  24   0 1285.09   68.65
   0  24   0 1391.08   78.26
   0 -24   0 1426.12   71.10
   0 -24   0 1307.43   57.62
   0  24   1  633.17   46.85
   0  24   1  578.59   42.72
   0  24  -1  505.45   41.44
   0  24   1  570.72   48.79
   0  24  -1  529.03   46.64
   0  24  -1  639.82   51.88
   0 -24  -1  549.64   35.74
   0 -24   1  547.95   39.80
   0 -24  -1  531.84   41.11
   0 -24   1  504.85   42.14
   0 -24  -1  542.17   43.59
   0  24  -2   32.07   15.24
   0  24   2   27.20   11.33
   0  24   2   19.60   13.44
   0  24  -2   31.24   14.57
   0  24   2   33.25   14.84
   0  24  -2   29.94   14.75
   0  24   2   27.41   12.57
   0 -24   2    4.34    6.80
   0 -24  -2   29.71   10.71
   0 -24  -2   37.17   13.19
   0 -24  -2   41.01   14.54
   0 -24   2   34.23   11.00
   0  24   3   -2.76    7.45
   0  24  -3   -5.72    7.35
   0  24   3    4.53    8.44
   0  24  -3   19.36    6.54
   0  24  -3   -5.13    8.97
   0  24  -3    1.07   10.32
   0  24   3   -5.21    8.76
   0  24   3   10.16   10.19
   0 -24  -3    2.30    7.95
   0 -24  -3    5.97    8.89
   0 -24   3   11.57    8.06
   0  24   4   71.49   22.85
   0  24  -4   79.77   20.43
   0  24   4   57.38   19.16
   0  24   4   42.74   15.27
   0  24   4   64.11   16.07
   0  24  -4   75.31   20.52
   0  24  -4   72.98   19.86
   0 -24  -4   44.67   19.69
   0 -24   4   74.10   22.30
   0 -24  -4   68.17   17.57
   0  24  -5   52.41   19.62
   0  24   5   62.64   21.08
   0  24   5   51.77   18.49
   0  24   5   51.47   15.66
   0  24   5   47.58   17.67
   0  24  -5   87.14   26.40
   0 -24  -5   68.14   19.40
   0 -24  -5   91.86   25.23
   0 -24   5  101.89   25.34
   0  24   6    8.65   12.27
   0  24   6   14.50    8.68
   0  24   6  -11.01    9.92
   0  24  -6   15.18   14.49
   0  24   6   -0.86   12.63
   0 -24  -6   18.73   12.60
   0 -24   6    7.35   11.98
   0 -24  -6   -5.56   11.58
   0  24   7  202.65   30.98
   0  24   7  201.48   34.66
   0  24   7  174.73   31.34
   0  24   7  186.98   31.23
   0  24  -7  297.13   58.71
   0  24  -7  238.91   36.88
   0 -24  -7  172.82   30.42
   0 -24   7  177.33   29.31
   0 -24   7  207.24   39.62
   0 -24  -7  163.58   42.14
   0  24   8   -9.66   17.56
   0  24   8   -1.63   14.68
   0  24   8  -27.80   10.41
   0  24  -8    5.97   14.96
   0  24   8    7.89   12.70
   0 -24  -8  -29.95   25.17
   0 -24   8  -21.04   14.14
   0 -24  -8   17.06   17.01
   0 -24   8   13.00   12.03
   0  24   9   50.09   21.18
   0  24   9   46.87   26.96
   0 -24   9    9.23   20.89
   0 -24  -9    3.78   22.25
   0 -24   9    1.89   18.24
   0  25   0   26.89   14.94
   0  25   0   -0.03    6.88
   0  25   0   12.20    9.65
   0 -25   0    4.70    7.90
   0 -25   0    9.91   10.75
   0  25   1   -6.72    8.82
   0  25  -1   -3.27   12.50
   0  25  -1   12.18    8.90
   0  25   1    1.54    9.25
   0  25   1   18.42    9.84
   0  25  -1    9.91   12.68
   0 -25   1   15.84   10.67
   0 -25  -1   20.66    9.67
   0 -25   1   -1.66    7.38
   0 -25  -1   -0.69    8.89
   0 -25  -1    7.34   10.00
   0  25   2   66.55   21.53
   0  25  -2  100.05   22.73
   0  25  -2  152.69   35.23
   0  25  -2  123.39   25.28
   0  25   2   85.39   20.43
   0  25   2   98.44   20.02
   0  25   2  117.07   29.03
   0 -25  -2   79.22   20.94
   0 -25  -2  103.39   25.95
   0 -25   2   67.43   16.77
   0 -25  -2  111.62   19.88
   0 -25   2  102.16   21.57
   0  25   3   -4.05    6.58
   0  25  -3   -5.60    7.18
   0  25  -3    5.84    6.86
   0  25   3   -5.68    6.57
   0  25   3    3.88   11.32
   0  25  -3   10.87    8.51
   0  25  -3  -12.81    8.03
   0  25   3   14.61   10.19
   0 -25  -3    0.96    6.66
   0 -25   3    3.29   10.63
   0  25  -4  392.20   40.88
   0  25   4  399.98   38.33
   0  25  -4  377.10   41.85
   0  25   4  281.00   44.03
   0  25   4  402.92   33.81
   0  25   4  348.11   37.41
   0  25  -4  348.90   37.29
   0 -25  -4  389.52   42.43
   0 -25   4  425.11   42.84
   0 -25  -4  432.01   35.22
   0  25  -5   -9.64    8.00
   0  25   5  -12.42   12.56
   0  25   5   -5.43    9.22
   0  25   5   -2.01    7.37
   0  25   5    6.94   11.76
   0  25  -5  -11.84    9.93
   0 -25  -5   -1.67    6.71
   0 -25  -5    9.59   11.07
   0 -25   5    2.47   11.87
   0  25   6   47.42   17.55
   0  25   6   50.05   17.84
   0  25   6   12.62   14.67
   0  25   6   35.12   16.26
   0  25  -6   62.76   21.26
   0 -25   6   42.17   17.85
   0 -25  -6   31.32   15.64
   0 -25  -6    8.54   11.42
   0  25   7   18.25   12.79
   0  25  -7  -17.68    9.52
   0  25   7   16.92   13.11
   0  25   7  -13.87   13.11
   0  25   7   41.27   19.49
   0  25  -7  -14.72   14.80
   0 -25  -7   14.59   12.98
   0 -25  -7   28.90   22.06
   0 -25   7    0.90   14.11
   0  25  -8   27.87   21.15
   0  25   8   32.99   13.86
   0  25   8    6.96   15.91
   0  25   8   45.39   18.59
   0  25   8   43.56   20.48
   0 -25   8   43.98   19.36
   0 -25   8   27.41   18.36
   0 -25  -8    5.96   21.05
   0  25   9   27.82   17.62
   0  25   9   -4.97   14.44
   0  25   9  -10.58   15.28
   0 -25   9   13.16   18.13
   0 -25   9    5.02   23.59
   0 -25  -9   15.13   23.60
   0  26   0   44.73   14.96
   0  26   0   50.59   18.20
   0  26   0   40.43   14.94
   0 -26   0   41.02   12.62
   0 -26   0   51.11   18.34
   0  26  -1  222.79   36.50
   0  26   1  206.35   35.02
   0  26  -1  184.54   31.90
   0  26   1  139.19   26.09
   0  26   1  191.81   31.41
   0  26  -1  194.84   29.01
   0 -26  -1  227.49   34.19
   0 -26  -1  216.30   33.57
   0 -26   1  221.11   32.54
   0 -26   1  237.96   40.96
   0 -26  -1  228.85   25.38
   0  26   2  135.64   24.01
   0  26  -2  129.88   26.93
   0  26   2  114.62   27.69
   0  26  -2   97.11   24.22
   0  26   2  124.24   25.95
   0  26  -2  158.51   34.83
   0  26   2  136.08   22.77
   0 -26   2  121.45   26.23
   0 -26  -2  113.47   24.65
   0 -26   2  121.93   23.59
   0 -26  -2  183.85   24.55
   0  26  -3   24.88    7.31
   0  26  -3    6.55   12.62
   0  26  -3   -2.27    7.41
   0  26   3    9.58    8.82
   0  26   3   20.85   14.53
   0  26  -3    0.82   11.79
   0  26   3   14.26   12.16
   0  26   3   31.17   13.51
   0 -26   3    4.11    7.80
   0 -26  -3   15.44   10.96
   0 -26   3   14.25   11.99
   0 -26  -3   18.21   11.65
   0  26   4  184.78   34.71
   0  26  -4  224.70   36.68
   0  26   4  186.33   28.79
   0  26   4  154.50   24.80
   0  26  -4  215.82   32.95
   0  26   4  186.73   32.32
   0  26  -4  191.14   32.30
   0 -26  -4  206.18   28.39
   0 -26   4  228.39   41.66
   0 -26  -4  173.14   34.09
   0  26   5   15.78    9.76
   0  26   5   14.34   10.25
   0  26   5  -14.30    9.78
   0  26  -5   18.71   14.41
   0  26  -5   49.47   18.31
   0  26   5   29.81   13.96
   0 -26  -5    6.71   13.59
   0 -26   5   15.46   14.31
   0 -26  -5   -5.11    9.27
   0  26   6   22.08   15.49
   0  26   6   77.81   19.90
   0  26   6   37.81   15.19
   0  26  -6   83.51   22.92
   0  26   6   35.34   18.78
   0 -26  -6   48.88   19.50
   0 -26  -6   96.87   29.28
   0 -26   6   12.61   17.90
   0  26   7  171.26   30.07
   0  26   7  130.81   29.26
   0  26   7  163.60   29.80
   0  26  -7  147.21   29.64
   0  26   7  179.44   30.35
   0 -26   7  157.75   32.30
   0 -26  -7  131.53   35.18
   0  26   8   79.10   25.13
   0  26   8   -9.22   17.31
   0  26  -8   17.90   22.45
   0  26   8   44.00   20.19
   0  26   8   55.05   18.66
   0 -26  -8   88.55   30.08
   0 -26   8   94.49   28.68
   0 -26   8   49.38   19.94
   0  27   0    4.63   17.90
   0  27   0   21.90   10.52
   0  27   0   16.18   11.47
   0 -27   0    7.91    8.01
   0 -27   0   15.10   12.76
   0  27  -1  250.70   42.82
   0  27  -1  288.49   34.73
   0  27   1  276.33   32.37
   0  27  -1  251.71   39.82
   0  27   1  279.08   33.69
   0  27   1  254.99   42.30
   0 -27   1  204.82   31.54
   0 -27  -1  253.77   40.53
   0 -27  -1  289.23   32.79
   0 -27  -1  240.12   26.13
   0 -27   1  234.35   27.94
   0  27  -2   18.07   12.97
   0  27  -2    6.83    8.92
   0  27   2   -6.61    8.72
   0  27  -2    0.52   12.20
   0  27   2   -5.77    7.85
   0  27   2   -3.19    7.61
   0  27   2  -14.61    5.81
   0 -27  -2  -13.91    8.21
   0 -27   2   21.53   10.02
   0 -27   2  -11.82    5.60
   0 -27  -2  -11.40    5.54
   0  27   3  193.89   35.01
   0  27   3  226.25   31.51
   0  27  -3  205.17   33.53
   0  27   3  250.72   37.66
   0  27  -3  223.61   39.75
   0  27   3  207.69   36.69
   0  27  -3  254.20   21.81
   0  27  -3  256.23   43.06
   0 -27  -3  181.96   34.23
   0 -27   3  238.32   41.43
   0 -27  -3  222.02   25.78
   0 -27   3  216.43   32.60
   0  27  -4    8.01   11.49
   0  27   4    3.02    8.95
   0  27   4  -19.67    8.09
   0  27  -4    7.90    9.55
   0  27  -4    6.85   13.09
   0  27   4    0.44   13.06
   0  27   4   17.76   10.23
   0 -27  -4   14.32   13.34
   0 -27   4   20.03   13.52
   0 -27  -4    6.86    9.47
   0  27  -5  177.67   33.96
   0  27  -5  201.06   38.25
   0  27  -5  232.41   38.45
   0  27   5  205.45   39.40
   0  27   5  247.69   28.46
   0  27   5  216.51   37.43
   0  27   5  246.89   37.72
   0 -27   5  295.21   47.67
   0 -27  -5  219.08   32.41
   0 -27  -5  247.20   43.25
   0  27   6   -8.22   13.23
   0  27   6   -2.87    8.48
   0  27  -6   22.80   15.36
   0  27  -6   -6.12   14.05
   0  27   6   -8.90    9.86
   0  27   6   10.22   14.70
   0 -27  -6   -9.29   19.69
   0 -27  -6   16.04   11.93
   0 -27   6   14.38   15.78
   0  27  -7    5.46   17.86
   0  27   7  -17.93   10.74
   0  27   7    7.93   29.00
   0  27   7   28.75   15.82
   0  27   7  -24.68   16.09
   0 -27  -7  -19.63   13.04
   0 -27  -7   -3.38   14.66
   0 -27   7   14.18   14.00
   0  27   8    3.78   12.90
   0  27   8   20.53   20.00
   0  27   8  -12.43   16.51
   0  27   8   -3.06   16.78
   0  27  -8    2.01   19.36
   0 -27   8    5.56   18.78
   0 -27  -8    4.60   19.06
   0 -27   8  -14.25   15.25
   0 -27  -8   -7.99   18.82
   0  28   0  554.96   54.89
   0  28   0  520.44   45.94
   0  28   0  575.89   49.66
   0 -28   0  517.91   39.24
   0 -28   0  587.91   50.19
   0  28  -1   -4.07   12.44
   0  28  -1   19.85    8.69
   0  28   1    5.40   13.62
   0  28   1   20.42   11.86
   0  28   1   -2.10   10.20
   0  28  -1   11.43   12.90
   0 -28  -1   30.46   16.33
   0 -28   1   14.86   11.13
   0 -28  -1   38.15   15.51
   0 -28  -1    9.15   12.40
   0 -28   1   15.57   14.85
   0  28  -2   53.51   19.35
   0  28   2   56.82   16.13
   0  28   2   76.03   22.52
   0  28   2   82.24   22.56
   0  28  -2   77.05   26.35
   0  28  -2   76.80   22.30
   0  28   2   87.23   21.88
   0 -28   2   43.34   14.50
   0 -28  -2   64.84   16.63
   0 -28   2   88.47   23.90
   0 -28  -2   36.17   14.58
   0  28  -3  -10.28   12.83
   0  28   3    8.62    9.33
   0  28   3    4.87   11.85
   0  28   3   10.25   12.56
   0  28  -3   19.58   13.66
   0  28  -3   -1.85    6.92
   0  28  -3   -1.66    8.40
   0  28   3   21.10   13.81
   0 -28  -3    4.14    8.17
   0 -28  -3   25.06   14.48
   0 -28   3   12.59   12.52
   0 -28   3    1.06   10.51
   0  28  -4    7.25   12.46
   0  28   4    1.11    6.19
   0  28   4   22.70   16.62
   0  28   4   38.99   15.42
   0  28   4   -2.69   11.52
   0  28  -4   16.61   14.96
   0  28  -4   17.91   12.68
   0 -28   4   -1.37   10.23
   0 -28  -4   10.50    8.08
   0 -28  -4    6.54   12.52
   0  28   5   29.85   12.54
   0  28  -5  -12.68   12.87
   0  28  -5    7.54   13.80
   0  28   5    0.98   11.29
   0  28   5   15.01   13.76
   0  28   5   24.56   12.86
   0 -28  -5   -2.40   12.25
   0 -28   5   11.10   12.80
   0  28   6  138.79   27.91
   0  28   6  182.51   34.75
   0  28  -6  217.09   39.12
   0  28   6  147.72   29.80
   0  28   6  208.22   32.65
   0 -28  -6  181.70   30.79
   0 -28  -6  104.05   32.43
   0 -28   6  163.73   32.78
   0  28   7  -10.82   17.08
   0  28   7   37.93   18.78
   0  28  -7   18.79   20.87
   0  28   7   59.14   20.06
   0  28   7   31.22   17.24
   0 -28   7   26.56   19.89
   0 -28  -7   26.95   16.54
   0 -28  -7   13.17   31.90
   0  28   8  198.44   39.14
   0  28   8  172.85   32.73
   0  28  -8  151.81   33.24
   0  28   8  108.10   26.36
   0  28   8  154.57   33.93
   0 -28   8  101.30   25.04
   0 -28   8  142.95   36.11
   0 -28  -8  109.71   32.50
   0  29   0   17.62   15.38
   0  29   0   -6.07    6.92
   0  29   0   18.62   13.93
   0 -29   0   17.36    8.81
   0 -29   0   28.03   11.45
   0 -29   0   20.73   13.31
   0  29  -1   52.17   21.02
   0  29   1   13.33   14.05
   0  29  -1   53.91   19.81
   0  29   1   20.30   16.50
   0  29  -1    2.89   13.85
   0  29   1   20.27   14.13
   0 -29  -1   10.68   12.72
   0 -29   1   32.25   13.17
   0 -29  -1   19.80   14.91
   0 -29   1   17.33   14.71
   0 -29  -1   24.12   13.20
   0  29   2  208.49   36.63
   0  29  -2  227.80   38.60
   0  29   2  240.17   42.00
   0  29   2  245.13   38.87
   0  29   2  223.02   34.65
   0  29  -2  305.09   45.19
   0 -29  -2  222.77   35.53
   0 -29   2  204.80   31.96
   0 -29  -2  218.05   25.51
   0 -29   2  256.95   43.84
   0  29   3   19.57   15.29
   0  29  -3   28.08   16.41
   0  29   3   65.14   22.31
   0  29  -3   38.91   11.16
   0  29  -3   31.22   15.84
   0  29   3   21.82   12.21
   0  29   3   33.13   14.22
   0  29  -3   47.94   18.18
   0 -29  -3   30.99   18.06
   0 -29   3   31.64   17.05
   0 -29   3   32.09   18.36
   0 -29  -3   48.77   14.16
   0  29  -4   42.01   18.51
   0  29  -4   53.43   22.28
   0  29   4   49.05   17.81
   0  29  -4   52.51   21.62
   0  29   4   84.64   25.44
   0  29   4   52.09   15.41
   0  29   4   70.84   27.41
   0 -29  -4   60.31   21.30
   0 -29  -4   74.20   18.69
   0 -29   4   37.94   17.33
   0  29   5   17.59   13.80
   0  29   5   28.09   13.77
   0  29   5   23.74   15.46
   0  29  -5    5.51   13.48
   0  29  -5   20.06   11.20
   0  29   5   27.77   14.72
   0 -29  -5    4.13   13.56
   0 -29  -5   10.17   10.04
   0 -29   5   10.66   15.12
   0  29   6   18.81   12.81
   0  29   6    6.28   12.52
   0  29   6   11.72   15.69
   0  29  -6   26.05   19.13
   0  29   6    9.38   14.94
   0 -29  -6   -1.20   16.77
   0 -29   6   31.39   19.49
   0 -29  -6   11.53   15.91
   0  29   7   12.59   16.54
   0  29   7  -10.07   10.13
   0  29   7  -26.00   14.60
   0  29  -7   14.27   20.61
   0  29   7   14.94   21.02
   0 -29  -7    4.48   18.35
   0 -29   7   43.76   22.06
   0  29   8  151.21   29.58
   0  29  -8  104.53   29.25
   0  29   8   79.19   20.83
   0  29   8   53.30   26.18
   0 -29  -8  148.00   37.11
   0 -29   8  100.64   23.76
   0 -29   8  138.41   34.22
   0  30   0 1169.00   81.03
   0  30   0  937.94   63.38
   0  30   0 1067.80   69.65
   0 -30   0 1136.99   67.47
   0 -30   0 1116.31   73.58
   0 -30   0 1042.73   56.84
   0  30   1    5.80   14.53
   0  30  -1   18.21   13.42
   0  30  -1    4.51   13.30
   0  30  -1    7.43   13.64
   0  30   1   21.75   15.73
   0  30   1   19.45   12.80
   0 -30  -1   10.01   11.33
   0 -30   1    4.13   10.96
   0 -30  -1   10.37   10.01
   0 -30   1   14.53   11.07
   0 -30  -1   26.25   14.06
   0  30   2   32.90   21.00
   0  30  -2   48.84   16.93
   0  30  -2   57.54   23.60
   0  30  -2   62.47   22.62
   0  30   2   93.96   24.87
   0  30   2   68.35   21.37
   0 -30  -2   57.32   14.04
   0 -30  -2   36.82   16.81
   0 -30   2   42.56   14.13
   0 -30   2   41.87   20.58
   0  30   3   -0.22   10.75
   0  30   3   -8.94    8.66
   0  30   3    9.92   10.88
   0  30  -3   -7.64    8.36
   0  30  -3    9.05   11.68
   0  30   3   -4.02   10.26
   0  30  -3   -0.28   12.87
   0  30  -3   -1.56   10.27
   0 -30   3   -6.88    8.63
   0 -30  -3    0.00    7.49
   0 -30  -3    5.09   14.94
   0 -30   3  -27.08    9.88
   0  30  -4  -15.09   15.51
   0  30  -4   22.79   17.60
   0  30  -4   29.97   20.04
   0  30   4   -4.31   13.09
   0  30   4    9.38   16.43
   0  30   4   16.66   11.95
   0  30   4   14.30   16.72
   0 -30   4   39.41   19.13
   0 -30  -4   18.66   12.52
   0 -30  -4   19.38   14.26
   0  30   5   58.41   24.63
   0  30   5   80.15   23.04
   0  30  -5   75.65   22.93
   0  30   5   65.23   19.19
   0  30   5   76.50   38.17
   0 -30   5   38.74   19.82
   0 -30  -5   90.37   23.05
   0  30   6   14.37   12.76
   0  30   6   -0.78   17.06
   0  30  -6   12.53   16.28
   0  30   6   22.14   20.70
   0 -30   6  -10.76   10.82
   0 -30  -6    3.59   17.47
   0 -30  -6    6.43   13.18
   0  30   7  108.21   32.87
   0  30   7  140.57   30.05
   0  30   7  117.44   23.26
   0  30   7  168.28   36.92
   0  30  -7  103.91   34.62
   0 -30   7  109.32   31.38
   0 -30  -7  118.83   35.46
   0  30   8   29.68   22.23
   0  30   8   13.20   18.83
   0  30   8    8.28   20.82
   0  30   8   24.70   20.35
   0  30  -8   38.66   25.85
   0 -30  -8   15.47   21.96
   0 -30   8    6.89   14.95
   0 -30   8   18.79   18.39
   0  31   0   12.73   12.38
   0  31   0   16.01   15.34
   0  31   0   30.54   14.33
   0 -31   0   10.07    9.59
   0 -31   0    3.95   13.44
   0 -31   0    1.00    7.24
   0  31   1   33.38   16.79
   0  31   1   74.11   24.60
   0  31  -1   38.58   19.66
   0  31   1   39.92   20.78
   0  31  -1    5.91   15.81
   0 -31   1   47.98   14.54
   0 -31  -1   54.45   21.36
   0 -31   1   66.88   21.98
   0 -31  -1   71.65   21.99
   0 -31  -1   64.84   18.50
   0  31  -2   15.13   17.69
   0  31   2    3.36   13.85
   0  31   2   -1.71   14.45
   0  31   2  -23.74   14.84
   0  31  -2   -3.06   10.47
   0  31  -2  -14.90   11.60
   0 -31   2   -0.73   11.89
   0 -31  -2  -17.62    9.43
   0 -31   2   -7.42    8.01
   0 -31  -2   20.57    9.05
   0  31   3   32.92   13.20
   0  31  -3    6.59   14.52
   0  31   3   -6.90   15.66
   0  31   3   19.30   13.98
   0  31  -3   31.09   18.10
   0  31   3   11.47   19.28
   0  31  -3   26.31   10.35
   0 -31   3   43.28   22.00
   0 -31  -3    1.22    9.20
   0 -31   3    9.72   12.00
   0  31  -4   13.01   13.32
   0  31   4   31.58   15.37
   0  31  -4    5.00   14.40
   0  31   4    6.89   18.87
   0  31   4   26.82   17.43
   0  31   4   15.43   16.79
   0 -31  -4    4.77   12.57
   0 -31   4   15.06   14.18
   0 -31  -4   14.86   12.67
   0  31  -5  127.02   31.76
   0  31   5  121.21   28.44
   0  31   5  107.59   22.37
   0  31   5  106.42   31.42
   0 -31  -5  147.19   37.78
   0 -31   5  190.94   37.73
   0 -31  -5  109.88   26.13
   0  31   6   12.60   18.77
   0  31   6  -21.83   18.06
   0  31   6  -20.81   15.78
   0  31   6   16.59   15.84
   0  31  -6   20.26   16.20
   0 -31  -6   13.54   15.24
   0  31   7   -6.02   21.97
   0  31   7  -13.17   13.65
   0  31   7    4.39   12.99
   0 -31  -7    3.00   15.08
   0 -31   7   -0.12   14.94
   0  32   0   28.79   17.36
   0  32   0   -1.99    9.19
   0  32   0    0.26   13.80
   0 -32   0   21.62   16.03
   0 -32   0   28.08   16.06
   0 -32   0    6.95    9.47
   0  32   1   66.81   24.99
   0  32   1   66.32   23.09
   0  32  -1   33.80   16.99
   0  32  -1   73.04   24.40
   0 -32   1  128.58   26.63
   0 -32  -1   74.09   16.07
   0 -32  -1   87.69   24.82
   0 -32  -1  139.10   30.09
   0 -32   1   79.86   25.45
   0  32   2   73.11   27.15
   0  32  -2   44.01   23.77
   0  32  -2   17.42   13.27
   0  32   2   12.78   15.41
   0 -32   2   63.66   19.60
   0 -32  -2   41.97   22.04
   0 -32   2   22.14   13.74
   0 -32  -2   28.64   13.24
   0  32  -3    0.45    6.55
   0  32   3    1.42   14.69
   0  32   3    9.31   14.48
   0  32  -3  -16.41   13.75
   0  32   3   -8.88   13.83
   0  32   3    0.67   14.83
   0  32  -3   15.09   13.57
   0 -32   3    4.32   13.14
   0 -32  -3   -6.07    8.74
   0 -32  -3   -3.09   13.69
   0  32   4   37.87   21.13
   0  32   4   52.75   19.02
   0  32  -4   15.38   20.97
   0  32   4   54.52   23.90
   0  32   4   56.22   18.08
   0  32  -4   26.74   21.38
   0 -32  -4   24.96   14.00
   0 -32   4    7.48   14.29
   0 -32  -4   10.70   14.76
   0  32   5  -19.69   14.48
   0  32   5   -1.99   11.96
   0  32   5   19.99   26.20
   0  32   5    3.02   15.77
   0  32  -5   18.59   18.73
   0 -32   5   22.07   19.20
   0 -32  -5   -0.55   13.66
   0 -32  -5   18.41   19.51
   0  32   6   83.15   21.30
   0  32  -6   98.76   31.88
   0  32   6   68.10   23.64
   0  32   6   54.29   23.43
   0  32   6   57.21   22.27
   0 -32  -6   78.74   29.58
   0 -32   6   70.81   29.25
   0 -32  -6   40.33   26.22
   0  32   7   23.41   25.11
   0  32   7  -21.25   14.99
   0  32   7   18.70   14.16
   0 -32  -7  -10.71   14.72
   0 -32   7  -14.20   17.43
   0  33   0    9.99   15.03
   0  33   0   23.90   17.04
   0  33   0   31.02   19.34
   0 -33   0   12.60    9.46
   0 -33   0   21.57   18.69
   0 -33   0   11.61   12.98
   0  33  -1   91.98   25.27
   0  33   1  128.50   30.23
   0  33   1  121.88   35.41
   0  33   1  116.10   31.37
   0 -33  -1   68.84   22.65
   0 -33   1  111.73   25.94
   0 -33   1   91.12   28.87
   0 -33  -1   96.22   27.87
   0 -33  -1  100.38   22.92
   0  33   2   -4.43   14.86
   0  33  -2    5.53   13.83
   0  33   2    5.89   15.33
   0  33  -2    8.46   12.56
   0  33   2  -33.74   12.56
   0 -33  -2   13.17    9.56
   0 -33  -2   -1.19   11.16
   0 -33   2    9.49   10.30
   0 -33   2    7.00   11.74
   0  33  -3  256.97   46.34
   0  33   3  249.60   44.74
   0  33   3  153.78   40.18
   0  33   3  249.12   42.67
   0  33  -3  200.74   40.18
   0  33  -3  196.55   23.17
   0  33   3  147.30   30.34
   0 -33  -3  190.60   30.82
   0 -33  -3  252.36   44.33
   0 -33   3  182.24   34.24
   0  33   4   -6.41   16.87
   0  33   4  -38.21   13.60
   0  33   4   40.40   19.23
   0  33   4   -7.11   11.35
   0  33  -4    4.70   16.82
   0 -33  -4   -2.05   14.15
   0 -33  -4   24.20   13.28
   0 -33   4   -1.35   14.10
   0  33   5   93.58   30.14
   0  33  -5   87.99   28.30
   0  33   5   49.24   20.78
   0  33   5  100.64   23.89
   0  33   5  100.28   28.07
   0 -33  -5   72.94   27.50
   0 -33  -5   51.76   20.55
   0 -33   5   68.55   25.32
   0  33  -6  -35.59   15.11
   0  33   6    2.92   20.43
   0  33   6  -10.97   16.20
   0  33   6  -16.79   13.73
   0  33   6    2.70   13.07
   0 -33  -6    7.62   17.53
   0 -33   6   13.19   18.02
   0  33   7  -28.18   30.23
   0  33   7   44.27   21.34
   0  33  -7   18.17   23.81
   0  33   7  -28.87   15.94
   0  33   7  -33.90   14.82
   0 -33  -7    8.50   22.10
   0 -33   7    3.66   22.72
   0  34   0  283.93   49.61
   0  34   0  372.69   42.74
   0  34   0  234.11   44.06
   0 -34   0  311.32   44.21
   0 -34   0  272.94   45.00
   0 -34   0  296.26   46.42
   0  34  -1   -3.36   16.83
   0  34   1  -21.00   11.00
   0  34   1  -35.52   12.77
   0  34   1   12.71   15.11
   0  34  -1  -16.42   12.56
   0 -34  -1    9.59   14.24
   0 -34   1    8.87   13.93
   0 -34  -1  -13.86    8.93
   0 -34   1   -4.69    8.23
   0 -34  -1   -1.74    9.51
   0  34  -2   72.01   26.35
   0  34   2  132.57   33.33
   0  34   2  134.84   35.66
   0  34   2   93.37   33.08
   0  34  -2   54.57   18.33
   0 -34  -2   90.05   33.12
   0 -34   2   65.66   21.67
   0 -34  -2   73.33   24.28
   0  34  -3  -16.66   12.50
   0  34   3   20.36   15.87
   0  34  -3  -10.45    9.15
   0  34  -3  -29.74   14.91
   0  34   3    0.77   16.74
   0  34   3  -25.44   15.88
   0 -34  -3    4.33   12.82
   0 -34   3   14.27   12.93
   0 -34  -3   18.66   14.86
   0  34   4   72.65   22.40
   0  34   4   43.74   24.95
   0  34   4  124.53   30.29
   0  34  -4   37.42   22.68
   0  34   4   43.27   21.74
   0 -34   4   51.87   26.93
   0 -34  -4   72.93   26.27
   0 -34  -4   39.80   17.09
   0  34   5  -30.23   17.29
   0  34   5   18.11   25.44
   0  34   5   13.60   12.75
   0  34  -5  -17.10   14.85
   0 -34  -5   -2.93   17.39
   0 -34  -5    5.76   17.28
   0 -34   5    1.48   17.13
   0  34   6   15.10   14.55
   0  34   6   29.58   18.22
   0  34  -6   44.60   27.50
   0  34   6   14.45   18.78
   0 -34  -6    6.94   18.31
   0 -34   6    7.36   18.21
   0  34   7   40.52   19.91
   0  34   7   67.63   27.42
   0  34   7   84.31   30.56
   0 -34  -7   85.17   32.34
   0 -34   7   98.00   32.48
   0  35   0   31.88   18.17
   0  35   0   31.59   16.22
   0  35   0   30.41   19.99
   0 -35   0   13.92   14.67
   0 -35   0    6.30   13.65
   0 -35   0  -17.46    7.00
   0  35  -1   56.01   22.53
   0  35   1   -5.14   15.03
   0  35  -1   28.25   20.50
   0  35   1   -5.23   12.03
   0 -35   1   28.62   15.62
   0 -35  -1    5.45   12.35
   0 -35  -1   45.03   14.51
   0 -35   1    8.92   12.68
   0 -35  -1   33.37   17.94
   0  35   2   32.03   26.65
   0  35   2    8.00   17.69
   0  35  -2   57.55   25.78
   0  35  -2   45.13   20.77
   0  35   2   41.86   22.81
   0 -35  -2   56.91   22.48
   0 -35   2   56.48   24.07
   0 -35  -2   37.77   14.68
   0  35   3   49.71   25.69
   0  35  -3  149.41   23.21
   0  35  -3  128.52   32.77
   0  35  -3  152.37   32.03
   0  35   3  141.30   39.09
   0  35   3  172.82   37.17
   0 -35  -3  143.03   38.14
   0 -35   3  106.34   34.55
   0 -35  -3  113.21   21.18
   0  35   4  106.70   37.39
   0  35   4  121.61   29.76
   0  35  -4  100.58   32.66
   0  35   4  134.65   31.02
   0  35   4  135.63   39.53
   0 -35  -4  136.96   26.18
   0 -35  -4   92.75   29.18
   0 -35   4  142.19   33.52
   0  35   5  -26.62   20.05
   0  35   5   10.83   12.01
   0  35   5   -0.30   18.72
   0 -35   5   -1.42   18.78
   0 -35  -5   11.91   19.68
   0  35   6   -2.13   11.63
   0  35   6  -33.63   18.53
   0  35  -6    5.43   21.94
   0  35   6   55.96   26.31
   0 -35   6   -5.50   18.43
   0 -35  -6   -0.01   20.87
   0  36   0   -8.80   15.09
   0  36   0   32.33   20.82
   0 -36   0    1.73   11.57
   0 -36   0    0.63   12.22
   0  36   1   52.18   26.38
   0  36  -1   47.84   20.68
   0  36   1   66.52   25.26
   0  36  -1   43.83   22.46
   0 -36   1  100.52   35.44
   0 -36  -1   15.26   17.69
   0 -36   1   33.09   20.95
   0 -36  -1   49.97   22.11
   0 -36  -1   41.37   16.90
   0  36  -2   48.41   24.96
   0  36  -2   21.74   14.78
   0  36   2   45.42   24.16
   0  36   2   55.90   25.89
   0  36  -2   37.94   23.46
   0 -36   2   50.69   21.62
   0 -36  -2    7.82   14.71
   0 -36  -2   35.23   16.89
   0  36   3   -0.60   20.01
   0  36  -3    2.46   18.45
   0  36  -3    6.63   12.00
   0  36   3    5.83   17.89
   0 -36  -3   13.26   19.68
   0 -36  -3   -4.14    7.50
   0 -36   3   35.46   16.43
   0  36   4   35.50   24.63
   0  36  -4   10.42   19.57
   0  36   4    0.81   15.33
   0  36   4   26.92   22.65
   0 -36  -4   -7.02   17.59
   0 -36   4   -8.51   15.13
   0  36   5   39.68   21.09
   0  36  -5  -14.02   19.66
   0  36   5   60.30   21.63
   0  36   5   54.88   21.31
   0 -36   5   61.97   26.76
   0 -36  -5   27.96   20.26
   0 -36  -5   25.32   25.36
   0  36  -6   20.11   21.23
   0  36   6   19.29   20.83
   0  36   6   52.71   26.29
   0  36   6   -0.81   24.26
   0 -36  -6   62.18   30.15
   0 -36   6   28.17   18.35
   0  37   0    3.64   17.01
   0  37   0   16.34   27.11
   0 -37   0   11.16   14.14
   0 -37   0    6.88   13.96
   0  37  -1    4.50   18.75
   0  37  -1   69.51   24.93
   0  37   1    2.72   16.24
   0 -37  -1   54.98   37.96
   0 -37   1   -6.57   11.58
   0 -37   1    2.53   14.11
   0 -37  -1   15.56   11.02
   0  37   2   54.06   26.68
   0  37  -2  119.17   20.39
   0  37  -2   76.63   25.84
   0  37  -2  114.75   34.23
   0  37   2  104.03   31.01
   0 -37   2   78.17   30.21
   0 -37  -2  146.38   37.02
   0  37  -3  153.61   32.95
   0  37  -3  184.64   43.12
   0  37  -3  140.56   23.20
   0  37   3  238.34   49.43
   0  37   3  169.57   43.56
   0 -37  -3  143.40   37.07
   0 -37   3  164.98   40.07
   0  37  -4   21.78   40.43
   0  37   4  -28.37   18.54
   0  37   4   10.35   43.00
   0  37   4   53.67   22.24
   0 -37  -4   45.80   23.50
   0  37  -5  -12.49   23.09
   0  37   5   -5.43   17.38
   0  37   5   27.01   25.12
   0  37   5    9.48   14.45
   0 -37  -5  -14.53   12.72
   0 -37   5  -14.76   15.30
   0  37  -6  -11.06   29.99
   0  37   6    6.74   20.59
   0  37   6   19.62   16.78
   0  37   6    2.42   23.13
   0 -37  -6   22.53   17.38
   0 -37   6   40.13   20.58
   0  38   0  -11.33   15.29
   0  38   0    2.62   18.63
   0 -38   0   25.16   20.87
   0 -38   0   -5.31   14.28
   0  38  -1   28.75   24.59
   0  38   1   -3.07   19.77
   0  38   1   24.32   23.91
   0  38  -1   23.93   23.91
   0 -38  -1   -3.00    9.12
   0 -38   1   12.85   18.72
   0 -38  -1   75.75   38.35
   0 -38   1    3.56   15.59
   0  38   2   25.98   20.62
   0  38  -2   18.43   15.29
   0  38  -2   23.33   20.10
   0  38   2   13.38   25.14
   0  38  -2   -5.94   23.32
   0 -38  -2   50.98   21.82
   0 -38   2   35.29   17.23
   0  38   3   16.00   17.38
   0  38  -3   -0.60    9.46
   0  38   3   22.34   24.26
   0  38  -3   22.37   28.05
   0  38  -3   30.13   16.17
   0 -38  -3    1.57   17.76
   0 -38  -3    7.14   20.19
   0  38   4   48.37   18.23
   0  38  -4   -6.22   19.04
   0  38   4  -12.51   21.35
   0 -38   4   12.06   21.66
   0 -38  -4   19.53   15.55
   0  38   5   32.31   26.31
   0  38   5    2.04   16.53
   0  38   5  -14.16   17.06
   0  38  -5  -28.64   23.07
   0 -38  -5   16.58   14.64
   0 -38   5   15.88   23.28
   0  39   0   -7.01   20.54
   0  39   0  -38.56   22.09
   0 -39   0   35.06   21.78
   0  39   1    7.05   20.72
   0  39  -1   26.38   22.83
   0  39   1   41.13   19.45
   0 -39   1   24.53   17.16
   0 -39   1   43.47   20.66
   0 -39  -1  -11.51   13.48
   0  39   2  -28.39   16.02
   0  39   2    8.85   23.93
   0  39  -2   15.32   20.22
   0  39  -2    0.90   13.17
   0 -39  -2    9.93   22.55
   0 -39   2    6.17   15.81
   0 -39   2    3.76   20.88
   0  39  -3   92.52   26.50
   0  39  -3  102.86   20.93
   0  39   3  144.21   36.77
   0  39  -3  147.08   36.33
   0  39   3  114.35   37.35
   0 -39   3  152.93   36.23
   0 -39  -3   48.87   22.12
   0  39   4   -3.37   17.66
   0  39   4   20.11   21.18
   0  39  -4   -0.69    8.78
   0  39  -4    1.97   20.50
   0 -39  -4   20.80   19.03
   0 -39   4  -13.66   18.43
   0  39   5   48.05   22.16
   0  39  -5   55.18   25.13
   0  39   5   41.93   29.80
   0  39   5   70.71   25.60
   0 -39  -5   53.23   23.03
   0 -39   5   92.03   32.38
   0  40   0  125.99   35.29
   0  40   0  136.46   57.20
   0 -40   0  111.67   30.77
   0 -40   0  139.32   51.35
   0  40   1   68.78   30.98
   0  40   1   68.64   43.33
   0  40  -1   13.85   26.23
   0  40  -1   32.83   30.19
   0 -40  -1   28.83   19.09
   0 -40   1   57.48   23.27
   0  40  -2  -35.87   20.78
   0  40   2   19.22   21.47
   0  40   2  -26.38   17.31
   0 -40   2  -15.89   17.68
   0 -40  -2  -19.99    9.37
   0 -40   2    9.67   12.54
   0  40  -3  -10.17   10.04
   0  40  -3   -0.89   20.79
   0  40  -3   37.60   19.64
   0  40   3   -3.38   24.43
   0  40   3   14.91   42.44
   0 -40  -3    0.70   17.13
   0 -40   3   32.75   24.10
   0  40   4   15.43   26.47
   0  40  -4   29.68   31.37
   0  40   4    5.05   29.10
   0 -40  -4    9.81   18.32
   0 -40   4   58.08   26.57
   0  40   5  -18.70   20.05
   0  40   5  -17.26   19.88
   0  40  -5  -58.82   23.14
   0 -40   5   42.39   26.18
   0 -40  -5   29.09   21.09
   0  41   0    4.83   22.97
   0  41   0  -19.02   24.00
   0 -41   0   24.25   19.69
   0 -41   0   38.66   21.19
   0  41  -1   12.75   23.25
   0  41   1  -27.05   22.28
   0 -41   1  -37.62   16.02
   0 -41  -1  -15.44   21.13
   0 -41   1    2.67   19.42
   0  41  -2   46.20   29.26
   0  41   2  -21.48   20.50
   0  41  -2    5.09   14.66
   0  41   2    8.27   23.87
   0 -41   2   12.67   18.96
   0 -41   2   15.54   19.44
   0 -41  -2   30.93   20.83
   0  41   3   19.55   24.51
   0  41  -3    1.30   19.98
   0  41  -3  -30.69   19.94
   0  41   3   12.82   26.86
   0 -41   3  -24.71   20.73
   0 -41   3   -1.62   17.24
   0 -41  -3    1.01   19.98
   0  41  -4   60.71   30.82
   0  41   4  174.28   49.91
   0  41   4   42.57   33.15
   0 -41   4   83.27   30.60
   0 -41  -4   99.25   30.08
   0  42   0   72.22   33.27
   0  42   0   61.72   30.61
   0 -42   0   13.53   22.57
   0 -42   0   15.71   19.04
   0  42   1   71.26   32.92
   0  42  -1   65.17   30.67
   0  42   1  -13.72   25.13
   0 -42   1   34.06   23.05
   0 -42  -1   76.96   29.04
   0 -42   1   82.25   33.29
   0  42   2  -24.24   18.01
   0  42   2  -33.11   20.20
   0  42  -2    6.60   17.62
   0  42  -2   38.88   29.92
   0 -42   2   -0.12   14.31
   0 -42   2    4.92   20.41
   0 -42  -2  -47.75   19.55
   0  42   3  -46.59   28.09
   0  42  -3    0.13   11.78
   0  42  -3   18.54   16.24
   0  42  -3   26.59   25.51
   0  42   3  -25.68   20.07
   0 -42  -3   -7.06   18.93
   0 -42   3   17.66   18.81
   0 -42   3   -8.22   12.51
   0  42   4  -31.93   16.99
   0  42  -4   19.08   24.57
   0  42   4    9.16   28.27
   0  42  -4   26.14   17.22
   0 -42  -4   35.20   19.52
   0  43   0   28.28   27.67
   0  43   0   18.81   24.19
   0 -43   0  -16.25   15.89
   0 -43   0   -5.68   16.24
   0  43   1   17.52   29.20
   0  43  -1  -16.66   25.44
   0  43   1   53.91   29.23
   0 -43   1    9.09   17.03
   0 -43  -1   -9.18   19.34
   0 -43   1   -5.44   22.51
   0  43   2    1.84   28.87
   0  43  -2   57.17   26.67
   0  43   2  -42.91   20.11
   0 -43  -2  -17.31   17.59
   0 -43   2  -23.71   12.92
   0 -43   2    6.01   16.74
   0  43   3   54.47   31.60
   0  43  -3   11.92   21.34
   0  43  -3   83.76   37.91
   0  43  -3   37.01   18.29
   0  43   3   10.91   26.46
   0 -43   3    3.79   20.90
   0 -43   3   46.48   28.89
   0 -43  -3   -7.11   22.68
   0  44   0   15.01   27.98
   0 -44   0   37.43   24.96
   0  44   1  -36.48   23.84
   0  44  -1   33.17   26.61
   0  44   1  110.22   34.14
   0 -44   1  -17.11   16.01
   0 -44  -1  -33.60   19.67
   0 -44   1  -33.25   18.47
   0  44  -2  -11.27   29.96
   0  44  -2  -12.92   19.30
   0  44  -2  -32.77   22.86
   0  44   2    9.62   24.95
   0  44   2  -92.11   29.88
   0 -44   2  -19.29   20.64
   0 -44   2  -13.92   23.13
   0 -44  -2   -3.63   16.88
   0  45   0   20.28   28.60
   0 -45   0   -1.48   18.24
   0  45   1   48.24   30.36
   0  45  -1   -5.25   30.03
   0  45   1   -1.12   21.95
   0 -45   1  -31.07   18.61
   0 -45   1   -9.13   15.65
   0 -45  -1  -41.98   17.09
  -1   0  10    8.89   15.85
  -1   0  10   20.34   16.09
  -1   0  10   24.05   10.08
  -1   0  10    0.11   13.86
  -1   0   9   50.13   13.94
  -1   0   9   -4.42    7.49
  -1   0   9  -16.55   10.09
  -1   0   9    2.17   11.58
  -1   0   8  141.99   26.47
  -1   0   8   78.77   22.74
  -1   0   8  106.11   23.33
  -1   0   7    5.25    9.11
  -1   0   7    6.18    8.82
  -1   0   7  -13.24    7.25
  -1   0   7   -5.47    4.52
  -1   0   6  243.26   36.08
  -1   0   6  233.74   23.66
  -1   0   6  257.97   28.35
  -1   0   6  285.61   28.49
  -1   0   5    1.45    5.43
  -1   0   5    5.39    5.71
   1   0  -5    3.19    6.89
  -1   0   5    9.81    6.97
  -1   0   5   -2.26    4.19
  -1   0   4 1686.48   61.15
  -1   0   4 1777.25   59.54
  -1   0   4 1754.16   61.45
   1   0  -4 1776.33   62.92
  -1   0   4 1734.03   56.47
   1   0  -3   -3.13    5.11
  -1   0   3    5.49    5.06
  -1   0   3    2.16    4.50
  -1   0   3    0.93    4.39
  -1   0   2  513.61   24.77
  -1   0   2  513.47   24.56
  -1   0   2  499.29   25.53
   1   0  -2  493.98   25.25
  -1   0   1   -1.22    1.68
  -1   0   1    3.56    2.94
  -1   0   1    1.80    3.00
   1   0  -1   -1.10    2.08
   1   0  -1   -0.98    1.80
  -1   0  -1   -2.60    2.88
  -1   0  -1   -0.59    1.84
   1   0   1    0.86    2.50
   1   0   1    3.54    3.51
  -1   0  -1    2.16    2.98
   1   0   1   -2.09    2.36
   1   0   2  196.40   13.98
  -1   0  -2  175.91   12.45
   1   0   2  214.76   17.63
  -1   0  -2  195.41   13.19
   1   0   2  192.87   12.37
  -1   0  -3   -5.15    3.08
   1   0   3   -0.25    3.46
  -1   0  -3   -0.28    3.67
   1   0   3    1.39    2.90
   1   0   3    0.69    5.18
   1   0   4   60.46   11.42
   1   0   4   47.82    8.97
   1   0   4   78.31   17.23
  -1   0  -4   67.92   12.91
   1   0   5   -0.17    5.52
   1   0   5    8.65    8.55
  -1   0  -5   -1.35    6.12
   1   0   6  482.31   41.02
  -1   0  -6  573.47   38.07
   1   0   6  500.87   33.50
  -1   0  -7   14.92    8.20
   1   0   7   12.03   12.79
   1   0   7   13.77   10.66
   1   0   8   30.72   16.42
   1   0   8   33.10   15.30
   1   0   8   31.35   14.17
   1   0   9  -18.00   10.36
   1   0   9   -5.50   10.91
   1   0   9    2.73   12.33
   1   0  10   38.69   17.22
   1   0  10   10.97   19.24
   1   0  10   -4.94   16.26
   1   0  10  -31.41   14.04
  -1   1  10   62.11   20.42
  -1   1  10   45.46   15.21
  -1   1  10   25.03   14.58
  -1   1  10   17.89   17.46
  -1  -1  10   34.63   15.06
  -1  -1  10   41.21   17.58
  -1  -1  10    5.39   16.39
  -1  -1  10    0.64   18.69
  -1   1   9  372.83   41.29
  -1   1   9  403.05   41.73
  -1   1   9  263.46   27.64
  -1   1   9  343.17   40.25
  -1  -1   9  359.35   33.03
  -1  -1   9  332.72   48.13
  -1  -1   9  283.25   33.81
  -1  -1   9  314.39   44.02
  -1   1   8  211.00   35.20
  -1   1   8  206.52   32.40
  -1   1   8  208.71   31.73
  -1   1   8  252.57   40.02
  -1  -1   8  163.78   34.00
  -1  -1   8  241.56   36.62
  -1  -1   8  228.22   39.56
  -1  -1   8  190.81   38.21
  -1   1   7  228.67   31.92
  -1   1   7  199.37   33.54
  -1   1   7  200.02   30.08
  -1   1   7  206.10   24.40
  -1  -1   7  255.66   25.82
  -1  -1   7  248.01   29.44
  -1  -1   7  173.25   27.65
  -1  -1   7  194.47   29.21
  -1   1   6  116.61   23.07
  -1   1   6  133.18   20.54
  -1   1   6  134.62   23.24
  -1   1   6  180.35   32.11
  -1  -1   6   84.16   23.43
   1  -1  -6  139.62   25.69
  -1  -1   6  136.98   22.95
  -1  -1   6  117.89   19.77
  -1  -1   6   99.41   20.83
  -1   1   5  866.67   47.22
  -1   1   5  900.50   45.15
  -1   1   5  845.56   41.29
  -1   1   5  877.62   47.78
   1  -1  -5  891.11   47.91
  -1  -1   5  865.16   45.87
  -1  -1   5  905.54   44.64
  -1  -1   5  859.87   41.37
  -1  -1   5  879.21   46.32
  -1   1   4    7.54    6.26
  -1   1   4   11.13    6.54
  -1   1   4    7.89    6.99
  -1  -1   4   11.88    7.89
  -1  -1   4    5.03    6.42
  -1  -1   4   14.42    6.53
   1  -1  -4   -1.21    6.07
  -1   1   3 1069.47   43.20
  -1   1   3 1080.14   37.98
  -1  -1   3 1110.48   39.96
   1  -1  -3  993.14   41.68
  -1  -1   3 1041.53   38.66
  -1  -1   3 1097.31   42.70
  -1   1   2  217.54   17.71
  -1   1   2  218.69   17.85
  -1  -1   2  216.61   15.48
   1  -1  -2  224.04   17.94
  -1  -1   2  227.61   16.75
  -1  -1   2  224.17   17.63
   1   1  -1 1114.33   23.62
  -1   1   1 1103.47   31.63
  -1   1   1 1100.79   23.82
   1   1  -1 1142.89   32.13
   1   1  -1 1105.89   28.48
  -1   1   1 1053.79   31.06
   1  -1  -1 1051.36   31.78
   1  -1  -1 1112.10   23.85
   1  -1  -1 1133.62   31.75
  -1  -1   1 1104.59   23.94
  -1  -1   1 1140.00   28.11
  -1  -1   1 1080.32   31.21
  -1   1   0    1.04    0.78
   1  -1   0   -0.07    1.40
  -1   1  -1  175.49   10.07
   1   1   1  172.24   11.23
   1   1   1  171.38   12.21
  -1   1  -1  175.95    7.24
   1   1   1  174.19   11.55
  -1  -1  -1  176.69   12.42
   1  -1   1  178.33   11.96
   1  -1   1  175.48    9.59
  -1   1  -2  326.45   15.38
   1   1   2  346.53   21.78
   1   1   2  316.65   17.24
   1   1   2  338.88   16.52
  -1  -1  -2  338.51   21.20
  -1  -1  -2  299.33   15.66
   1  -1   2  337.21   21.76
   1  -1   2  333.13   16.28
   1  -1   2  334.20   14.82
  -1  -1  -2  333.68   17.27
   1  -1   2  334.55   17.89
   1   1   3  342.14   19.30
   1   1   3  346.27   20.31
  -1   1  -3  336.13   18.03
  -1   1  -3  350.50   20.11
   1   1   3  323.56   24.10
   1  -1   3  374.90   14.71
  -1  -1  -3  334.95   20.92
   1  -1   3  316.48   18.45
  -1  -1  -3  307.39   16.60
   1  -1   3  325.70   19.62
   1  -1   3  308.17   24.35
  -1   1  -4  782.21   35.46
   1   1   4  716.71   30.11
   1   1   4  759.25   41.74
   1   1   4  733.28   34.38
   1  -1   4  749.07   33.51
   1  -1   4  758.80   25.42
   1  -1   4  774.40   43.06
   1  -1   4  773.96   32.45
  -1  -1  -4  724.97   35.60
   1   1   5  501.04   21.27
  -1   1  -5  494.61   30.99
   1   1   5  526.40   31.87
   1   1   5  458.93   36.60
   1   1   5  505.65   26.73
  -1  -1  -5  517.86   33.39
   1  -1   5  503.31   38.35
   1  -1   5  537.12   28.25
   1  -1   5  494.93   30.61
   1  -1   5  511.85   22.82
   1   1   6  244.24   24.86
  -1   1  -6  246.82   24.86
   1   1   6  249.42   29.94
   1  -1   6  273.09   31.30
   1  -1   6  261.88   24.54
  -1  -1  -6  261.83   26.16
   1   1   7   15.15    9.25
   1   1   7   -8.03    9.41
   1  -1   7   12.40    6.79
   1  -1   7   21.16   13.26
  -1  -1  -7   16.74    7.84
   1  -1   7   14.59   11.18
   1   1   8   83.30   20.82
   1   1   8   89.58   20.59
   1   1   8   90.74   21.73
   1  -1   8  130.44   24.32
   1  -1   8   85.17   19.09
   1  -1   8  113.70   27.84
   1   1   9   75.99   19.26
   1   1   9   86.04   21.12
   1   1   9   63.93   22.47
   1  -1   9   74.71   19.58
   1  -1   9   42.13   16.94
   1  -1   9  116.55   27.50
   1  -1   9   45.22   21.16
   1   1  10   65.77   23.55
   1   1  10   83.69   23.37
   1   1  10   97.00   26.09
   1   1  10   22.07   18.67
   1  -1  10   42.33   18.83
   1  -1  10   96.05   17.44
   1  -1  10   69.41   19.95
  -1   2  10   12.55   13.76
  -1   2  10   -0.16   13.40
  -1   2  10   32.26   19.38
  -1   2  10    8.52   11.64
  -1  -2  10   21.34   12.58
  -1  -2  10  -20.21   17.73
  -1  -2  10    1.97   12.00
  -1   2   9    9.96   13.08
  -1   2   9  -14.77    9.34
  -1   2   9  -13.81    7.20
  -1  -2   9  -16.34    9.80
  -1  -2   9   -4.19    9.16
  -1  -2   9   -6.19   10.75
  -1  -2   9   10.14   11.09
  -1   2   8  -12.43   10.15
  -1   2   8    6.09    8.90
  -1   2   8   -1.80    9.03
  -1   2   8   10.32   13.34
  -1  -2   8  -15.02   10.91
  -1  -2   8    2.15    9.69
  -1  -2   8   -1.60    9.52
  -1  -2   8   19.27    8.84
  -1   2   7  266.97   27.40
  -1   2   7  305.64   34.37
  -1   2   7  296.21   31.87
  -1   2   7  310.06   33.32
  -1  -2   7  312.97   34.24
  -1  -2   7  322.80   30.67
  -1  -2   7  278.34   27.15
  -1  -2   7  292.07   33.12
   1  -2  -7  362.89   37.04
  -1   2   6  105.30   20.48
  -1   2   6  143.95   28.80
  -1   2   6  135.19   21.68
  -1   2   6  129.69   24.61
  -1  -2   6  132.35   21.75
  -1  -2   6  133.45   23.08
  -1  -2   6  118.69   19.67
  -1  -2   6  126.54   21.14
   1  -2  -6  126.73   24.64
  -1   2   5   92.09   18.14
  -1   2   5   87.36   19.13
  -1   2   5   77.31   14.96
  -1  -2   5  105.29   17.44
   1  -2  -5   95.26   19.54
  -1  -2   5  102.17   19.24
  -1  -2   5   90.58   15.45
  -1   2   4  275.30   22.15
  -1   2   4  197.87   20.13
  -1   2   4  219.26   22.90
   1  -2  -4  236.32   23.05
  -1  -2   4  246.24   23.12
  -1  -2   4  202.66   19.22
  -1  -2   4  244.61   20.11
  -1   2   3 1016.93   35.88
  -1   2   3 1124.78   44.46
  -1  -2   3 1041.10   42.05
   1  -2  -3 1134.27   45.42
  -1  -2   3 1071.02   37.02
  -1  -2   3 1033.31   38.92
   1   2  -2  153.12   13.32
  -1   2   2  151.84   10.87
   1   2  -2  128.69   14.09
  -1   2   2  139.42   15.05
  -1  -2   2  149.75   14.49
  -1  -2   2  139.95   13.99
  -1  -2   2  152.28   12.03
   1  -2  -2  129.31   14.75
  -1   2   1    9.14    3.50
  -1   2   1   10.97    4.69
   1   2  -1   14.35    3.65
   1   2  -1   10.40    3.99
  -1   2   1   13.84    4.74
   1   2  -1   11.38    3.52
   1  -2  -1   16.42    5.97
   1  -2  -1    8.00    4.52
  -1  -2   1    9.21    3.32
   1  -2  -1   11.59    3.51
  -1  -2   1   15.25    3.64
  -1  -2   1    8.42    4.00
   1   2   0    0.27    0.86
   1   2   0   -0.68    1.07
   1  -2   0    0.48    1.28
  -1  -2   0    6.50    2.43
   1  -2   0   -0.05    1.21
   1  -2   0    0.75    0.95
  -1  -2   0   -0.03    0.77
   1   2   1 1952.51   44.90
  -1   2  -1 2007.90   36.86
   1   2   1 2006.00   45.27
  -1   2  -1 1941.45   45.93
  -1   2  -1 2015.24   37.69
   1   2   1 1955.20   43.16
   1  -2   1 2006.93   46.18
   1  -2   1 2018.85   37.54
   1  -2   1 1973.01   36.68
  -1   2  -2   -0.25    3.03
  -1   2  -2    0.70    3.18
   1   2   2    5.47    5.48
   1   2   2    6.06    4.60
   1   2   2   -0.94    3.29
  -1   2  -2   -3.40    1.62
  -1  -2  -2   -0.39    4.14
   1  -2   2   -0.74    2.40
  -1  -2  -2   -0.10    3.59
   1  -2   2   -2.76    3.11
   1  -2   2    4.41    5.56
   1  -2   2    2.31    3.07
  -1  -2  -2    2.85    5.41
   1  -2   2    4.67    4.63
  -1   2  -3    4.41    3.54
   1   2   3    4.44    5.41
   1   2   3    4.92    4.98
  -1   2  -3   -1.78    3.08
  -1   2  -3    6.61    5.07
   1   2   3    6.44    4.51
  -1  -2  -3    0.30    3.21
  -1  -2  -3   -1.40    3.58
   1  -2   3   -1.88    3.68
   1  -2   3    0.61    5.48
  -1  -2  -3    3.31    6.71
   1  -2   3    5.85    4.72
   1  -2   3   -0.02    2.34
   1  -2   3   -2.20    3.82
  -1   2  -4  252.46   19.56
   1   2   4  222.57   22.81
   1   2   4  249.76   18.08
   1   2   4  249.93   21.09
   1  -2   4  254.49   24.96
   1  -2   4  228.10   18.54
  -1  -2  -4  234.52   21.10
   1  -2   4  260.56   19.66
   1  -2   4  241.30   15.09
   1   2   5   -3.27    5.15
  -1   2  -5   -6.57    5.27
   1   2   5   10.71    6.62
   1  -2   5   -2.66    5.20
   1  -2   5    0.97    3.87
   1  -2   5   -2.57    7.41
  -1  -2  -5   -0.07    6.05
   1  -2   5    8.31    5.40
   1   2   6   49.97   13.61
   1   2   6   35.22   11.04
   1  -2   6   79.02   11.98
  -1  -2  -6   62.71   14.69
   1  -2   6   74.87   22.30
   1  -2   6   62.12   15.76
   1   2   7  206.12   29.13
   1   2   7  142.92   26.43
   1  -2   7  162.43   16.58
   1  -2   7  191.18   26.67
   1  -2   7  146.67   30.46
  -1  -2  -7  187.15   28.95
   1  -2   7  168.26   24.23
   1   2   8  242.76   35.08
   1   2   8  226.31   34.66
   1  -2   8  222.31   31.55
   1  -2   8  246.67   26.47
  -1  -2  -8  297.95   33.28
   1  -2   8  202.70   35.01
   1   2   9   -8.65   11.45
   1   2   9   22.67   14.46
   1   2   9   -2.68    9.73
   1  -2   9   12.51   12.00
   1  -2   9   -6.89   10.03
   1  -2   9   -8.63   12.29
   1  -2   9   12.38   14.42
   1   2  10   41.36   19.27
   1   2  10   -4.12   19.34
   1   2  10   55.68   22.01
   1   2  10   21.33   18.24
   1  -2  10   40.11   27.10
   1  -2  10   60.27   16.49
   1  -2  10   32.34   17.18
   1  -2  10    1.93   16.84
  -1   3  10   75.07   25.20
  -1   3  10   88.79   25.62
  -1   3  10   91.27   20.16
  -1   3  10   98.70   26.30
  -1  -3  10   52.87   26.77
  -1  -3  10   13.89   25.53
  -1  -3  10   83.44   21.67
  -1  -3  10   81.51   20.23
  -1   3   9   17.97   15.71
  -1   3   9   35.97   12.23
  -1   3   9   80.06   23.71
  -1   3   9   32.21   17.13
  -1  -3   9   51.15   15.86
  -1  -3   9   29.34   13.17
  -1  -3   9   24.59   19.62
  -1  -3   9   55.93   17.73
  -1   3   8  682.17   49.74
  -1   3   8  699.06   53.14
  -1   3   8  684.23   53.73
  -1   3   8  707.80   43.97
  -1  -3   8  718.85   44.52
  -1  -3   8  772.90   53.86
  -1  -3   8  745.91   45.33
  -1  -3   8  742.81   56.25
  -1   3   7  -10.02    5.68
  -1   3   7   11.22    9.43
  -1   3   7    3.52    8.65
  -1   3   7  -12.51    8.55
   1  -3  -7    5.59    8.35
  -1  -3   7    3.93   11.23
  -1  -3   7    1.58   11.33
  -1  -3   7   -0.38    6.73
  -1  -3   7   -0.50    7.13
  -1   3   6   -8.78    4.64
  -1   3   6   -1.27    6.88
  -1   3   6    1.15    8.55
  -1  -3   6   -5.11    6.41
   1  -3  -6  -10.56    4.90
  -1  -3   6   10.07    7.34
  -1  -3   6   13.23    7.21
  -1  -3   6   -3.32    5.96
  -1   3   5  565.71   38.42
  -1   3   5  563.99   34.57
  -1   3   5  541.27   34.02
  -1  -3   5  538.27   32.45
  -1  -3   5  624.61   33.53
  -1  -3   5  525.56   36.29
   1  -3  -5  560.62   38.52
  -1   3   4  107.59   15.78
  -1   3   4  111.51   19.60
  -1  -3   4  116.58   17.39
   1  -3  -4  101.90   17.32
  -1  -3   4  105.39   17.30
  -1  -3   4  108.20   15.29
   1   3  -3  566.47   29.85
  -1   3   3  574.58   25.54
  -1   3   3  549.09   31.62
  -1  -3   3  560.74   24.16
  -1  -3   3  522.06   27.55
  -1  -3   3  536.96   29.14
   1  -3  -3  512.86   30.91
  -1   3   2   21.31    4.76
   1   3  -2   25.30    6.85
   1   3  -2   23.82    7.41
  -1   3   2   17.34    7.27
   1  -3  -2   23.65    7.66
  -1  -3   2   19.47    4.80
  -1  -3   2   18.70    4.89
  -1  -3   2   26.31    7.33
  -1   3   1   25.87    5.52
  -1   3   1   29.29    8.36
   1   3  -1   31.01    5.24
  -1   3   1   24.98    6.38
   1   3  -1   27.15    5.82
   1   3  -1   29.01    5.54
   1  -3  -1   29.13    5.21
   1  -3  -1   32.06    6.39
  -1  -3   1   33.48    5.53
  -1  -3   1   35.41    5.85
  -1  -3   1   30.13    6.93
  -1   3   0 1854.99   40.26
   1   3   0 1753.76   35.87
   1   3   0 1699.62   37.80
  -1   3   0 1860.12   38.65
  -1   3   0 1812.31   41.96
   1  -3   0 1796.48   34.78
  -1  -3   0 1830.43   40.04
  -1  -3   0 1787.03   35.73
  -1  -3   0 1796.96   38.49
  -1  -3   0 1787.63   37.62
   1  -3   0 1514.92   37.72
  -1   3  -1 2182.36   42.34
   1   3   1 2136.71   47.83
   1   3   1 2101.15   37.81
   1   3   1 2172.11   46.82
  -1   3  -1 2197.78   50.55
  -1   3  -1 2175.32   39.27
   1  -3   1 2141.04   42.57
   1  -3   1 2203.42   39.54
   1  -3   1 2106.23   49.98
  -1  -3  -1 2173.10   48.54
  -1  -3  -1 2091.79   48.44
  -1  -3  -1 2160.07   37.86
   1   3   2  372.97   19.25
   1   3   2  374.34   18.63
   1   3   2  362.96   21.18
  -1   3  -2  382.10   15.48
  -1  -3  -2  349.43   21.54
   1  -3   2  363.28   15.15
  -1  -3  -2  390.57   20.57
   1  -3   2  387.87   14.71
   1  -3   2  361.97   14.06
   1  -3   2  338.67   19.95
   1   3   3   11.77    5.67
   1   3   3   10.29    5.48
   1   3   3   12.49    6.96
  -1   3  -3   15.01    4.54
  -1   3  -3    4.15    4.08
   1  -3   3    8.95    4.71
  -1  -3  -3   18.90    5.78
  -1  -3  -3    6.31    4.57
   1  -3   3   18.07    6.01
  -1  -3  -3   16.83    9.55
   1  -3   3    2.51    4.24
   1  -3   3   10.72    4.80
   1   3   4 1616.97   54.82
   1   3   4 1611.76   47.71
  -1   3  -4 1542.06   44.44
   1   3   4 1708.28   67.56
   1  -3   4 1639.33   43.25
   1  -3   4 1579.90   48.97
   1  -3   4 1576.99   51.04
   1  -3   4 1626.57   65.11
   1  -3   4 1564.09   44.86
  -1  -3  -4 1605.40   56.37
   1   3   5   81.83   13.10
   1   3   5   70.07   15.69
   1   3   5   38.32   10.82
   1  -3   5   72.93   13.54
  -1  -3  -5   78.47   17.04
   1  -3   5   66.36   12.84
   1  -3   5   54.05   10.31
   1  -3   5   62.31    9.31
   1  -3   5   63.75   15.91
   1   3   6  231.68   24.18
   1   3   6  150.12   25.70
   1  -3   6  197.13   21.33
  -1  -3  -6  217.38   30.75
   1  -3   6  209.37   17.98
   1  -3   6  226.31   19.98
   1  -3   6  240.30   37.87
   1  -3   6  220.00   22.79
   1   3   7   12.02   10.65
   1   3   7   -1.15    9.11
   1  -3   7   15.02    8.53
  -1  -3  -7   14.33   11.15
   1  -3   7   28.80   10.68
   1  -3   7   33.30   11.81
   1  -3   7    8.62   11.30
   1   3   8  163.49   32.01
   1   3   8  189.68   31.35
   1  -3   8  155.60   22.56
   1  -3   8  243.45   44.62
   1  -3   8  174.91   27.74
  -1  -3  -8  197.36   33.23
   1   3   9   31.36   12.53
   1   3   9    1.24   13.37
   1   3   9  -21.14    9.21
   1  -3   9   10.06    8.86
   1  -3   9   -1.32   12.88
   1  -3   9   -5.41    9.94
   1  -3   9   26.38   13.77
   1   3  10   33.71   22.15
   1   3  10   12.28   16.17
   1   3  10   19.63   23.36
   1  -3  10   13.53   15.67
   1  -3  10   73.05   19.02
   1  -3  10   23.80   23.54
  -1   4  10    0.80   10.94
  -1   4  10  -23.02    9.66
  -1   4  10  -11.29   11.38
  -1   4  10  -13.94   19.00
  -1  -4  10   -0.89   18.32
  -1  -4  10   -1.70   11.89
  -1  -4  10  -12.55    9.46
  -1  -4  10  -29.64   13.37
  -1   4   9   -4.33    6.97
  -1   4   9  -21.46    8.42
  -1   4   9    6.62   11.45
  -1   4   9    9.01   13.49
  -1  -4   9   -2.89    9.29
  -1  -4   9   -8.81    7.29
  -1  -4   9   31.92   14.19
  -1  -4   9  -15.47    9.33
  -1   4   8   16.91   15.44
  -1   4   8    3.04   10.10
  -1   4   8   31.18   12.93
  -1   4   8    9.31    9.67
   1  -4  -8    5.54   10.46
  -1  -4   8    2.53   10.39
  -1  -4   8   16.36    8.84
  -1  -4   8   31.62   12.00
  -1  -4   8    8.30   10.10
  -1   4   7  202.43   28.23
  -1   4   7  225.57   32.68
  -1   4   7  281.32   30.36
  -1   4   7  241.60   37.97
  -1  -4   7  163.94   30.28
  -1  -4   7  228.13   25.70
  -1  -4   7  228.82   23.06
   1  -4  -7  187.25   30.64
  -1  -4   7  196.72   30.82
  -1   4   6   99.77   21.82
  -1   4   6   99.73   20.92
  -1   4   6  130.70   20.05
  -1  -4   6  123.07   23.28
   1  -4  -6  144.40   27.42
  -1  -4   6  107.31   18.40
  -1  -4   6  135.48   19.54
  -1   4   5  360.70   31.30
  -1   4   5  435.08   29.28
  -1  -4   5  404.69   31.43
  -1  -4   5  365.21   27.27
   1  -4  -5  400.20   34.18
  -1  -4   5  410.15   25.99
  -1   4   4  171.46   17.30
  -1   4   4  170.81   20.84
   1   4  -4  158.60   22.82
  -1  -4   4  141.79   20.01
  -1  -4   4  178.72   15.68
  -1  -4   4  172.72   18.53
   1  -4  -4  200.83   22.69
  -1   4   3  926.81   32.09
  -1   4   3  891.21   41.02
   1   4  -3  967.92   39.37
   1  -4  -3  950.72   42.58
  -1  -4   3  871.69   36.33
  -1  -4   3  963.27   39.55
  -1  -4   3  925.30   29.99
   1   4  -2  337.11   16.96
  -1   4   2  325.68   22.18
   1   4  -2  303.47   20.56
  -1   4   2  318.25   14.23
   1   4  -2  312.21   15.04
   1   4  -2  298.81   15.05
  -1  -4   2  339.58   17.04
   1  -4  -2  327.10   15.29
  -1  -4   2  322.53   14.06
  -1  -4   2  342.63   20.41
  -1   4   1  539.63   23.04
  -1   4   1  566.25   13.04
  -1   4   1  534.11   21.33
   1   4  -1  544.70   23.01
   1   4  -1  517.99   20.08
   1   4  -1  519.35   17.17
  -1  -4   1  528.49   22.52
  -1  -4   1  579.64   21.65
   1  -4  -1  557.18   24.28
   1  -4  -1  504.44   20.48
  -1  -4   1  538.82   17.16
   1   4   0  747.07   24.31
   1   4   0  716.06   22.58
  -1   4   0  712.23   20.19
   1   4   0  722.04   23.09
   1   4   0  722.01   21.81
  -1   4   0  733.24   26.43
  -1   4   0  734.46   24.38
   1  -4   0  712.85   25.97
   1  -4   0  760.37   25.19
   1  -4   0  721.04   20.73
  -1  -4   0  753.48   21.87
  -1  -4   0  698.07   23.16
  -1  -4   0  708.42   22.48
  -1  -4   0  763.27   24.84
   1   4   1  966.22   29.74
  -1   4  -1  966.55   32.56
   1   4   1  908.76   29.40
  -1   4  -1  912.24   26.56
   1   4   1  884.28   23.15
  -1   4  -1  963.50   22.19
   1  -4   1  921.06   26.84
  -1  -4  -1  916.82   29.48
   1  -4   1  989.84   23.60
  -1  -4  -1  896.92   29.30
   1  -4   1  806.04   36.40
  -1  -4  -1  917.55   23.63
   1   4   2    1.78    3.36
   1   4   2   -0.31    3.33
   1   4   2   -1.76    2.28
  -1   4  -2    2.12    2.82
   1  -4   2    4.32    3.20
   1  -4   2    2.51    2.83
   1  -4   2   -2.06    2.61
  -1  -4  -2    2.53    4.87
   1  -4   2    0.35    4.15
  -1  -4  -2    1.51    4.28
  -1  -4  -2    0.12    1.83
  -1   4  -3  412.90   19.56
   1   4   3  409.11   24.10
   1   4   3  389.54   20.79
   1   4   3  362.27   24.62
  -1   4  -3  402.23   21.58
   1  -4   3  412.44   19.24
  -1  -4  -3  379.69   26.35
  -1  -4  -3  369.89   24.49
  -1  -4  -3  397.24   20.23
   1  -4   3  401.72   23.83
   1  -4   3  381.92   16.39
   1  -4   3  389.28   19.12
  -1   4  -4    1.87    4.99
   1   4   4    1.15    5.72
   1   4   4    0.94    4.70
  -1   4  -4   -0.20    4.53
   1  -4   4   -3.89    3.00
   1  -4   4    0.39    4.44
   1  -4   4    5.18    5.04
   1  -4   4   -3.15    3.48
  -1  -4  -4    5.46    8.00
  -1  -4  -4    0.57    6.34
   1   4   5   12.80    9.11
   1   4   5   14.35   10.65
   1   4   5   23.50    8.04
   1  -4   5   19.79    9.78
   1  -4   5    7.85    4.18
   1  -4   5    5.02    5.72
   1  -4   5   10.88    5.12
   1  -4   5    9.07    6.07
  -1  -4  -5   13.08    9.22
   1   4   6   14.73    8.86
   1   4   6   -3.54    8.30
   1  -4   6   17.40    7.32
   1  -4   6    2.00    8.69
   1  -4   6    7.23    7.36
   1  -4   6    2.09    7.69
   1  -4   6    5.43    5.32
   1   4   7  357.12   32.99
   1   4   7  259.03   37.50
   1  -4   7  316.20   24.82
   1  -4   7  302.24   23.18
  -1  -4  -7  257.23   30.12
   1  -4   7  221.01   34.44
   1  -4   7  295.16   27.88
   1   4   8   60.02   20.31
   1   4   8   27.84   14.37
  -1  -4  -8   53.10   20.08
   1  -4   8   62.75   14.46
   1  -4   8   61.55   18.35
   1  -4   8   73.25   19.47
   1  -4   8   55.60   12.36
   1  -4   8   33.61   17.69
   1   4   9  251.72   36.26
   1   4   9  272.64   38.27
   1   4   9  266.91   45.27
   1  -4   9  263.94   35.58
  -1  -4  -9  200.31   36.75
   1  -4   9  284.40   25.10
   1  -4   9  253.85   33.81
   1  -4   9  168.93   40.16
   1   4  10   48.69   17.29
   1   4  10   31.06   20.05
   1   4  10   48.24   23.62
   1  -4  10   42.40   13.84
   1  -4  10   22.20   13.78
   1  -4  10   52.35   23.04
   1  -4  10   28.54   17.81
  -1   5  10   -5.80   11.07
  -1   5  10   -4.49   14.94
  -1   5  10  -18.41   11.15
  -1  -5  10   20.31   18.13
  -1  -5  10   17.29   18.78
  -1  -5  10   16.43   10.57
  -1  -5  10    1.20   10.69
  -1   5   9  231.20   42.66
  -1   5   9  176.40   26.00
  -1   5   9  211.37   34.19
  -1   5   9  236.75   45.62
  -1  -5   9  188.16   26.08
  -1  -5   9  205.12   29.99
  -1  -5   9  215.43   41.32
  -1  -5   9  163.19   33.37
  -1   5   8   61.32   24.52
  -1   5   8   36.28   13.06
  -1   5   8   63.60   17.92
  -1   5   8   46.40   17.79
  -1  -5   8   45.83   17.61
  -1  -5   8   69.24   18.24
  -1  -5   8   54.01   14.03
  -1  -5   8   45.70   18.27
   1  -5  -8   55.27   20.72
  -1   5   7   -0.73    7.29
  -1   5   7   14.41   11.57
  -1   5   7   40.24   14.32
   1  -5  -7   19.85   11.62
  -1  -5   7   41.00   11.65
  -1  -5   7   13.64    8.43
  -1  -5   7   21.97   11.49
  -1  -5   7   18.34   12.19
  -1   5   6   -1.65    7.34
  -1   5   6   -2.20    7.54
  -1   5   6    1.57    4.21
  -1  -5   6   -8.78    6.13
   1  -5  -6    7.05    6.67
  -1  -5   6   -5.36    5.32
  -1  -5   6    2.07    5.95
  -1   5   5  171.27   19.12
  -1   5   5  151.90   22.86
  -1  -5   5  153.41   15.97
   1  -5  -5  174.39   27.22
  -1  -5   5  141.44   22.48
  -1  -5   5  150.65   18.01
  -1   5   4   13.69    7.36
  -1   5   4   19.22    7.62
   1   5  -4   19.67   10.28
  -1  -5   4   21.43    8.14
  -1  -5   4   19.06    8.10
   1  -5  -4   14.79    8.65
  -1  -5   4   12.93    5.72
  -1   5   3  203.75   20.06
   1   5  -3  174.05   17.60
  -1   5   3  166.22   13.39
  -1  -5   3  175.46   17.27
   1  -5  -3  171.80   19.69
   1  -5  -3  184.31   15.14
  -1  -5   3  158.79   11.15
   1   5  -2   10.48    6.10
  -1   5   2    4.05    2.95
   1   5  -2    9.94    4.90
  -1   5   2    4.10    4.90
  -1   5   2   11.37    6.29
   1   5  -2   13.33    4.88
   1   5  -2   19.35    7.37
  -1  -5   2   12.18    3.78
   1  -5  -2    7.72    3.71
  -1  -5   2   16.86    6.54
  -1  -5   2   10.96    5.79
   1  -5  -2    9.24    6.50
   1   5  -1 2399.96   53.03
   1   5  -1 2394.26   56.19
  -1   5   1 2411.38   41.19
   1   5  -1 2387.70   46.20
  -1   5   1 2440.35   56.59
  -1   5   1 2390.06   54.33
  -1  -5   1 2475.86   54.46
  -1  -5   1 2494.68   47.29
   1  -5  -1 2318.46   53.81
   1  -5  -1 2497.71   41.09
  -1  -5   1 2441.54   56.47
   1  -5  -1 2407.88   57.37
   1   5   0  397.80   17.11
   1   5   0  386.40   18.03
  -1   5   0  394.83   19.25
   1   5   0  393.23   19.13
  -1   5   0  390.50   15.74
  -1   5   0  396.51   20.84
   1   5   0  420.25   18.23
  -1   5   0  383.39   18.54
   1  -5   0  426.57   16.61
  -1  -5   0  388.77   17.76
   1  -5   0  410.13   21.19
  -1  -5   0  384.53   16.52
  -1  -5   0  414.47   19.69
   1   5   1  505.47   21.69
  -1   5  -1  504.04   25.36
   1   5   1  535.04   19.34
  -1   5  -1  533.94   16.66
   1   5   1  496.63   28.30
  -1   5  -1  551.33   22.02
   1  -5   1  557.76   18.38
  -1  -5  -1  511.95   22.42
  -1  -5  -1  520.62   19.39
   1  -5   1  559.47   26.74
   1  -5   1  515.76   21.74
  -1  -5  -1  543.19   23.93
   1   5   2  117.05   12.36
   1   5   2  116.28    8.91
  -1   5  -2  118.38   11.12
   1   5   2  117.63   12.67
   1  -5   2  132.89    8.37
  -1  -5  -2   96.15   13.48
   1  -5   2  103.18   13.49
  -1  -5  -2  124.21   13.40
   1  -5   2  132.62   11.57
  -1   5  -3  651.49   33.15
   1   5   3  676.00   33.66
  -1   5  -3  655.09   26.35
   1   5   3  638.17   27.66
   1   5   3  675.54   31.63
   1   5   3  691.41   22.08
  -1  -5  -3  693.92   33.88
   1  -5   3  707.31   25.76
  -1  -5  -3  661.22   27.10
  -1  -5  -3  707.45   35.40
   1  -5   3  709.81   27.29
   1  -5   3  664.77   32.40
   1   5   4  240.51   23.08
   1   5   4  271.49   22.86
  -1   5  -4  219.61   18.12
   1   5   4  249.18   18.98
  -1   5  -4  260.70   18.83
   1  -5   4  232.25   17.63
  -1  -5  -4  261.74   24.08
  -1  -5  -4  234.07   16.90
  -1  -5  -4  235.95   23.59
   1  -5   4  287.30   22.61
   1  -5   4  227.55   17.39
   1  -5   4  215.26   13.86
   1   5   5  998.86   50.77
  -1   5  -5  991.74   40.22
   1   5   5  994.47   39.03
   1   5   5 1007.86   47.99
   1   5   5 1003.26   33.89
  -1  -5  -5 1032.44   50.86
   1  -5   5 1032.86   38.27
   1  -5   5  911.17   40.22
   1  -5   5  950.12   42.88
   1  -5   5 1001.10   33.71
   1  -5   5  990.50   56.54
   1   5   6    4.85    7.29
  -1  -5  -6    3.83    9.03
   1  -5   6   11.72    8.48
   1  -5   6  -12.14    4.28
   1  -5   6    0.82    5.56
   1  -5   6    1.49    7.43
   1  -5   6    0.66    7.41
   1   5   7   20.36   11.49
   1   5   7    8.85   11.80
   1  -5   7   17.65    8.83
   1  -5   7    0.58   10.41
  -1  -5  -7   17.54   13.62
   1  -5   7    8.72    7.20
   1  -5   7   26.97    8.61
   1   5   8    9.35   10.79
   1   5   8  -17.39    8.77
   1  -5   8  -16.78   11.29
   1  -5   8  -13.16    7.64
   1  -5   8  -11.65    7.06
   1  -5   8    1.66    6.70
   1  -5   8   31.49   10.27
   1   5   9   67.64   18.39
   1   5   9  -15.33   12.07
  -1  -5  -9   11.89   14.74
   1  -5   9   49.83   17.56
   1   5  10  -17.79   17.55
   1   5  10    7.66   12.50
   1  -5  10   40.95   18.45
   1  -5  10    4.92   20.80
  -1   6  10    0.95   11.73
  -1   6  10   -5.71   11.66
  -1  -6  10    5.17   17.48
  -1  -6  10   16.84   14.87
  -1   6   9    9.49   14.33
  -1   6   9   12.08    9.61
  -1   6   9    3.08   14.00
  -1   6   9  -16.37    9.00
   1  -6  -9    0.04   15.01
  -1  -6   9    9.06    9.63
  -1  -6   9   11.48   10.73
  -1  -6   9   11.28   15.10
  -1   6   8   67.47   18.69
  -1   6   8   75.28   19.33
  -1   6   8   52.86   17.12
  -1   6   8  100.23   27.93
  -1  -6   8  119.90   31.84
  -1  -6   8   98.75   24.05
   1  -6  -8   78.82   22.32
  -1  -6   8  105.31   22.22
  -1  -6   8  102.81   17.74
  -1   6   7    4.96    7.97
  -1   6   7   10.06    8.29
  -1   6   7    6.40    9.67
  -1  -6   7   -9.00    7.21
  -1  -6   7   29.70   14.81
  -1  -6   7   11.32    7.00
   1  -6  -7   -4.78    8.58
  -1   6   6   66.80   16.71
  -1   6   6  119.12   19.99
  -1  -6   6  124.33   17.47
  -1  -6   6  119.49   21.91
   1  -6  -6  127.64   24.81
  -1  -6   6  131.09   20.67
  -1   6   5    1.97    4.18
   1   6  -5    1.34    5.70
  -1   6   5    0.72    9.45
  -1  -6   5    7.38    4.92
   1  -6  -5   13.45   10.03
  -1  -6   5    2.90    5.19
  -1  -6   5   -3.87    6.02
   1   6  -4 1090.71   47.61
  -1   6   4 1105.33   41.53
  -1   6   4 1061.85   50.80
  -1  -6   4 1161.99   48.17
  -1  -6   4 1104.76   33.28
   1  -6  -4 1060.53   52.53
  -1  -6   4 1126.79   46.03
   1   6  -3   20.14    7.00
   1   6  -3   35.05    9.76
  -1   6   3   21.05    5.67
  -1   6   3   18.80    9.52
   1   6  -3   17.11    6.03
   1  -6  -3   22.69    7.09
   1  -6  -3   15.54    7.99
  -1  -6   3   31.08    6.44
  -1  -6   3   18.76    8.34
   1   6  -2  114.80   14.04
   1   6  -2  140.14    9.46
   1   6  -2  129.92   12.39
  -1   6   2  134.63   12.90
  -1   6   2  100.27   14.19
  -1   6   2  126.44    9.34
   1  -6  -2  123.90    9.74
  -1  -6   2  122.70    8.61
  -1  -6   2  129.12   13.27
   1  -6  -2  109.57   15.19
  -1  -6   2  140.36   15.04
   1   6  -1  827.05   31.53
   1   6  -1  893.68   25.15
  -1   6   1  903.20   32.46
   1   6  -1  881.95   31.42
  -1   6   1  876.40   22.25
  -1   6   1  842.79   32.20
  -1  -6   1  915.14   32.29
   1  -6  -1  863.69   31.88
  -1  -6   1  815.84   30.77
   1  -6  -1  922.81   33.81
   1  -6  -1  915.78   21.97
  -1  -6   1  906.00   25.87
  -1  -6   1  896.71   32.61
  -1   6   0   -0.53    4.20
   1   6   0    2.67    5.56
   1   6   0   -0.21    5.24
  -1   6   0    7.81    6.52
   1   6   0    2.55    4.87
  -1   6   0    5.24    5.89
  -1   6   0    5.14    3.87
   1   6   0    4.25    4.37
   1  -6   0    2.62    3.39
   1  -6   0   -1.60    3.84
  -1  -6   0    2.32    4.19
  -1  -6   0    1.62    5.53
  -1  -6   0    6.72    4.48
   1   6   1 2651.21   54.69
  -1   6  -1 2749.79   50.51
   1   6   1 2771.26   58.52
  -1   6  -1 2742.14   59.85
  -1   6  -1 2814.39   67.65
   1   6   1 2566.15   60.83
  -1  -6  -1 2624.24   54.91
  -1  -6  -1 2602.69   58.41
  -1  -6  -1 2633.96   61.46
   1  -6   1 2735.34   67.57
   1  -6   1 2662.05   59.28
   1  -6   1 2687.49   52.64
   1   6   2  762.55   31.41
  -1   6  -2  748.65   27.99
   1   6   2  749.46   24.05
   1   6   2  732.23   29.32
  -1  -6  -2  825.80   33.57
  -1  -6  -2  767.09   32.12
   1  -6   2  756.39   33.92
   1  -6   2  792.90   29.16
  -1   6  -3    4.42    4.67
   1   6   3    1.91    5.14
  -1   6  -3    8.02    5.74
   1   6   3    3.86    3.35
   1   6   3   -2.62    4.05
   1   6   3   -1.35    4.37
  -1  -6  -3    5.99    5.84
   1  -6   3    3.38    4.19
  -1  -6  -3    2.28    5.24
   1  -6   3    5.35    5.45
   1  -6   3    4.18    4.41
  -1  -6  -3    2.10    4.73
  -1   6  -4   47.52   10.22
   1   6   4   50.81   10.09
   1   6   4   65.43   14.23
   1   6   4   54.07   12.08
  -1   6  -4   39.40   10.30
   1   6   4   54.92    8.11
   1  -6   4   67.24   11.44
  -1  -6  -4   45.29    8.82
  -1  -6  -4   62.08   14.73
   1  -6   4   46.96   10.08
   1  -6   4   56.14   11.36
  -1  -6  -4   50.59   13.42
   1   6   5   35.37   12.53
   1   6   5   38.80   10.41
  -1   6  -5   23.53    8.50
   1   6   5   31.49   11.08
  -1   6  -5   39.26    9.53
   1  -6   5   29.95    9.83
   1  -6   5   29.08    9.82
  -1  -6  -5   22.72   10.46
  -1  -6  -5   15.02    8.58
   1  -6   5   39.61    9.64
   1   6   6   81.89   19.65
   1   6   6   80.65   11.85
   1   6   6  101.03   20.99
   1  -6   6   96.82   15.23
   1  -6   6  105.08   12.31
   1  -6   6  111.49   18.24
  -1  -6  -6  114.18   20.59
   1  -6   6  110.75   19.83
   1  -6   6   59.15   17.56
   1   6   7  208.99   29.70
   1   6   7  213.60   31.53
   1  -6   7  198.34   22.65
  -1  -6  -7  181.85   31.78
   1  -6   7  201.40   38.80
   1  -6   7  163.42   24.62
   1  -6   7  175.36   16.41
   1  -6   7  168.42   20.45
   1  -6   7  165.11   19.78
   1   6   8  383.56   40.22
   1   6   8  454.31   38.90
   1  -6   8  360.99   27.90
   1  -6   8  421.29   32.77
  -1  -6  -8  386.84   41.94
   1  -6   8  374.18   54.44
   1   6   9   71.53   22.26
   1   6   9  123.80   28.93
   1  -6   9  112.89   25.06
  -1  -6  -9   79.01   23.92
   1  -6   9  122.58   33.50
   1   6  10  232.59   41.75
   1  -6  10  234.42   48.86
   1  -6  10  217.82   35.36
  -1   7  10   45.50   20.01
  -1   7  10   29.21   23.72
  -1   7  10  -23.42   12.43
  -1  -7  10   20.25   22.11
  -1  -7  10   19.41   14.56
  -1  -7  10   -6.65   18.96
  -1   7   9  191.87   28.75
  -1   7   9  163.79   37.89
  -1   7   9  251.78   38.45
  -1   7   9  243.89   42.81
   1  -7  -9  189.83   36.85
  -1  -7   9  193.15   34.96
  -1  -7   9  248.53   34.10
  -1  -7   9  169.00   37.83
  -1   7   8   85.20   22.36
  -1   7   8   99.48   28.07
  -1   7   8  102.40   23.22
  -1  -7   8  118.73   27.55
  -1  -7   8   97.79   21.51
   1  -7  -8   87.27   24.51
  -1  -7   8   99.38   25.81
  -1   7   7   26.67   11.28
  -1   7   7    5.66    8.87
  -1  -7   7   19.07   12.86
  -1  -7   7   37.24   13.16
  -1  -7   7   24.97    8.56
   1  -7  -7   35.35   16.87
  -1   7   6   -0.88    7.28
  -1  -7   6    0.55    7.72
   1  -7  -6    7.04   10.51
  -1  -7   6    2.55    5.95
  -1  -7   6    7.44    5.06
   1   7  -5  489.14   35.41
  -1   7   5  507.52   30.88
  -1  -7   5  459.52   33.72
   1  -7  -5  456.26   37.59
  -1  -7   5  518.81   34.19
  -1   7   4   36.22   11.90
  -1   7   4   48.50   10.58
   1   7  -4   45.82   11.63
  -1  -7   4   51.94   12.56
  -1  -7   4   35.10   11.28
   1  -7  -4   62.40   12.19
   1  -7  -4   43.12   13.57
  -1  -7   4   42.35   11.01
  -1  -7   4   44.69    7.55
   1   7  -3  525.39   26.05
   1   7  -3  516.91   30.74
  -1   7   3  453.59   23.24
   1   7  -3  482.11   19.60
   1   7  -3  504.40   23.83
  -1   7   3  516.52   22.65
  -1   7   3  511.03   23.09
  -1   7   3  475.09   31.01
   1  -7  -3  529.90   24.73
  -1  -7   3  518.08   29.72
  -1  -7   3  487.76   16.70
   1  -7  -3  533.53   34.00
   1   7  -2   42.35    9.02
  -1   7   2   50.24   10.35
   1   7  -2   64.14    6.87
   1   7  -2   53.44   10.60
  -1   7   2   57.64    6.83
  -1   7   2   51.76   10.68
  -1  -7   2   60.87    6.64
  -1  -7   2   45.85    9.57
   1  -7  -2   53.92    7.19
   1  -7  -2   51.63   11.76
  -1  -7   2   58.23   11.30
   1   7  -1  430.75   23.11
   1   7  -1  421.11   23.63
   1   7  -1  400.53   17.49
  -1   7   1  448.89   23.64
  -1   7   1  396.35   16.03
   1  -7  -1  421.36   15.67
  -1  -7   1  417.95   22.81
   1  -7  -1  419.00   23.98
  -1  -7   1  431.25   23.73
  -1  -7   1  450.29   23.90
  -1  -7   1  421.61   18.62
   1   7   0  745.04   28.54
  -1   7   0  704.69   28.98
   1   7   0  727.92   30.01
   1   7   0  740.77   27.63
  -1   7   0  750.00   33.16
  -1  -7   0  765.74   26.95
   1  -7   0  728.25   32.83
  -1  -7   0  724.61   28.65
  -1  -7   0  736.51   30.71
   1  -7   0  734.69   25.92
   1  -7   0  729.29   29.68
   1   7   1   79.68   10.38
   1   7   1   72.79   10.77
   1   7   1   79.53   11.56
  -1   7  -1   69.96   12.42
  -1   7  -1   72.36   10.19
  -1   7  -1  106.73    9.79
  -1  -7  -1   77.05   11.93
   1  -7   1   89.94   14.24
  -1  -7  -1  113.95   12.06
   1  -7   1   78.43   12.08
  -1  -7  -1   77.90   10.90
   1   7   2  457.85   23.99
  -1   7  -2  456.67   26.50
  -1   7  -2  477.90   23.74
   1   7   2  460.67   24.44
   1   7   2  426.46   19.48
   1  -7   2  414.05   22.39
  -1  -7  -2  436.09   24.21
   1  -7   2  517.82   35.38
  -1  -7  -2  459.17   26.21
   1   7   3  543.81   22.30
  -1   7  -3  557.37   26.94
   1   7   3  526.86   26.09
   1   7   3  605.51   31.91
   1  -7   3  535.09   22.50
  -1  -7  -3  542.44   27.19
  -1  -7  -3  585.76   32.96
   1  -7   3  577.19   32.51
   1  -7   3  569.95   27.68
  -1  -7  -3  520.07   30.13
  -1   7  -4  538.03   28.50
   1   7   4  556.19   33.32
   1   7   4  557.20   23.45
   1   7   4  518.77   33.30
   1   7   4  480.90   26.79
  -1   7  -4  473.91   27.66
  -1  -7  -4  492.49   25.53
   1  -7   4  477.41   31.12
  -1  -7  -4  484.63   33.37
   1  -7   4  544.22   27.97
  -1  -7  -4  521.87   34.18
   1  -7   4  480.75   25.06
   1   7   5   34.88    6.83
   1   7   5   16.64    8.72
  -1   7  -5   29.41   10.77
   1   7   5   27.32   10.95
  -1   7  -5   39.25   10.14
   1   7   5   28.71    9.56
   1  -7   5   29.18    9.94
   1  -7   5   40.93   12.83
  -1  -7  -5   20.92   12.35
   1  -7   5   20.11    7.70
  -1  -7  -5   29.08   11.13
   1   7   6  182.63   26.83
   1   7   6  166.20   26.89
  -1   7  -6  160.26   22.94
   1  -7   6  156.86   24.20
   1  -7   6  161.55   18.97
   1  -7   6  149.83   20.80
   1  -7   6  142.01   27.14
  -1  -7  -6  136.43   25.94
   1   7   7  120.49   23.79
   1   7   7  127.84   26.27
   1  -7   7   56.18   18.56
   1  -7   7  113.46   18.32
  -1  -7  -7  111.04   22.71
   1  -7   7  115.36   21.89
   1  -7   7   97.68   18.56
   1   7   8   -1.80   10.88
   1   7   8  -10.33    9.72
   1  -7   8   -1.65    9.46
  -1  -7  -8   -5.80    8.93
   1  -7   8   -9.16   11.76
   1   7   9  124.78   29.40
   1  -7   9  132.48   19.91
   1  -7   9  151.42   33.23
   1  -7   9  173.52   25.69
  -1  -7  -9  122.15   27.78
   1   7  10   14.42   16.63
   1   7  10  -10.35   18.02
   1  -7  10  -12.25   11.78
  -1  -7 -10   -4.90   16.94
   1  -7  10   -0.62   14.43
  -1   8  10  -17.49   14.13
  -1   8  10    0.64   11.21
  -1   8  10  -29.70   10.43
  -1  -8  10    5.94   10.70
  -1  -8  10   21.39   20.05
  -1  -8  10  -10.69   21.39
  -1   8   9    4.75   11.09
  -1   8   9   18.09   11.98
  -1   8   9   13.31    8.58
  -1   8   9   18.68   18.63
  -1  -8   9    0.89   16.69
  -1  -8   9   -6.21   12.96
  -1  -8   9   19.35   11.44
   1  -8  -9    1.04   13.02
  -1   8   8    6.03   10.81
  -1   8   8   10.26   12.83
  -1   8   8   30.69   13.88
  -1  -8   8   38.83   14.94
  -1  -8   8   19.64   12.62
  -1  -8   8    8.48   11.98
   1  -8  -8   29.92   15.96
  -1   8   7   16.83   10.65
  -1   8   7   22.84   10.43
  -1   8   7   38.12   15.15
  -1  -8   7   36.33   14.82
   1  -8  -7   37.22   16.82
  -1  -8   7   14.10   11.11
   1   8  -6   18.67   11.95
  -1   8   6   45.86   15.65
  -1  -8   6   25.67   11.84
  -1  -8   6   23.20   10.66
   1  -8  -6   29.75   13.02
  -1   8   5  110.71   21.65
   1   8  -5  110.71   21.14
  -1   8   5  140.47   19.13
   1  -8  -5  137.95   25.05
  -1  -8   5  132.16   15.89
  -1  -8   5  164.59   23.27
  -1  -8   5  106.90   19.17
   1   8  -4   -9.53    4.84
  -1   8   4    0.77    4.12
  -1   8   4    2.85    6.11
   1   8  -4   -1.95    6.13
   1   8  -4   -0.43    4.66
  -1  -8   4    3.85    5.39
   1  -8  -4    3.56    5.92
  -1  -8   4    2.23    4.59
   1  -8  -4   -2.14    5.21
  -1   8   3  460.55   24.11
  -1   8   3  462.85   22.70
   1   8  -3  421.43   23.48
   1   8  -3  379.77   27.02
  -1   8   3  421.15   20.93
  -1   8   3  421.51   29.64
   1   8  -3  419.57   25.02
   1  -8  -3  392.13   21.43
   1  -8  -3  366.96   29.63
  -1  -8   3  408.01   27.30
   1   8  -2   26.53    8.28
  -1   8   2   17.13    7.78
  -1   8   2   16.79    5.06
  -1   8   2   14.49    7.75
   1   8  -2   12.21    6.65
   1   8  -2   18.78    4.37
  -1  -8   2   13.99    6.75
   1  -8  -2   19.48    5.18
  -1  -8   2    9.97    5.66
   1  -8  -2   14.50    7.02
  -1  -8   2   21.74    5.46
  -1   8   1    5.91    5.25
   1   8  -1    5.71    4.00
  -1   8   1    3.27    4.30
  -1   8   1    4.66    5.83
   1   8  -1    4.77    5.43
  -1   8   1    5.33    5.56
   1   8  -1    5.01    5.33
   1  -8  -1    1.58    5.90
   1  -8  -1   10.97    4.30
  -1  -8   1   -2.36    5.07
   1  -8  -1    8.49    5.49
  -1  -8   1    4.42    6.70
  -1  -8   1    3.94    5.82
   1   8   0    9.63    7.11
   1   8   0   10.04    5.79
  -1   8   0   11.46    6.13
   1   8   0    4.57    5.81
  -1   8   0   11.97    8.68
  -1  -8   0   14.64    7.99
   1  -8   0   10.71    6.61
  -1  -8   0   20.27    6.90
   1  -8   0    2.33    6.22
   1  -8   0    9.84    5.52
  -1  -8   0   13.98    7.17
   1   8   1 9714.85  156.15
  -1   8  -1 9999.00  162.85
   1   8   1 9731.19  156.92
   1   8   1 9616.84  163.07
  -1   8  -1 9982.93  150.78
  -1   8  -1 9443.66  170.83
   1  -8   1 9475.92  161.24
  -1  -8  -1 9528.46  156.09
  -1  -8  -1 9689.94  156.98
  -1  -8  -1 9488.89  164.27
   1  -8   1 9493.14  172.46
   1   8   2  585.05   28.65
  -1   8  -2  624.59   32.26
  -1   8  -2  627.24   28.15
   1   8   2  633.14   28.49
   1   8   2  580.12   24.35
  -1  -8  -2  574.17   30.23
  -1  -8  -2  585.17   24.30
   1  -8   2  614.33   28.41
   1  -8   2  590.25   32.40
  -1  -8  -2  573.98   28.34
   1   8   3  357.69   23.36
  -1   8  -3  355.03   22.36
   1   8   3  413.65   26.56
   1   8   3  377.30   19.62
  -1  -8  -3  363.27   23.35
  -1  -8  -3  404.22   28.26
   1  -8   3  361.41   27.39
   1  -8   3  362.47   22.89
  -1  -8  -3  366.11   26.23
  -1   8  -4   39.15   10.15
   1   8   4   69.19   10.17
   1   8   4   77.77   16.14
  -1   8  -4   73.77   13.85
   1   8   4   44.02   10.88
   1   8   4   45.55    9.70
  -1  -8  -4   52.83   10.36
   1  -8   4   60.02   10.62
  -1  -8  -4   58.35   14.67
   1  -8   4   41.43   12.87
   1  -8   4   48.15   11.46
  -1  -8  -4   42.88   12.97
   1   8   5   22.66    9.26
   1   8   5   30.05    7.26
   1   8   5   22.78    9.35
  -1   8  -5   32.23   10.97
   1   8   5   31.59    8.82
  -1   8  -5   33.32    9.78
   1  -8   5   32.37    9.65
   1  -8   5   21.58    9.51
  -1  -8  -5   29.05   12.69
   1  -8   5   42.73    9.78
  -1   8  -6    5.27    6.81
   1   8   6  -12.73    4.93
   1   8   6   -6.96    6.93
   1   8   6    3.39    6.86
  -1  -8  -6   -4.12    6.54
   1  -8   6   -1.60    5.83
   1  -8   6    7.25    7.44
   1  -8   6    1.21    5.64
   1   8   7    0.82    9.97
   1   8   7   12.09   11.49
   1  -8   7   16.01    9.45
  -1  -8  -7    9.03    9.37
   1  -8   7   13.11    8.92
   1  -8   7   12.86   10.74
   1  -8   7    7.53   12.99
   1   8   8   14.28   11.84
   1   8   8   -4.66    9.89
  -1  -8  -8    7.25   12.06
   1  -8   8    6.86    8.06
   1  -8   8  -12.20   10.32
   1  -8   8   15.77   13.91
   1   8   9   70.99   24.81
   1  -8   9   98.62   19.75
  -1  -8  -9  102.63   28.21
   1  -8   9   80.99   28.33
   1  -8   9   70.17   22.29
   1   8  10   -4.06   17.53
   1   8  10    4.95   11.01
   1  -8  10   -5.90   13.84
  -1  -8 -10   11.20   19.94
   1  -8  10    8.60   16.28
  -1   9  10  -21.32   14.90
  -1   9  10   -6.75   11.04
  -1   9  10   20.44   15.29
  -1  -9  10   16.81   15.22
  -1  -9  10   15.12   15.09
  -1  -9  10   -6.05   16.29
   1  -9 -10    3.51   17.29
  -1   9   9   29.35   21.34
  -1   9   9   68.67   20.40
  -1   9   9   41.62   20.87
  -1   9   9   19.56   13.22
  -1  -9   9   -1.23   16.89
  -1  -9   9   44.57   20.26
   1  -9  -9   51.06   20.89
  -1  -9   9   31.97   15.67
  -1   9   8  151.25   31.80
  -1   9   8  173.36   28.11
  -1   9   8  134.23   26.99
  -1  -9   8  142.29   28.71
  -1  -9   8  137.32   25.84
   1  -9  -8  136.30   33.96
  -1   9   7  436.77   42.16
  -1   9   7  440.43   34.60
   1  -9  -7  402.75   42.08
  -1  -9   7  409.60   35.46
  -1  -9   7  397.99   37.52
  -1   9   6   14.18   11.73
  -1   9   6   10.60    9.56
   1   9  -6    6.33    8.00
  -1  -9   6   -3.34    7.21
  -1  -9   6   -7.09    7.92
   1  -9  -6    6.81    9.98
  -1   9   5   -4.13    4.34
  -1   9   5   -8.61    6.73
   1   9  -5   -3.46    5.80
  -1  -9   5   -4.37    4.32
   1  -9  -5    5.15    7.98
  -1  -9   5    3.11    5.66
  -1  -9   5    4.13    5.31
   1  -9  -5    1.81    6.03
  -1   9   4   18.60    6.45
   1   9  -4    7.23    5.52
  -1   9   4   18.34    7.91
   1   9  -4   32.55    8.96
  -1   9   4   15.43    8.45
  -1   9   4   21.95    7.56
   1   9  -4    9.26    7.15
  -1  -9   4   32.22   10.69
   1  -9  -4   30.01    9.76
   1  -9  -4   32.20   11.45
  -1  -9   4   18.12    8.59
   1   9  -3    6.15    5.71
  -1   9   3    9.88    5.75
  -1   9   3   12.74    6.56
  -1   9   3    2.80    7.21
   1   9  -3    3.71    5.96
  -1   9   3    9.71    5.41
   1  -9  -3    5.10    6.45
   1  -9  -3   12.74    5.43
  -1  -9   3   15.43    7.70
  -1   9   2   27.42    8.34
   1   9  -2   30.75    9.39
   1   9  -2   38.98    9.94
   1   9  -2   41.76    6.40
  -1   9   2   36.04    9.40
  -1   9   2   39.07    7.14
   1   9  -2   40.25   11.06
  -1  -9   2   31.97    9.29
   1  -9  -2   51.43    8.05
   1  -9  -2   29.68   10.53
  -1   9   1   77.81   14.15
   1   9  -1  101.25   16.13
   1   9  -1  101.33   16.40
  -1   9   1   81.72   12.60
  -1   9   1   88.04    9.60
  -1   9   1   75.46   12.52
   1   9  -1   86.95   11.29
   1   9  -1   94.03   14.54
  -1  -9   1   81.33   12.14
  -1  -9   1   64.13   11.13
   1  -9  -1   75.42   12.37
   1  -9  -1   97.95    9.52
  -1  -9   1   84.66   14.66
   1  -9  -1   98.85   15.51
  -1   9   0 1480.74   46.93
  -1   9   0 1496.87   51.68
   1   9   0 1484.19   45.87
   1   9   0 1475.77   48.18
   1   9   0 1500.61   44.72
   1  -9   0 1571.61   53.48
  -1  -9   0 1504.16   42.64
   1  -9   0 1574.61   43.17
  -1  -9   0 1480.05   49.21
  -1  -9   0 1478.45   46.33
   1  -9   0 1473.91   47.22
   1   9   1  822.15   31.11
  -1   9  -1  804.88   38.55
   1   9   1  841.73   34.99
  -1   9  -1  805.42   28.79
   1   9   1  799.34   31.11
  -1   9  -1  802.30   33.80
   1  -9   1  825.83   34.13
  -1  -9  -1  810.47   30.50
   1  -9   1  823.15   39.55
  -1  -9  -1  781.49   31.08
  -1  -9  -1  777.92   34.49
   1   9   2   68.73   11.45
   1   9   2   78.96   13.07
  -1   9  -2   68.84   13.05
   1   9   2   73.77   10.81
  -1   9  -2   86.31   12.73
   1  -9   2   84.56   14.55
  -1  -9  -2   71.45   11.33
  -1  -9  -2  104.06   11.93
  -1  -9  -2   76.24   12.30
   1  -9   2   84.18   14.95
  -1  -9  -2   74.13   13.86
   1   9   3  234.06   20.28
  -1   9  -3  207.68   18.74
   1   9   3  211.79   16.06
   1   9   3  203.29   18.95
   1  -9   3  179.73   20.82
   1  -9   3  210.06   19.09
  -1  -9  -3  221.79   22.40
  -1  -9  -3  214.14   24.74
  -1  -9  -3  184.52   19.36
   1   9   4 1273.30   52.60
   1   9   4 1240.02   45.22
   1   9   4 1266.75   40.40
  -1   9  -4 1216.45   49.33
  -1   9  -4 1237.87   47.00
   1  -9   4 1232.47   47.25
  -1  -9  -4 1290.88   45.70
   1  -9   4 1218.42   52.78
  -1  -9  -4 1214.13   55.52
  -1  -9  -4 1268.86   54.86
   1  -9   4 1298.65   42.55
   1   9   5   95.31   15.09
   1   9   5  105.84   19.59
  -1   9  -5   90.93   15.39
  -1   9  -5  111.76   18.03
   1   9   5   91.07   12.71
   1  -9   5  124.59   17.23
  -1  -9  -5  141.73   27.88
   1  -9   5  102.15   18.40
   1  -9   5  117.40   19.05
  -1  -9  -5  109.55   22.57
   1   9   6  145.77   15.08
   1   9   6  181.15   19.68
  -1   9  -6  144.81   16.83
  -1   9  -6  183.57   25.37
   1   9   6  161.68   27.97
   1   9   6  118.14   22.09
   1  -9   6  168.91   23.66
   1  -9   6  155.05   25.93
   1  -9   6  164.24   19.30
  -1  -9  -6  142.92   25.54
  -1  -9  -6  106.27   24.76
   1   9   7   91.52   21.70
   1   9   7  135.67   28.56
   1  -9   7   93.72   17.72
   1  -9   7  113.92   23.00
   1  -9   7  132.50   21.40
   1  -9   7   55.96   19.01
  -1  -9  -7  174.96   32.07
   1   9   8   -1.89    7.82
   1  -9   8   21.45   15.82
   1  -9   8    8.87    7.51
   1  -9   8    4.80   11.29
  -1  -9  -8   14.72   11.75
   1  -9   8   -7.48    7.87
   1   9   9   56.88   19.81
   1  -9   9   42.45   26.40
   1  -9   9   25.11   13.94
   1  -9   9   50.60   17.21
  -1  -9  -9   57.08   24.20
   1   9  10  -11.55   22.52
   1   9  10   40.83   19.51
   1  -9  10   63.61   18.47
  -1  -9 -10   56.45   19.10
   1  -9  10   26.13   20.65
  -1  10  10   -2.22   18.60
  -1  10  10   26.15   16.18
  -1  10  10   -4.58   13.51
  -1 -10  10   16.55   13.67
   1 -10 -10   23.36   18.60
  -1 -10  10   -3.04   14.47
  -1 -10  10  -24.28   15.06
  -1  10   9   35.52   18.85
  -1  10   9   25.62   23.14
  -1  10   9    0.84    8.99
  -1  10   9  -12.34    7.91
  -1 -10   9   32.21   10.92
   1 -10  -9    0.04   11.66
  -1 -10   9   12.64    9.27
  -1 -10   9    2.87   14.07
  -1  10   8   53.30   17.28
  -1  10   8   43.45   18.70
  -1  10   8   68.61   18.02
  -1 -10   8   77.56   21.83
  -1 -10   8   78.05   18.63
   1 -10  -8   39.47   20.57
  -1  10   7  504.01   44.94
  -1  10   7  456.92   35.42
  -1 -10   7  469.76   38.69
  -1 -10   7  493.54   40.64
   1 -10  -7  380.29   41.35
   1  10  -6   38.30   17.20
  -1  10   6   68.19   16.81
  -1  10   6   55.39   18.32
  -1 -10   6   78.61   18.21
   1 -10  -6  116.80   25.52
  -1 -10   6   80.04   18.90
  -1  10   5  191.96   19.70
  -1  10   5  157.20   24.50
   1  10  -5  139.14   15.73
   1  10  -5  183.45   30.04
   1  10  -5  155.82   16.76
  -1 -10   5  154.54   21.85
   1 -10  -5  158.07   21.55
   1 -10  -5  218.10   34.26
  -1 -10   5  152.19   23.45
  -1 -10   5  163.41   19.92
   1  10  -4  246.00   21.47
   1  10  -4  216.87   19.34
  -1  10   4  194.55   18.88
  -1  10   4  217.77   17.71
  -1  10   4  151.57   24.15
   1  10  -4  196.66   22.94
  -1  10   4  201.63   17.23
  -1 -10   4  229.07   23.85
   1 -10  -4  198.33   18.72
  -1 -10   4  221.95   22.19
   1 -10  -4  214.53   25.81
  -1  10   3  246.06   19.64
   1  10  -3  244.89   20.64
  -1  10   3  246.78   16.59
  -1  10   3  236.33   23.93
   1  10  -3  247.30   23.04
  -1  10   3  273.99   22.38
   1 -10  -3  250.79   25.33
   1 -10  -3  227.19   17.07
  -1 -10   3  246.65   22.23
   1  10  -2   -0.41    4.52
   1  10  -2    0.76    2.25
  -1  10   2    2.40    4.44
   1  10  -2    3.11    5.08
  -1  10   2    2.61    5.49
   1  10  -2   -2.68    4.86
  -1  10   2    1.10    2.72
  -1 -10   2    0.24    5.38
   1 -10  -2    3.68    5.18
   1 -10  -2    0.56    3.46
  -1  10   1  104.54   10.96
  -1  10   1  116.50   13.87
  -1  10   1   73.34   13.44
   1  10  -1   94.65   16.09
  -1  10   1  102.03   15.63
   1  10  -1  124.71   18.25
   1  10  -1  105.74   10.98
   1  10  -1   98.50   14.83
   1 -10  -1   91.53   15.06
  -1 -10   1  126.05   15.08
   1 -10  -1   89.05   12.99
   1 -10  -1  107.36   10.29
  -1 -10   1  119.29   13.79
  -1 -10   1   91.13   13.64
   1  10   0  177.65   18.19
  -1  10   0  190.54   17.94
   1  10   0  196.64   17.42
   1  10   0  181.00   16.37
   1 -10   0  198.04   15.81
  -1 -10   0  186.40   19.26
   1 -10   0  204.32   20.54
  -1 -10   0  200.73   15.87
   1 -10   0  218.81   19.01
  -1 -10   0  179.94   17.67
  -1  10  -1   83.52   12.10
   1  10   1  116.46   13.28
  -1  10  -1  127.48   12.97
   1  10   1  107.13   15.07
   1  10   1  109.59   12.49
  -1  10  -1  113.41   16.86
   1 -10   1  112.27   16.61
  -1 -10  -1  125.25   12.93
   1 -10   1  127.12   14.75
  -1 -10  -1  127.19   14.06
  -1 -10  -1   89.14   14.57
   1  10   2 1001.99   36.59
   1  10   2 1167.48   51.59
  -1  10  -2 1013.87   45.24
   1  10   2 1025.25   38.38
  -1  10  -2 1013.11   40.33
  -1 -10  -2 1032.27   43.12
  -1 -10  -2 1039.19   36.96
   1 -10   2 1014.20   47.07
  -1 -10  -2 1042.86   41.75
   1 -10   2  978.50   39.82
  -1 -10  -2 1022.04   39.75
  -1  10  -3   28.58   10.09
   1  10   3   20.47    7.19
   1  10   3   18.96    8.63
   1  10   3   17.10    7.39
   1 -10   3   12.69    8.27
  -1 -10  -3   31.65   10.94
  -1 -10  -3    6.10    6.28
  -1 -10  -3   35.05   11.59
   1 -10   3   17.15    8.81
   1  10   4   11.20    6.50
  -1  10  -4   23.23    9.17
   1  10   4   26.00    8.01
   1  10   4   17.50    7.42
   1 -10   4   12.89    7.11
  -1 -10  -4   31.01   11.19
   1 -10   4   22.37    8.65
  -1 -10  -4   13.47    6.51
  -1 -10  -4   21.95   10.81
   1 -10   4   15.74    7.38
  -1  10  -5   51.44   13.31
   1  10   5   76.66   17.80
   1  10   5   62.58   12.71
  -1  10  -5   52.09   13.41
   1  10   5   63.54   11.47
   1 -10   5   49.67   12.44
  -1 -10  -5   48.93   14.86
   1 -10   5   33.86   14.10
  -1 -10  -5   43.66   11.34
   1 -10   5   55.23   12.25
  -1 -10  -5   58.09   17.99
   1  10   6   -0.69    4.83
  -1  10  -6    6.09    7.18
  -1  10  -6    5.09    9.50
   1  10   6   -0.75    6.93
   1  10   6   -1.44    8.60
   1 -10   6   19.69    9.57
  -1 -10  -6   -4.94    5.75
   1 -10   6   -2.28    7.38
  -1 -10  -6   11.11    9.65
   1 -10   6   -3.72    7.14
  -1  10  -7   79.72   17.18
   1  10   7   61.40   18.22
   1 -10   7   97.26   28.63
   1 -10   7   67.26   16.76
   1 -10   7   76.87   20.04
   1 -10   7   76.99   17.36
  -1 -10  -7   87.91   23.82
   1  10   8  163.82   29.08
   1 -10   8  165.18   26.08
   1 -10   8  131.34   31.33
   1 -10   8  150.65   24.69
   1 -10   8  141.77   23.93
  -1 -10  -8  221.68   37.34
   1  10   9   31.19   17.92
   1 -10   9   17.56   19.79
  -1 -10  -9   -0.37   13.80
   1 -10   9   63.95   17.37
   1  10  10  101.06   31.88
   1 -10  10   79.95   27.16
   1 -10  10   70.67   21.70
  -1 -10 -10   43.33   22.39
  -1  11  10   22.76   19.43
  -1  11  10   -5.40   14.09
  -1  11  10  -16.56   14.12
  -1  11  10   -2.67   12.85
  -1 -11  10    5.35   17.03
   1 -11 -10    2.65   14.76
  -1 -11  10    3.90   21.19
  -1 -11  10   40.58   18.63
  -1  11   9  347.99   34.80
  -1  11   9  313.31   36.87
  -1  11   9  315.56   56.76
  -1  11   9  355.29   51.36
  -1 -11   9  296.03   35.30
  -1 -11   9  255.95   47.29
   1 -11  -9  432.71   51.59
  -1 -11   9  362.48   38.15
  -1  11   8   16.89   27.15
  -1  11   8   -3.64    5.86
  -1  11   8    3.67    9.11
  -1 -11   8   -0.51   11.22
   1 -11  -8   -4.72   10.73
  -1 -11   8  -19.86    9.30
  -1  11   7   -4.37    6.03
   1  11  -7   -4.17   10.11
  -1  11   7  -18.73    9.30
  -1 -11   7   -0.01    8.56
   1 -11  -7   12.99    9.65
  -1 -11   7   21.73   11.83
  -1  11   6   34.09   13.51
   1  11  -6   26.85   13.78
  -1  11   6   23.25   10.29
   1 -11  -6   21.03   13.91
  -1 -11   6   38.01   13.37
  -1 -11   6   18.05   10.63
  -1  11   5   78.88   13.24
   1  11  -5   50.61   12.22
   1  11  -5   60.54   12.98
  -1  11   5  114.56   25.23
   1  11  -5   88.82   19.38
  -1  11   5   91.75   15.76
   1 -11  -5   76.86   20.49
  -1 -11   5   59.33   13.71
   1 -11  -5   64.77   14.77
  -1  11   4    6.24    4.84
   1  11  -4    3.32    6.49
  -1  11   4   -2.31    7.44
   1  11  -4    8.63    7.23
   1  11  -4    2.98    5.20
  -1 -11   4   10.75    5.80
   1 -11  -4    9.35    5.11
   1 -11  -4    0.18    4.75
   1  11  -3  140.42   16.98
  -1  11   3  122.79   18.79
  -1  11   3  117.27   12.87
   1  11  -3  191.88   26.98
  -1  11   3  115.07   18.12
  -1  11   3  136.81   15.58
   1 -11  -3  122.79   13.62
  -1 -11   3  151.46   18.34
   1 -11  -3  109.93   18.33
  -1  11   2   22.07    6.97
   1  11  -2    7.09    5.77
  -1  11   2    6.43    6.36
   1  11  -2   17.81    8.89
   1  11  -2    4.44    2.55
   1  11  -2    5.31    5.44
  -1  11   2   11.67    7.71
  -1  11   2   14.01    3.90
   1 -11  -2   13.46    5.17
   1 -11  -2    1.30    4.17
  -1 -11   2    8.37    6.99
  -1  11   1   59.36    9.05
   1  11  -1   63.91   13.76
   1  11  -1   34.90   10.83
   1  11  -1   48.15    9.49
  -1  11   1   36.26   10.51
  -1  11   1   51.86   12.21
   1  11  -1   38.00    9.86
   1 -11  -1   53.29   11.72
  -1 -11   1   35.67    8.36
   1 -11  -1   66.80    9.12
  -1 -11   1   38.97   10.69
  -1 -11   1   38.93    9.28
   1 -11  -1   44.12   12.42
   1  11   0  178.81   17.17
   1  11   0  176.64   19.14
  -1  11   0  176.87   20.29
  -1  11   0  182.64   18.47
   1  11   0  148.28   16.24
  -1 -11   0  149.79   17.86
   1 -11   0  189.13   15.73
   1 -11   0  204.77   21.42
  -1 -11   0  173.71   15.63
   1 -11   0  146.56   16.84
  -1 -11   0  176.06   17.73
  -1  11  -1   46.19   10.10
   1  11   1   32.48    7.93
  -1  11  -1   61.98   14.03
  -1  11  -1   60.31   13.26
   1  11   1   41.88   10.79
   1  11   1   60.68   10.37
   1 -11   1   44.70   12.17
  -1 -11  -1   54.51   12.40
   1 -11   1   52.12   11.18
  -1 -11  -1   54.42    9.79
  -1 -11  -1   57.66   10.96
   1  11   2  203.56   19.80
  -1  11  -2  243.18   20.79
   1  11   2  203.13   17.78
   1  11   2  199.73   17.44
  -1  11  -2  238.64   23.20
  -1 -11  -2  221.73   18.99
   1 -11   2  252.10   24.79
  -1 -11  -2  224.86   21.43
   1 -11   2  226.91   20.42
  -1 -11  -2  223.51   18.20
  -1 -11  -2  197.68   20.25
  -1  11  -3  609.16   36.56
   1  11   3  567.83   31.47
  -1  11  -3  561.94   31.65
   1  11   3  514.17   26.75
   1  11   3  531.48   30.93
  -1 -11  -3  525.90   35.28
   1 -11   3  548.30   37.12
   1 -11   3  524.86   31.87
  -1 -11  -3  536.95   31.92
   1  11   4   19.86    7.87
  -1  11  -4    3.93    6.51
   1  11   4    9.49    7.29
  -1  11  -4    9.93    7.59
   1  11   4    3.50    5.37
  -1 -11  -4    0.78    5.35
  -1 -11  -4   15.54    9.89
   1 -11   4   18.27    9.92
   1 -11   4    7.28    5.42
  -1 -11  -4    7.95    6.79
   1  11   5   81.03   13.44
   1  11   5  105.16   17.54
  -1  11  -5   94.09   17.93
   1  11   5   81.94   17.33
  -1  11  -5   98.63   19.49
   1 -11   5  119.36   23.19
   1 -11   5   77.36   16.18
  -1 -11  -5   96.61   15.72
  -1 -11  -5   95.23   21.61
   1 -11   5   85.06   14.96
  -1 -11  -5  119.01   23.15
  -1  11  -6  134.40   23.79
  -1  11  -6  107.97   17.54
   1  11   6  111.08   18.21
   1  11   6   78.99   13.25
   1  11   6   97.80   21.00
   1 -11   6   87.35   20.70
  -1 -11  -6   81.92   23.27
  -1 -11  -6   63.58   20.70
   1 -11   6   92.05   19.00
   1 -11   6   91.37   16.53
   1  11   7    1.67    6.00
   1  11   7   -1.27    8.87
   1  11   7   -5.34    5.72
  -1  11  -7    2.01    9.26
   1 -11   7   12.47   13.00
   1 -11   7   -0.82    6.66
  -1 -11  -7   -4.77   10.55
   1 -11   7   -5.73    7.18
   1  11   8    6.34   11.68
   1 -11   8   36.66   15.06
   1 -11   8   28.59   14.65
   1 -11   8   27.83   18.44
  -1 -11  -8    1.99   12.23
   1 -11   8   31.11   12.94
   1  11   9   42.75   19.83
   1 -11   9   54.50   13.86
  -1 -11  -9   12.33   18.27
   1 -11   9   18.32   13.85
   1 -11   9   24.90   22.03
   1  11  10   85.39   28.17
   1 -11  10   41.76   24.31
  -1 -11 -10   39.28   28.11
   1 -11  10  102.77   21.70
   1 -11  10   89.01   19.79
  -1  12  10   18.15   14.93
  -1  12  10   12.50   16.39
  -1  12  10  -22.71   12.16
  -1  12  10    6.84   34.08
   1 -12 -10    4.42   17.02
  -1 -12  10   -8.11   15.97
  -1 -12  10    3.81   15.98
  -1 -12  10  -12.54   13.51
  -1  12   9   -7.89   13.67
  -1  12   9   20.59   14.80
  -1  12   9   11.43   13.51
  -1  12   9   -5.76   11.04
   1 -12  -9   35.71   20.95
  -1 -12   9    5.93   13.44
  -1 -12   9   -4.51   14.96
  -1  12   8   45.20   16.03
  -1  12   8   45.79   15.94
  -1  12   8   18.55   15.30
  -1 -12   8   60.95   17.64
  -1 -12   8   71.34   19.34
   1 -12  -8   62.36   21.65
  -1  12   7   83.23   18.87
   1  12  -7   68.75   22.91
  -1  12   7   79.84   21.31
  -1 -12   7   74.07   19.07
  -1 -12   7   92.43   22.39
   1 -12  -7   84.59   25.65
  -1  12   6  265.65   25.11
  -1  12   6  305.71   34.33
   1  12  -6  274.85   29.74
  -1 -12   6  303.01   29.53
  -1 -12   6  320.61   30.07
   1 -12  -6  302.53   42.23
  -1  12   5   96.21   15.82
   1  12  -5  117.78   17.53
  -1  12   5  105.40   16.62
  -1  12   5  108.02   23.60
   1  12  -5   89.65   18.26
  -1  12   5   89.61   14.26
   1  12  -5  107.93   18.46
   1 -12  -5  108.14   24.44
   1 -12  -5  118.61   20.59
  -1  12   4  152.20   15.49
   1  12  -4  175.06   17.82
  -1  12   4  151.30   30.44
  -1  12   4  154.08   17.92
   1  12  -4  186.78   28.71
  -1  12   4  168.45   17.60
   1  12  -4  152.94   22.01
  -1 -12   4  185.46   22.03
   1 -12  -4  147.37   18.83
   1 -12  -4  130.62   25.13
   1  12  -3   17.38    9.26
  -1  12   3    8.05    4.58
  -1  12   3   13.71    6.79
  -1  12   3   13.71    9.20
   1  12  -3    7.12    8.18
  -1  12   3    3.40    6.99
   1 -12  -3    9.19    5.85
   1 -12  -3   16.17    9.28
  -1 -12   3    7.86    7.03
  -1  12   2   43.22   12.14
  -1  12   2   36.42    9.64
  -1  12   2   57.45    9.64
   1  12  -2   44.20   13.02
  -1  12   2   57.91   14.14
   1  12  -2   33.28   11.21
   1  12  -2   55.14    8.86
   1  12  -2   46.20   11.09
   1 -12  -2   60.77    9.94
   1 -12  -2   33.76   11.03
  -1 -12   2   47.08   13.00
  -1  12   1  131.88   17.98
   1  12  -1  189.78   19.42
  -1  12   1  169.00   18.45
   1  12  -1  188.27   15.02
   1  12  -1  175.04   20.36
  -1  12   1  173.36   15.09
   1  12  -1  177.59   19.07
   1 -12  -1  171.81   19.47
   1 -12  -1  175.80   13.82
  -1 -12   1  170.74   17.35
  -1 -12   1  173.37   19.05
  -1 -12   1  189.10   20.62
   1 -12  -1  184.16   18.37
   1  12   0   21.51    8.34
  -1  12   0   33.12    8.36
   1  12   0   31.10    8.43
  -1  12   0   39.19   13.56
   1  12   0   50.48   12.01
   1 -12   0   36.38    8.35
   1 -12   0   19.29    8.02
  -1 -12   0   42.67    9.55
  -1 -12   0   28.03    8.70
   1 -12   0   51.95   13.69
  -1 -12   0   48.50   11.67
   1 -12   0   30.75    8.25
   1  12   1  183.67   16.71
   1  12   1  234.72   22.03
  -1  12  -1  200.73   22.48
  -1  12  -1  203.40   19.80
   1  12   1  195.06   18.16
  -1 -12  -1  227.93   19.57
  -1 -12  -1  196.66   17.12
  -1 -12  -1  176.73   20.26
   1 -12   1  202.13   20.11
   1 -12   1  192.69   21.69
  -1  12  -2   72.97   14.05
   1  12   2   67.04   13.25
   1  12   2   61.89   12.06
  -1  12  -2   75.49    8.86
   1  12   2   62.91   12.97
  -1  12  -2   66.61   15.36
   1 -12   2   62.65   14.02
   1 -12   2   64.19   14.42
  -1 -12  -2   72.90   12.00
  -1 -12  -2   56.66   14.03
  -1 -12  -2   64.60   12.33
  -1 -12  -2   69.43   15.81
  -1  12  -3   84.57   15.75
  -1  12  -3   57.09   15.57
   1  12   3   69.16   13.69
   1  12   3   81.09   14.09
   1  12   3   71.48   12.37
   1 -12   3  109.57   21.46
  -1 -12  -3   61.42   15.71
   1 -12   3   97.15   17.34
  -1 -12  -3   76.68   14.64
   1  12   4  132.15   14.88
   1  12   4  101.04   17.29
   1  12   4  112.41   18.47
  -1  12  -4  114.79   18.25
  -1 -12  -4   85.86   17.85
   1 -12   4  101.56   16.82
  -1 -12  -4  139.86   22.31
  -1 -12  -4  161.30   18.62
   1 -12   4  121.39   24.25
   1  12   5   18.73    7.58
  -1  12  -5   23.31   10.46
   1  12   5   13.14    7.80
   1  12   5   10.26    6.84
  -1  12  -5   26.94   10.69
   1 -12   5   21.66   11.49
  -1 -12  -5   13.40    7.81
  -1 -12  -5   19.72   12.04
   1 -12   5   39.29   13.04
   1 -12   5   12.82    8.20
  -1  12  -6  228.65   23.34
   1  12   6  258.11   20.37
   1  12   6  258.50   28.10
   1  12   6  245.53   23.35
  -1  12  -6  265.76   28.48
   1 -12   6  286.39   30.58
  -1 -12  -6  278.27   33.38
  -1 -12  -6  290.96   32.29
   1 -12   6  222.12   21.89
   1 -12   6  272.16   27.86
   1  12   7    5.62    9.37
  -1  12  -7  -13.21    8.96
   1  12   7    0.00    6.93
   1 -12   7   11.50   11.15
   1 -12   7  -13.36    7.68
  -1 -12  -7   12.30   13.01
   1  12   8  261.66   38.93
   1 -12   8  187.87   36.77
  -1 -12  -8  174.93   33.22
   1 -12   8  216.75   25.13
   1 -12   8  258.44   27.02
   1 -12   8  194.06   31.73
   1  12   9   23.02   16.70
  -1 -12  -9   43.88   18.74
   1 -12   9   63.08   16.36
   1 -12   9   42.97   19.11
   1 -12   9   42.99   15.62
   1  12  10  160.71   35.34
   1 -12  10  171.24   27.13
   1 -12  10   84.51   30.81
  -1 -12 -10  133.62   34.63
   1 -12  10  202.38   29.09
  -1  13  10  120.44   21.94
  -1  13  10  102.86   24.96
  -1  13  10   91.31   24.38
  -1  13  10  138.92   40.88
  -1 -13  10   69.30   23.31
   1 -13 -10   55.95   28.07
  -1 -13  10   94.71   33.02
  -1  13   9    4.78   14.83
  -1  13   9   -0.59   14.00
  -1  13   9    8.96   15.66
   1 -13  -9   45.84   19.19
  -1 -13   9   44.14   17.38
  -1 -13   9    3.37   16.13
  -1  13   8  430.87   38.08
  -1  13   8  494.07   47.55
  -1 -13   8  430.14   43.05
  -1 -13   8  485.52   43.44
   1 -13  -8  463.99   51.32
  -1  13   7   48.86   18.44
  -1  13   7   40.43   12.19
   1  13  -7   40.56   17.40
   1 -13  -7   40.13   15.11
  -1 -13   7   26.78   14.82
  -1 -13   7   63.28   17.51
  -1  13   6   42.91   12.43
  -1  13   6   75.45   19.72
   1  13  -6   69.75   14.14
  -1  13   6   54.61   12.32
   1  13  -6   71.76   19.18
   1 -13  -6   39.12   15.88
  -1 -13   6   57.31   17.59
  -1 -13   6   69.83   15.98
   1 -13  -6   46.99   15.72
  -1  13   5   79.05   16.31
   1  13  -5   58.19   24.06
   1  13  -5   66.40   13.34
   1  13  -5   44.66   11.63
  -1  13   5   50.51   12.29
  -1  13   5   62.38   18.31
  -1  13   5   41.74   11.51
   1 -13  -5   49.38   15.83
   1 -13  -5   61.25   13.51
  -1 -13   5   50.85   15.07
  -1  13   4   45.17   12.71
   1  13  -4   79.00   18.59
  -1  13   4   30.83   10.26
   1  13  -4   43.88   12.28
   1  13  -4   28.76   11.97
  -1  13   4   31.23   13.30
  -1  13   4   43.51   10.37
   1 -13  -4   50.29   15.76
  -1 -13   4   48.89   13.18
   1 -13  -4   55.17   11.96
  -1  13   3    8.07    7.18
  -1  13   3    2.42    5.73
   1  13  -3   -0.27    4.63
  -1  13   3    1.82    4.00
   1  13  -3    3.23    6.47
  -1  13   3   -6.27    5.69
  -1  13   3    3.36    5.08
   1  13  -3   -7.17    5.50
  -1 -13   3    1.26    6.35
   1 -13  -3    3.15    5.67
   1 -13  -3   -2.59    6.46
  -1  13   2  168.44   20.43
   1  13  -2  189.51   20.28
   1  13  -2  156.83   12.51
  -1  13   2  130.44   19.27
   1  13  -2  198.53   23.17
  -1  13   2  155.65   18.16
  -1  13   2  162.12   14.93
   1  13  -2  152.65   20.39
   1 -13  -2  181.40   14.47
  -1 -13   2  157.78   19.24
   1 -13  -2  191.56   22.28
   1  13  -1   26.38    9.57
   1  13  -1   29.51   11.62
  -1  13   1   32.31   10.44
  -1  13   1   25.28    7.43
  -1  13   1   23.61   11.40
   1  13  -1   24.60    9.13
  -1 -13   1   41.73   11.22
   1 -13  -1   18.06    8.55
  -1 -13   1   33.31    9.22
   1 -13  -1   34.97    8.28
   1 -13  -1   29.94    9.96
  -1  13   0  871.11   40.42
  -1  13   0  876.48   45.87
   1  13   0  858.28   39.28
   1  13   0  803.13   37.52
   1  13   0  821.37   41.08
   1 -13   0  849.49   35.68
  -1 -13   0  851.76   42.05
   1 -13   0  856.22   44.63
   1 -13   0  819.46   34.95
  -1 -13   0  837.96   39.92
   1 -13   0  866.12   41.58
  -1 -13   0  838.89   35.65
   1  13   1 1620.88   51.73
   1  13   1 1590.64   58.10
  -1  13  -1 1510.29   61.38
   1  13   1 1566.74   53.41
  -1  13  -1 1538.73   55.86
  -1 -13  -1 1552.94   54.25
  -1 -13  -1 1615.70   50.19
   1 -13   1 1527.28   56.17
   1 -13   1 1614.72   63.51
  -1 -13  -1 1626.70   60.27
   1  13   2   63.80   13.75
  -1  13  -2   74.55   11.06
  -1  13  -2   66.51   15.50
  -1  13  -2   79.77   16.08
   1  13   2   60.93   12.48
   1  13   2   90.21   14.50
  -1 -13  -2   87.65   14.90
  -1 -13  -2   72.26   15.19
   1 -13   2   68.90   16.42
  -1 -13  -2   68.90   13.84
   1 -13   2   97.26   16.99
  -1 -13  -2   80.30   14.70
   1  13   3   48.31   12.07
  -1  13  -3   43.62   13.14
   1  13   3   39.48   11.15
   1  13   3   41.64   11.01
  -1  13  -3   49.28   14.28
  -1 -13  -3   46.88   12.52
  -1 -13  -3   58.97   14.87
   1 -13   3   56.07   15.56
   1 -13   3   55.65   15.59
   1  13   4  506.78   49.27
   1  13   4  515.66   29.04
  -1  13  -4  540.06   35.15
   1  13   4  493.41   31.96
   1 -13   4  511.58   34.31
  -1 -13  -4  535.64   35.59
   1 -13   4  472.54   38.25
  -1 -13  -4  556.54   40.59
  -1 -13  -4  515.70   32.71
  -1  13  -5   43.07   12.76
   1  13   5   38.75   10.95
   1  13   5   59.83   15.62
  -1  13  -5   47.03   14.56
   1  13   5   44.20   12.69
   1 -13   5   49.02   11.19
   1 -13   5   46.98   16.60
  -1 -13  -5   27.00   10.84
   1 -13   5   51.70   13.28
  -1 -13  -5   35.63   13.76
  -1  13  -6   13.28   11.15
  -1  13  -6    3.60    9.68
   1  13   6    8.28    8.61
   1  13   6   20.46    9.16
   1 -13   6    8.53    6.30
   1 -13   6   -4.43    9.97
  -1 -13  -6   -2.06    8.66
  -1 -13  -6  -13.75    8.81
   1 -13   6   15.75    9.98
   1  13   7  141.08   17.07
  -1  13  -7  174.42   29.12
  -1  13  -7  195.10   23.64
   1  13   7  155.53   21.58
   1  13   7  186.37   30.76
   1 -13   7  200.16   26.78
  -1 -13  -7  160.28   28.35
  -1 -13  -7  139.53   28.45
   1 -13   7  159.77   30.92
   1 -13   7  197.96   30.08
   1  13   8   -0.74   10.15
   1 -13   8   -6.76    8.04
   1 -13   8    4.61    9.90
   1 -13   8   -6.71   13.49
   1 -13   8  -14.77    8.69
  -1 -13  -8   17.15   15.76
   1  13   9    3.63   13.33
   1 -13   9   17.47   13.65
   1 -13   9    6.27   17.68
   1 -13   9   36.57   13.40
  -1 -13  -9   11.77   18.83
   1  13  10   31.27   28.65
  -1 -13 -10   47.12   23.64
   1 -13  10   49.32   23.80
   1 -13  10   47.24   17.22
   1 -13  10   18.62   17.27
  -1  14  10  -12.91   21.84
  -1  14  10   14.88   16.07
  -1  14  10   15.23   14.12
  -1  14  10   30.33   19.67
  -1 -14  10   14.89   16.58
  -1 -14  10   19.06   16.43
  -1 -14  10   -6.63   18.92
  -1  14   9   13.21   11.81
  -1  14   9   20.98   16.51
  -1  14   9   17.30   12.50
  -1 -14   9   13.96   16.31
  -1 -14   9   48.70   18.88
  -1  14   8    0.29    9.24
  -1  14   8   -6.05    9.93
  -1  14   8   -1.78   14.21
   1  14  -8    3.97   11.31
  -1 -14   8   -2.17   11.05
   1 -14  -8  -12.16    9.60
  -1 -14   8    6.83   11.26
  -1  14   7  265.35   28.15
  -1  14   7  252.45   41.64
   1  14  -7  205.21   33.64
  -1  14   7  235.56   26.05
   1 -14  -7  195.68   37.84
  -1 -14   7  281.50   38.32
  -1 -14   7  241.18   29.53
   1  14  -6  109.32   22.48
  -1  14   6   86.79   17.77
   1  14  -6   79.85   17.19
  -1  14   6   98.82   20.95
   1  14  -6  117.53   17.95
  -1 -14   6   85.13   18.97
   1 -14  -6  107.17   25.99
   1 -14  -6  125.38   22.23
  -1  14   5  168.96   19.95
   1  14  -5  169.24   23.39
   1  14  -5  154.73   26.53
   1  14  -5  152.29   25.65
  -1  14   5  173.38   25.09
  -1  14   5  155.02   23.29
  -1  14   5  182.57   18.93
  -1  14   5  217.93   30.85
   1 -14  -5  211.82   21.43
  -1 -14   5  220.17   25.58
   1 -14  -5  156.62   28.15
  -1  14   4  194.58   23.45
   1  14  -4  222.33   23.73
  -1  14   4  146.38   22.49
   1  14  -4  181.41   21.08
  -1  14   4  108.31   17.99
  -1  14   4  147.61   23.48
  -1  14   4  187.29   17.12
   1  14  -4  137.24   22.18
   1 -14  -4  176.47   17.94
   1 -14  -4  211.12   33.31
  -1  14   3  543.72   33.81
   1  14  -3  483.90   18.53
  -1  14   3  555.68   36.68
   1  14  -3  516.87   36.57
  -1  14   3  523.29   33.73
  -1  14   3  500.17   35.87
  -1  14   3  525.69   26.65
   1  14  -3  545.10   36.08
   1  14  -3  506.75   32.72
   1 -14  -3  461.82   37.82
   1 -14  -3  487.12   26.86
  -1 -14   3  495.98   34.69
  -1  14   2   -0.21    5.64
   1  14  -2    7.18    4.90
  -1  14   2    0.37    4.63
   1  14  -2    0.62    6.41
   1  14  -2   -2.15    6.46
   1  14  -2    3.40    7.34
  -1  14   2   -1.02    5.93
  -1  14   2   -5.30    5.01
  -1 -14   2    9.03    7.75
   1 -14  -2    1.44    5.05
   1 -14  -2   -4.85    4.27
  -1  14   1   40.67   13.85
   1  14  -1   52.73   13.82
   1  14  -1   54.31   12.58
  -1  14   1   43.48   12.36
   1  14  -1   41.04   11.68
  -1 -14   1   41.24   10.94
   1 -14  -1   35.51   10.25
   1 -14  -1   58.61   10.30
  -1 -14   1   50.45   13.23
   1 -14  -1   36.87   12.45
   1  14   0  541.92   36.69
  -1  14   0  509.69   32.19
   1  14   0  500.10   31.17
  -1  14   0  512.66   36.22
   1  14   0  515.87   33.71
   1  14   0  506.09   30.75
  -1 -14   0  496.00   28.20
   1 -14   0  514.95   28.81
   1 -14   0  487.32   27.84
   1 -14   0  536.69   36.62
   1 -14   0  551.62   34.16
  -1 -14   0  492.79   34.23
  -1  14  -1 1093.84   53.70
   1  14   1 1096.97   45.20
  -1  14  -1 1075.86   47.57
   1  14   1 1130.65   43.89
   1  14   1 1063.69   48.54
   1 -14   1 1117.20   48.90
  -1 -14  -1 1105.27   41.81
   1 -14   1 1106.72   53.99
  -1 -14  -1 1054.93   45.33
  -1 -14  -1 1126.02   50.62
   1  14   2   -2.66    6.23
  -1  14  -2   12.67    7.87
   1  14   2   -2.03    5.20
  -1  14  -2    5.29    3.70
   1  14   2   -0.53    3.99
  -1  14  -2   -1.75    4.95
  -1 -14  -2    3.95    5.05
   1 -14   2   -1.03    4.34
  -1 -14  -2    3.65    6.41
  -1 -14  -2    7.24    7.82
   1 -14   2    4.48    6.24
  -1 -14  -2    7.61    7.17
   1  14   3   11.87    5.96
  -1  14  -3   19.10   10.31
  -1  14  -3   12.04    7.46
   1  14   3   18.61    8.13
  -1 -14  -3   29.83   11.88
   1 -14   3   25.91   11.12
  -1 -14  -3    5.66    8.19
   1 -14   3   33.33   12.12
  -1 -14  -3   16.20    7.61
   1  14   4   33.28   11.36
   1  14   4   21.99   10.08
   1  14   4   26.06    8.57
  -1  14  -4   32.41   11.20
  -1 -14  -4   30.74   11.87
   1 -14   4   30.16   11.32
  -1 -14  -4   17.53    7.58
   1 -14   4   32.20   11.15
  -1 -14  -4   23.00   12.24
  -1  14  -5  205.33   24.33
   1  14   5  195.55   21.65
   1  14   5  207.77   19.29
  -1  14  -5  181.32   26.66
   1  14   5  167.19   23.95
  -1 -14  -5  187.97   26.37
   1 -14   5  174.31   25.62
   1 -14   5  193.13   18.28
   1 -14   5  167.54   27.14
  -1 -14  -5  197.71   30.21
   1  14   6   66.73   18.50
  -1  14  -6  101.07   26.27
   1  14   6   93.65   17.77
  -1  14  -6   91.40   17.64
   1  14   6  110.49   17.43
  -1 -14  -6   62.58   18.17
   1 -14   6   77.64   14.80
  -1 -14  -6  110.09   26.67
   1 -14   6   82.07   20.69
   1 -14   6   74.22   16.62
  -1  14  -7  293.95   33.87
  -1  14  -7  334.53   34.90
  -1  14  -7  366.26   29.88
   1  14   7  348.86   34.79
   1  14   7  310.61   23.83
   1  14   7  310.14   28.02
  -1 -14  -7  220.12   35.24
   1 -14   7  287.33   30.73
  -1 -14  -7  283.15   40.32
   1 -14   7  243.13   24.91
   1 -14   7  283.31   33.67
   1  14   8   19.80   14.68
   1  14   8    0.68    7.61
  -1  14  -8  -10.95   12.01
   1 -14   8    0.41   14.57
   1 -14   8   -0.48   10.12
   1 -14   8    3.91   10.04
   1 -14   8   -0.62   10.17
  -1 -14  -8  -30.41   10.20
   1  14   9  153.14   32.27
   1 -14   9  116.56   25.39
   1 -14   9  114.05   26.59
   1 -14   9  145.84   53.15
  -1 -14  -9  141.29   32.60
   1 -14   9  173.66   25.66
   1 -14  10    4.85   20.43
   1 -14  10   -7.84   11.49
   1 -14  10  -32.03   13.76
  -1 -14 -10   -5.53   19.36
  -1  15  10   34.87   18.90
  -1  15  10   79.17   32.43
  -1  15  10   40.86   20.02
  -1  15  10   76.62   21.92
  -1 -15  10   51.42   20.29
   1 -15 -10   65.49   39.86
  -1 -15  10   46.10   23.08
  -1 -15  10   61.76   25.61
  -1  15   9   33.94   16.60
  -1  15   9  124.96   25.81
  -1  15   9   56.15   20.97
   1 -15  -9   85.33   31.26
  -1 -15   9  110.52   25.28
  -1 -15   9   76.23   22.76
  -1  15   8  178.69   29.39
   1  15  -8  124.85   29.93
  -1  15   8  200.16   30.32
  -1  15   8  128.01   28.71
  -1 -15   8  140.33   28.05
  -1 -15   8  122.53   24.24
   1 -15  -8  126.07   34.06
   1  15  -7   89.37   22.70
  -1  15   7   65.65   17.98
  -1  15   7   46.35   18.37
  -1  15   7   54.93   14.79
  -1 -15   7   38.13   12.77
   1 -15  -7   13.31   15.95
  -1 -15   7   63.47   20.32
  -1  15   6    3.42   10.74
   1  15  -6   -1.54   11.23
  -1  15   6   16.57    9.50
   1  15  -6    8.74    7.44
   1  15  -6   25.21    8.68
  -1  15   6   -1.69    8.58
  -1  15   6   13.48    7.57
   1 -15  -6    4.44    9.81
  -1 -15   6   11.73    9.91
   1 -15  -6    3.11    7.67
  -1 -15   6   16.90   12.55
   1  15  -5  171.87   25.12
  -1  15   5  182.98   31.01
  -1  15   5  150.58   17.19
   1  15  -5  185.31   25.34
  -1  15   5  172.69   24.82
  -1  15   5  159.75   25.84
  -1  15   5  182.75   20.82
   1  15  -5  256.86   37.63
   1 -15  -5  148.73   28.85
   1 -15  -5  172.37   19.83
  -1 -15   5  175.90   28.98
  -1  15   4    7.72    8.73
  -1  15   4   13.79    8.87
  -1  15   4    2.82    7.76
   1  15  -4   16.68   10.14
  -1  15   4   10.36    5.92
  -1  15   4   16.77   10.25
  -1 -15   4    6.66    7.88
   1 -15  -4    5.24    6.73
   1 -15  -4   24.39   11.20
   1  15  -3   54.73   13.70
   1  15  -3   64.47   14.84
   1  15  -3   61.18    8.38
  -1  15   3   81.81   18.37
  -1  15   3   77.68   12.69
   1  15  -3   47.39   13.89
  -1  15   3   66.52   15.53
  -1  15   3   52.09   14.36
  -1  15   3   48.10   11.56
   1 -15  -3   59.63   16.12
  -1 -15   3   49.42   15.79
   1 -15  -3   71.79   13.39
  -1  15   2   84.26   18.06
   1  15  -2   63.27   12.99
   1  15  -2   73.73   15.11
  -1  15   2   92.78   17.77
  -1  15   2   70.17   12.90
   1  15  -2   69.59   17.99
   1  15  -2   85.27   12.68
  -1 -15   2   86.02   16.10
   1 -15  -2  100.16   13.76
   1 -15  -2   72.14   15.97
   1  15  -1  411.50   32.81
   1  15  -1  304.00   26.61
   1  15  -1  309.08   27.16
  -1  15   1  326.73   30.91
  -1  15   1  270.12   25.43
   1 -15  -1  315.86   21.08
   1 -15  -1  331.48   30.23
  -1 -15   1  282.84   26.71
  -1 -15   1  351.32   26.57
   1 -15  -1  324.37   26.75
  -1  15   0 1282.94   53.08
   1  15   0 1219.58   51.06
   1  15   0 1160.53   48.94
  -1  15   0 1245.92   59.10
   1  15   0 1228.28   53.68
   1  15   0 1240.47   57.67
   1 -15   0 1282.37   54.55
   1 -15   0 1266.26   58.39
   1 -15   0 1222.63   46.56
   1 -15   0 1255.54   46.65
  -1 -15   0 1298.36   47.58
  -1 -15   0 1325.02   54.45
   1  15   1    2.99    6.15
   1  15   1    5.56    6.80
  -1  15  -1  -11.10    4.62
   1  15   1   -0.29    5.20
  -1  15  -1    0.34    6.39
   1 -15   1   -2.66    4.92
  -1 -15  -1    1.34    6.87
  -1 -15  -1    0.72    4.24
  -1 -15  -1   -9.88    5.85
   1 -15   1   -3.79    6.97
   1  15   2  481.77   31.01
  -1  15  -2  483.80   24.55
  -1  15  -2  447.10   32.05
   1  15   2  502.54   33.77
   1  15   2  465.97   29.93
  -1  15  -2  426.97   35.20
   1 -15   2  486.96   37.75
  -1 -15  -2  411.20   31.70
  -1 -15  -2  431.61   32.34
  -1 -15  -2  457.16   28.29
   1 -15   2  470.86   34.18
  -1 -15  -2  422.25   29.65
   1  15   3  421.17   30.93
   1  15   3  466.97   29.74
  -1  15  -3  457.05   32.07
  -1  15  -3  428.59   35.53
   1  15   3  405.34   28.27
   1 -15   3  451.62   37.31
  -1 -15  -3  495.44   34.16
  -1 -15  -3  469.35   36.29
   1 -15   3  477.12   33.71
  -1 -15  -3  471.52   31.08
   1  15   4  203.94   21.82
   1  15   4  202.30   22.90
   1  15   4  228.68   20.97
  -1  15  -4  250.33   25.37
  -1  15  -4  218.94   24.77
  -1 -15  -4  182.96   31.65
  -1 -15  -4  193.59   30.46
   1 -15   4  176.44   27.13
   1 -15   4  203.70   24.00
   1  15   5  259.04   26.87
  -1  15  -5  274.21   28.05
   1  15   5  334.18   29.14
   1  15   5  320.45   25.35
  -1  15  -5  286.27   47.98
   1 -15   5  280.60   22.76
   1 -15   5  328.38   37.40
   1 -15   5  300.74   32.28
  -1 -15  -5  282.67   40.35
  -1 -15  -5  272.53   29.04
   1  15   6   37.93   12.74
  -1  15  -6   20.37   11.34
  -1  15  -6   37.37   14.47
  -1  15  -6   22.95   11.66
   1  15   6   41.46   10.80
   1  15   6   33.69   13.28
  -1 -15  -6   40.70   16.86
   1 -15   6   53.13   16.34
   1 -15   6   30.32   13.64
  -1 -15  -6   50.66   19.62
   1 -15   6   35.39   10.34
  -1  15  -7   15.53   10.58
  -1  15  -7    0.31   10.93
   1  15   7   21.09   10.40
   1  15   7   10.47   11.13
   1  15   7    4.39    7.81
  -1  15  -7  -12.19    9.50
  -1 -15  -7    4.85   10.55
   1 -15   7    6.14   11.28
   1 -15   7   12.90   11.86
   1 -15   7    2.84    6.72
  -1 -15  -7   -4.27    8.68
   1  15   8   -3.20   10.49
   1  15   8    5.28    9.24
   1  15   8  -20.84    7.88
  -1  15  -8    1.11    9.83
   1 -15   8    8.99   13.50
   1 -15   8   -5.73    9.97
  -1 -15  -8   -7.98    8.17
   1 -15   8   -3.30    9.02
   1  15   9   49.31   18.55
   1 -15   9   76.06   21.62
   1 -15   9  133.92   37.33
  -1 -15  -9   43.41   21.58
   1 -15   9   66.23   17.09
   1 -15   9   60.30   22.93
   1  15  10   33.14   22.05
  -1 -15 -10  -29.12   21.47
   1 -15  10   -6.23   18.90
   1 -15  10    5.06   13.67
   1 -15  10    0.41   18.02
  -1  16  10   21.78   14.71
  -1  16  10   18.37   16.56
  -1  16  10   42.17   34.10
  -1  16  10  -15.38   18.98
  -1 -16  10  -26.34   20.94
   1 -16 -10    1.17   22.42
  -1 -16  10   17.82   22.23
  -1 -16  10    5.90   14.66
  -1  16   9   -1.26   13.95
  -1  16   9    0.52   12.64
  -1  16   9   12.59   16.88
  -1 -16   9    9.16   10.69
   1 -16  -9    6.17   18.43
  -1 -16   9  -26.38   13.49
   1  16  -8   43.74   19.21
  -1  16   8   44.71   20.73
  -1  16   8   27.00   13.66
  -1  16   8   38.79   13.84
  -1 -16   8   19.72   16.25
   1 -16  -8   48.28   20.23
  -1 -16   8   27.08   15.88
   1  16  -7    5.79   12.65
  -1  16   7   23.33   11.11
  -1  16   7   -3.16   10.42
   1  16  -7   26.11   10.17
  -1  16   7  -12.22   12.68
  -1 -16   7    8.59    9.76
   1 -16  -7   15.93   13.39
  -1 -16   7    4.00    9.24
  -1  16   6   49.78   14.90
  -1  16   6   56.92   14.62
   1  16  -6   59.60   21.03
  -1  16   6   50.04   12.15
   1  16  -6   80.12   16.32
  -1  16   6   23.52   14.10
  -1  16   6   27.58   14.00
   1  16  -6   41.17   12.24
  -1 -16   6   37.43   15.37
   1 -16  -6   56.62   17.89
   1 -16  -6   38.44   23.76
  -1  16   5    3.64    6.45
  -1  16   5  -13.96    6.56
  -1  16   5   -0.65    8.32
   1  16  -5    4.69    9.17
  -1  16   5    4.10    4.92
   1  16  -5   -0.62    8.55
   1  16  -5   -3.12    7.49
  -1  16   5   -4.51    6.20
   1 -16  -5    0.49    9.77
   1 -16  -5  -12.61    4.74
  -1 -16   5    7.60    8.37
  -1  16   4   80.95   16.20
   1  16  -4  113.29   23.49
  -1  16   4   85.94   17.84
   1  16  -4   74.68   16.28
  -1  16   4   48.38   15.52
  -1  16   4   98.12   18.37
  -1  16   4   89.12   15.62
  -1 -16   4   88.97   20.16
   1 -16  -4   84.63   20.67
   1 -16  -4  110.91   17.13
   1  16  -3  351.87   32.54
   1  16  -3  378.66   31.42
   1  16  -3  305.51   29.64
  -1  16   3  315.79   27.54
  -1  16   3  358.32   23.58
  -1  16   3  356.84   31.64
   1  16  -3  324.95   16.71
  -1  16   3  328.62   30.67
  -1  16   3  317.47   27.72
   1 -16  -3  328.33   22.69
   1 -16  -3  343.25   33.10
   1  16  -2    2.60    6.79
   1  16  -2    3.41    7.91
  -1  16   2    2.84    7.33
   1  16  -2    6.74    6.47
  -1  16   2   -1.48    4.98
  -1  16   2    4.42    7.83
   1  16  -2    3.38    4.56
  -1  16   2   11.46    7.45
   1 -16  -2    6.17    5.36
   1 -16  -2   -3.49    6.55
  -1 -16   2    1.67    6.94
  -1 -16   2   15.12    8.29
   1  16  -1   35.41   14.69
  -1  16   1   37.68   12.22
   1  16  -1   53.80   14.68
   1  16  -1   63.83   15.04
  -1  16   1   37.74   12.50
  -1 -16   1   45.13   12.06
   1 -16  -1   53.54   13.74
   1 -16  -1   57.40   11.29
   1 -16  -1   49.08   14.19
  -1 -16   1   38.70   11.96
  -1  16   0  888.94   45.46
   1  16   0  927.82   45.11
   1  16   0  913.88   51.36
   1  16   0  890.67   43.60
   1  16   0  874.08   46.28
  -1  16   0  869.31   50.55
   1 -16   0  867.84   45.93
   1 -16   0  817.78   38.17
  -1 -16   0  861.38   39.69
   1 -16   0  894.39   40.96
  -1 -16   0  935.13   46.59
   1 -16   0  961.34   51.90
   1  16   1  357.94   26.83
  -1  16  -1  356.19   29.57
   1  16   1  330.10   29.37
   1  16   1  352.25   27.71
  -1  16  -1  405.34   35.15
   1 -16   1  369.70   33.74
  -1 -16  -1  356.11   27.92
  -1 -16  -1  340.68   30.33
   1 -16   1  391.03   31.02
  -1 -16  -1  338.41   25.12
  -1  16  -2  375.16   33.04
   1  16   2  389.09   27.56
   1  16   2  391.83   28.97
  -1  16  -2  362.42   29.38
  -1  16  -2  395.21   23.35
   1  16   2  392.86   31.81
  -1 -16  -2  429.72   32.66
  -1 -16  -2  401.93   32.63
  -1 -16  -2  377.94   28.98
   1 -16   2  396.92   31.38
  -1 -16  -2  377.22   26.35
   1 -16   2  374.95   34.23
   1  16   3    9.58    5.50
  -1  16  -3   10.96    8.55
  -1  16  -3   18.83    9.81
   1  16   3    2.55    6.20
   1  16   3   -1.38    5.97
  -1 -16  -3    3.78    8.78
   1 -16   3   14.35    9.05
   1 -16   3   -2.40    8.15
  -1 -16  -3   10.88    6.98
   1  16   4   -5.79    5.28
   1  16   4    2.27    6.03
  -1  16  -4   21.09   11.22
   1  16   4    5.95    6.63
  -1  16  -4   10.46    7.37
  -1 -16  -4    7.17    8.83
   1 -16   4    5.72    7.67
  -1 -16  -4    7.06    5.88
   1  16   5   23.48   10.85
   1  16   5   32.77   11.58
  -1  16  -5   21.59   10.84
  -1  16  -5   31.36   11.10
   1  16   5   48.56    9.41
  -1 -16  -5   36.85   13.02
   1 -16   5   44.53   17.13
  -1 -16  -5   14.41   12.56
   1 -16   5   42.38   13.82
  -1  16  -6  395.90   35.50
   1  16   6  330.86   29.23
  -1  16  -6  317.18   32.87
  -1  16  -6  403.50   34.87
   1  16   6  365.70   34.31
   1  16   6  348.52   27.74
  -1 -16  -6  393.64   36.65
  -1 -16  -6  400.42   42.23
   1 -16   6  377.75   28.54
   1 -16   6  388.56   38.71
   1 -16   6  350.71   34.35
   1  16   7   73.79   16.74
  -1  16  -7   33.88   13.52
  -1  16  -7   77.98   20.24
   1  16   7   48.83   17.62
   1  16   7   66.20   16.88
  -1  16  -7   60.21   19.94
   1 -16   7   41.42   15.88
  -1 -16  -7   59.91   23.69
   1 -16   7   57.88   15.83
   1 -16   7   59.94   17.32
   1  16   8  156.69   22.60
  -1  16  -8  202.08   33.58
   1  16   8  153.83   25.99
   1  16   8  215.40   35.09
  -1 -16  -8  186.87   36.87
   1 -16   8  168.83   34.53
   1 -16   8  182.36   26.39
   1 -16   8  140.72   27.64
   1  16   9  -12.27   16.34
   1 -16   9    0.21   10.53
  -1 -16  -9   -0.69   18.84
   1 -16   9  -16.01   15.49
   1 -16   9   26.28   17.84
   1 -16  10   52.26   21.06
  -1  17  10   17.19   17.86
  -1  17  10   -7.46   18.57
  -1  17  10   54.01   27.40
  -1  17  10   17.62   17.10
   1 -17 -10   43.98   24.32
  -1 -17  10   40.61   24.66
  -1 -17  10   42.23   21.72
  -1 -17  10   62.22   27.05
  -1  17   9  215.16   31.38
  -1  17   9  192.06   31.10
  -1 -17   9  186.16   35.97
   1 -17  -9  163.54   41.37
  -1 -17   9  146.92   27.17
  -1  17   8    9.31   14.70
  -1  17   8   46.43   23.67
  -1  17   8   42.35   15.16
   1  17  -8   39.00   18.78
  -1 -17   8   53.36   21.23
  -1 -17   8    2.79   12.94
   1 -17  -8   65.27   26.03
  -1  17   7   14.82   10.31
  -1  17   7    2.50   12.31
   1  17  -7   20.01   11.98
   1  17  -7   42.74   18.75
  -1  17   7   40.38   14.20
   1  17  -7   16.15    9.69
   1 -17  -7   -9.29    9.07
   1 -17  -7    2.28    8.85
  -1 -17   7   36.85   15.08
  -1 -17   7   12.90   13.34
  -1  17   6   67.69   21.24
  -1  17   6   61.51   14.69
  -1  17   6   75.49   17.18
  -1  17   6   64.27   16.20
  -1  17   6   92.57   21.80
   1  17  -6   84.85   16.37
   1  17  -6   52.97   15.40
   1  17  -6   81.65   18.82
   1 -17  -6   76.34   20.17
  -1 -17   6   69.39   19.59
   1 -17  -6   96.59   26.11
  -1  17   5  232.46   27.27
  -1  17   5  201.81   31.09
  -1  17   5  205.83   20.14
  -1  17   5  192.25   28.55
   1  17  -5  243.41   25.68
  -1  17   5  173.04   24.41
   1  17  -5  214.64   33.20
   1  17  -5  220.35   25.95
   1 -17  -5  172.68   20.24
   1 -17  -5  196.49   32.81
  -1 -17   5  189.53   28.10
   1  17  -4  215.65   25.73
  -1  17   4  235.08   25.69
  -1  17   4  195.75   30.58
  -1  17   4  223.85   24.34
   1  17  -4  228.86   27.56
  -1  17   4  225.26   20.21
  -1  17   4  232.39   26.90
   1  17  -4  220.77   25.15
   1 -17  -4  201.57   20.58
  -1 -17   4  178.78   26.47
   1 -17  -4  151.87   26.39
  -1  17   3  919.85   38.66
  -1  17   3  939.01   48.55
   1  17  -3  911.55   51.95
   1  17  -3  917.57   29.46
   1  17  -3  926.89   49.04
  -1  17   3 1015.39   53.02
   1  17  -3  936.04   53.80
  -1  17   3  957.52   52.90
   1 -17  -3  869.57   38.45
   1 -17  -3  928.96   53.84
  -1 -17   3  942.55   51.45
  -1  17   2  252.17   26.21
   1  17  -2  268.36   26.80
   1  17  -2  282.29   27.50
  -1  17   2  313.23   30.70
   1  17  -2  255.42   28.53
   1  17  -2  311.34   19.84
  -1  17   2  237.76   25.48
  -1  17   2  267.24   22.33
  -1 -17   2  287.24   28.20
   1 -17  -2  290.10   29.71
  -1 -17   2  250.07   28.24
   1 -17  -2  277.07   20.49
   1  17  -1  154.30   25.08
  -1  17   1  133.90   25.14
  -1  17   1  138.67   21.79
   1  17  -1  149.71   23.36
   1  17  -1  171.01   24.51
   1 -17  -1  168.49   18.12
   1 -17  -1  150.24   21.54
   1 -17  -1  151.24   24.08
  -1 -17   1  181.06   25.18
   1 -17  -1  134.16   20.11
  -1 -17   1  124.93   17.40
   1  17   0   86.24   19.99
  -1  17   0  106.25   23.59
  -1  17   0   70.67   14.78
   1  17   0   71.63   16.75
   1  17   0   90.28   16.46
   1  17   0   62.67   14.94
   1 -17   0  107.01   18.10
   1 -17   0   79.10   15.36
  -1 -17   0   67.14   14.19
   1 -17   0   74.16   18.82
   1 -17   0   65.70   16.01
  -1 -17   0   97.72   16.71
   1  17   1  916.63   49.42
   1  17   1  941.35   44.07
  -1  17  -1 1016.65   55.48
   1  17   1  957.51   46.84
  -1  17  -1  940.89   48.49
  -1 -17  -1  910.51   40.50
   1 -17   1  909.01   53.51
  -1 -17  -1  955.00   46.63
   1 -17   1  927.31   48.48
   1  17   2  122.98   19.14
  -1  17  -2  138.88   23.61
   1  17   2  100.87   19.14
   1  17   2   81.09   14.93
  -1  17  -2  130.54   14.57
  -1  17  -2  117.57   24.69
  -1 -17  -2  105.75   17.76
   1 -17   2  118.58   22.46
  -1 -17  -2   98.96   18.66
   1 -17   2  114.53   18.93
  -1 -17  -2  154.33   21.67
   1  17   3   34.05   11.76
   1  17   3   34.63   12.20
  -1  17  -3   38.05   14.41
  -1  17  -3   24.68    9.48
  -1 -17  -3   37.57   10.50
  -1 -17  -3   34.48   13.19
   1 -17   3   22.79   11.68
  -1  17  -4   44.00   13.80
   1  17   4   19.25    7.22
   1  17   4   22.39    9.60
   1  17   4   27.60   11.61
  -1  17  -4   27.49   15.05
  -1 -17  -4   28.94   11.98
   1 -17   4   23.51   13.67
  -1 -17  -4   39.24   14.39
   1 -17   4   30.44   12.16
  -1  17  -5  487.92   37.14
   1  17   5  418.51   31.06
   1  17   5  432.30   33.20
   1  17   5  421.51   33.58
   1 -17   5  515.76   39.11
  -1 -17  -5  397.76   34.52
  -1 -17  -5  330.94   37.71
   1  17   6   21.10   11.06
  -1  17  -6   -0.53    8.28
   1  17   6   -2.38    7.22
  -1  17  -6   -8.38   10.47
  -1  17  -6   -1.16    9.92
   1  17   6    8.89    7.16
  -1 -17  -6    9.52   11.95
   1 -17   6   -8.12    7.50
   1 -17   6    9.47    7.86
  -1 -17  -6    8.64    8.71
   1 -17   6   -4.53    7.06
   1  17   7  386.77   29.99
  -1  17  -7  408.19   38.91
   1  17   7  353.13   36.51
  -1  17  -7  329.49   33.02
   1  17   7  375.00   33.56
  -1 -17  -7  420.24   47.16
   1 -17   7  346.93   30.24
   1 -17   7  402.33   37.24
  -1 -17  -7  398.23   40.34
   1 -17   7  415.32   42.17
   1  17   8   -8.84    8.93
   1  17   8   -4.15    9.01
  -1  17  -8   -7.28   12.68
   1  17   8    1.30   10.35
   1 -17   8  -28.45   10.40
  -1 -17  -8   -3.32   14.83
   1 -17   8   -1.17   11.75
   1 -17   8   19.62   11.09
   1 -17   9    3.34   18.32
  -1 -17  -9   21.96   29.47
   1 -17   9   -2.10   17.44
   1 -17   9   21.50   13.14
  -1  18  10  -17.52   14.20
  -1  18  10  -14.22   13.14
  -1  18  10  -17.27   17.24
  -1  18  10    8.10   24.15
  -1 -18  10  -21.17   19.02
  -1 -18  10  -17.79   16.37
   1 -18 -10    7.84   21.55
  -1  18   9   40.64   17.07
  -1  18   9   30.53   15.00
   1 -18  -9   48.57   21.50
  -1 -18   9   -2.81   14.66
  -1 -18   9   31.74   20.50
  -1  18   8  -30.20   11.94
   1  18  -8   22.47   16.51
  -1  18   8   18.77   10.53
   1 -18  -8    6.15   14.34
  -1 -18   8   -9.64   11.64
  -1 -18   8    1.09   12.70
   1  18  -7   23.63   11.63
   1  18  -7   14.95   10.82
  -1  18   7    9.89   11.89
  -1  18   7    9.96   10.91
  -1  18   7    9.49   13.08
  -1  18   7    6.07    6.00
   1  18  -7   26.45   20.30
  -1  18   7  -24.02    8.80
  -1 -18   7   28.72   13.50
   1 -18  -7   16.27   16.31
  -1 -18   7    1.29   11.15
   1 -18  -7   34.43   13.05
  -1  18   6  104.02   18.91
  -1  18   6  118.76   26.11
   1  18  -6   95.77   20.40
  -1  18   6   91.09   21.63
   1  18  -6  114.24   25.54
  -1  18   6   93.26   20.81
  -1  18   6   68.86   15.20
   1  18  -6   86.01   19.05
  -1 -18   6  120.99   29.03
   1 -18  -6   74.77   24.28
   1 -18  -6   84.20   18.70
   1  18  -5  217.75   24.50
  -1  18   5  186.43   26.03
  -1  18   5  188.27   26.85
   1  18  -5  198.59   30.95
  -1  18   5  153.66   26.81
  -1  18   5  245.25   25.89
   1 -18  -5  191.57   24.58
   1 -18  -5  203.39   36.60
  -1 -18   5  171.12   30.37
  -1  18   4   73.22   17.56
   1  18  -4   52.10   14.88
   1  18  -4   72.07   17.25
   1  18  -4   88.02   21.93
  -1  18   4   70.76   13.53
  -1  18   4   57.31   14.27
  -1  18   4  125.85   29.11
  -1 -18   4   79.38   21.17
   1 -18  -4   75.38   21.26
   1 -18  -4   64.10   13.60
  -1  18   3  551.95   38.69
   1  18  -3  579.58   43.63
  -1  18   3  531.21   38.24
  -1  18   3  549.27   41.45
   1  18  -3  559.47   39.67
  -1  18   3  543.85   30.66
   1  18  -3  457.96   37.35
   1  18  -3  547.32   23.69
  -1 -18   3  537.79   40.53
   1 -18  -3  567.01   30.91
   1 -18  -3  573.30   43.31
  -1  18   2   27.81   12.20
   1  18  -2   34.30   14.08
   1  18  -2   32.30   14.40
  -1  18   2   12.70   13.82
  -1  18   2   16.03    9.36
  -1  18   2   29.99   10.08
   1  18  -2   23.11    8.57
   1 -18  -2   11.93    8.89
  -1 -18   2   23.46   11.01
  -1 -18   2    8.08    9.56
   1 -18  -2   28.35    8.67
  -1  18   1  317.71   32.73
   1  18  -1  345.77   34.27
   1  18  -1  321.41   28.51
   1  18  -1  325.41   30.08
  -1  18   1  350.48   30.03
   1 -18  -1  345.79   31.20
  -1 -18   1  320.34   29.96
   1 -18  -1  344.04   24.12
   1 -18  -1  427.95   32.32
  -1 -18   1  332.39   27.94
   1  18   0   22.53    8.94
   1  18   0   16.92    9.38
  -1  18   0   23.93    9.76
  -1  18   0   25.64   11.56
   1  18   0   20.46   12.16
   1  18   0   16.35    9.31
   1 -18   0    9.30    7.81
  -1 -18   0   22.51    8.69
   1 -18   0   26.03   11.74
   1 -18   0   18.35    9.34
   1 -18   0   27.34   10.28
  -1 -18   0   15.63    9.11
   1  18   1  552.11   34.28
  -1  18  -1  534.47   41.07
  -1  18  -1  622.38   40.12
   1  18   1  496.58   37.56
   1  18   1  530.50   41.26
   1  18   1  513.22   34.79
  -1 -18  -1  507.43   30.63
   1 -18   1  545.80   38.28
  -1 -18  -1  532.76   36.55
   1 -18   1  561.71   42.00
   1  18   2  101.17   18.82
   1  18   2   90.05   16.92
  -1  18  -2   95.23   20.97
   1  18   2  117.12   19.64
  -1  18  -2   90.10   18.42
  -1  18  -2  114.95   16.12
  -1 -18  -2  104.15   19.03
  -1 -18  -2  115.73   18.49
  -1 -18  -2  102.08   19.36
   1 -18   2   90.66   20.64
  -1  18  -3   64.05   16.32
   1  18   3   70.73   16.70
   1  18   3   55.32   14.53
   1  18   3   63.68   13.50
  -1  18  -3   72.14   20.22
   1 -18   3   72.38   18.02
  -1 -18  -3   48.61   15.60
   1 -18   3   64.32   16.64
   1  18   4   64.75   15.14
  -1  18  -4   44.94   16.57
  -1  18  -4   45.90   15.48
   1  18   4   79.60   18.58
   1  18   4   39.89   14.28
   1 -18   4   70.61   16.46
  -1 -18  -4   48.49   13.99
   1 -18   4   60.36   17.93
  -1 -18  -4   60.47   18.98
   1  18   5  157.22   24.07
  -1  18  -5  155.87   25.81
   1  18   5  116.85   21.34
   1  18   5  136.19   23.41
   1 -18   5  132.20   27.91
  -1 -18  -5  122.19   23.98
   1 -18   5  142.39   23.90
  -1 -18  -5  126.02   27.88
  -1  18  -6   97.97   26.35
  -1  18  -6   84.32   20.29
   1  18   6   97.11   19.13
   1  18   6   90.38   19.75
   1  18   6   69.01   15.78
  -1  18  -6   81.45   20.32
   1 -18   6   83.80   22.94
   1 -18   6   67.98   16.00
  -1 -18  -6   95.08   21.12
   1 -18   6  118.03   25.15
  -1 -18  -6   53.61   19.01
   1  18   7    1.91    8.15
  -1  18  -7   -6.29   10.86
   1  18   7    9.41    9.13
   1  18   7   -2.46    9.16
  -1  18  -7  -11.16   10.77
   1 -18   7   -9.39   10.26
  -1 -18  -7   -9.56   13.52
   1 -18   7   -8.30    7.13
  -1 -18  -7  -13.63   11.12
   1 -18   7    9.16    9.06
   1  18   8  216.24   33.88
  -1  18  -8  163.88   27.13
   1  18   8  174.94   28.00
   1  18   8  208.58   26.44
  -1  18  -8  234.36   36.60
   1  18   8  178.66   31.23
   1 -18   8  191.06   27.34
  -1 -18  -8  188.12   44.27
   1 -18   8  184.64   32.45
  -1 -18  -8  202.84   37.07
   1 -18   8  206.33   35.14
   1  18   9    2.69   12.85
  -1  18  -9   39.05   20.55
  -1 -18  -9   54.71   36.92
   1 -18   9   23.73   22.24
   1 -18   9   30.15   13.64
   1 -18   9   13.82   18.84
   1  19  -9   29.42   24.79
  -1  19   9   16.50   13.05
  -1  19   9  -34.57   13.04
  -1 -19   9    3.68   15.60
   1 -19  -9   25.71   22.27
  -1 -19   9   16.60   16.13
  -1  19   8  134.47   24.38
   1  19  -8  173.04   32.93
  -1  19   8  219.33   34.38
  -1 -19   8  162.54   32.92
   1 -19  -8  105.95   38.32
  -1 -19   8  141.86   28.88
  -1  19   7    6.50   13.70
  -1  19   7   22.51   14.85
  -1  19   7   21.90   11.49
  -1  19   7   -2.85    6.73
  -1  19   7    8.66   13.61
   1  19  -7   -0.27   14.07
   1  19  -7   11.99   10.42
   1 -19  -7  -18.68    8.69
   1 -19  -7   14.66   16.65
  -1 -19   7  -19.53   10.56
  -1 -19   7   23.06   13.20
   1  19  -6   47.16   16.94
  -1  19   6   39.94   17.83
   1  19  -6  109.53   21.33
  -1  19   6   51.28   16.55
  -1  19   6   81.93   20.71
  -1  19   6   58.37   13.87
   1  19  -6   61.71   18.43
  -1  19   6   50.06   13.46
   1 -19  -6   37.57   17.98
  -1 -19   6   88.77   22.70
   1 -19  -6   76.54   18.77
   1  19  -5    0.90    9.63
  -1  19   5   -6.33    8.99
  -1  19   5    0.26    7.80
  -1  19   5   -1.27    7.78
   1  19  -5    1.47    5.90
   1  19  -5    0.77   10.30
  -1  19   5    7.86    6.91
  -1 -19   5    6.53    8.73
   1 -19  -5   15.75   11.41
   1 -19  -5   -5.78    7.37
   1  19  -4  264.61   28.98
  -1  19   4  302.05   32.67
  -1  19   4  254.08   21.87
  -1  19   4  288.90   29.00
   1  19  -4  234.07   35.56
   1  19  -4  269.51   30.47
  -1  19   4  238.02   26.85
   1 -19  -4  214.16   32.16
   1 -19  -4  276.06   23.77
  -1 -19   4  317.81   33.62
   1  19  -3    6.47    7.52
  -1  19   3   -5.48    5.81
  -1  19   3   -5.61    5.75
  -1  19   3    0.21    4.55
   1  19  -3   -3.13    3.91
  -1  19   3  -11.53    4.81
   1  19  -3    5.58    7.30
   1  19  -3   12.73    7.86
   1 -19  -3    0.59    5.43
   1 -19  -3    9.30    9.63
  -1 -19   3    4.41    7.07
   1  19  -2  333.76   34.88
  -1  19   2  375.27   27.45
  -1  19   2  362.94   32.30
   1  19  -2  322.55   30.39
  -1  19   2  350.64   34.71
   1  19  -2  362.44   32.06
   1  19  -2  341.70   23.58
  -1  19   2  333.08   35.70
  -1 -19   2  371.75   31.82
  -1 -19   2  365.24   34.33
   1 -19  -2  351.22   24.24
   1 -19  -2  362.55   32.91
  -1  19   1   -1.16    7.49
   1  19  -1   -4.54    7.20
   1  19  -1    2.27    6.65
  -1  19   1    0.45    3.66
   1  19  -1   13.15   13.83
   1 -19  -1   -4.31    6.85
  -1 -19   1   -3.47    4.72
   1 -19  -1   -1.84    4.38
   1 -19  -1   -2.37    3.60
  -1 -19   1    3.92    6.65
   1  19   0  738.20   43.50
   1  19   0  728.93   43.60
  -1  19   0  850.52   54.33
   1  19   0  804.93   46.74
   1  19   0  721.97   49.21
   1 -19   0  702.65   37.94
  -1 -19   0  781.39   55.28
   1 -19   0  743.90   50.65
   1 -19   0  808.82   49.26
   1 -19   0  752.06   40.73
  -1 -19   0  735.45   38.96
   1  19   1   25.58   10.44
  -1  19  -1   20.96   11.80
  -1  19  -1   29.59   11.03
   1  19   1   22.86   10.13
   1  19   1    9.72    7.69
   1  19   1   30.82   11.82
   1 -19   1   22.73   10.78
  -1 -19  -1   27.67   11.05
  -1 -19  -1   23.19    9.79
   1 -19   1   38.77   13.50
  -1  19  -2  137.83   18.99
   1  19   2  101.58   27.22
   1  19   2  110.83   21.20
  -1  19  -2  104.28   19.25
   1  19   2  122.93   21.43
  -1  19  -2  105.41   23.70
  -1 -19  -2   89.54   18.05
  -1 -19  -2   80.56   17.39
  -1 -19  -2  134.72   21.34
   1 -19   2  134.07   26.06
   1 -19   2  117.80   23.41
  -1  19  -3  274.21   30.00
   1  19   3  296.33   29.87
   1  19   3  305.45   26.77
   1  19   3  278.78   27.71
  -1  19  -3  318.52   34.35
  -1 -19  -3  294.92   33.19
  -1 -19  -3  292.96   26.70
   1 -19   3  313.58   34.74
   1 -19   3  295.32   30.46
   1  19   4  775.57   43.45
  -1  19  -4  783.93   48.35
   1  19   4  782.49   50.12
   1  19   4  778.33   42.99
  -1  19  -4  796.74   79.86
   1 -19   4  880.21   58.05
   1 -19   4  812.10   50.70
  -1 -19  -4  777.73   53.97
  -1 -19  -4  845.23   46.75
   1  19   5   53.45   14.72
  -1  19  -5   61.62   17.79
   1  19   5   43.13   11.30
  -1  19  -5   21.10   14.65
   1  19   5   73.00   18.13
   1 -19   5   33.39   12.42
  -1 -19  -5   67.09   18.02
  -1 -19  -5   59.95   19.11
   1 -19   5   62.23   18.10
  -1  19  -6  183.01   30.03
   1  19   6  181.86   27.34
  -1  19  -6  141.12   24.29
  -1  19  -6  177.99   30.67
   1  19   6  127.18   23.52
   1  19   6  150.20   23.31
   1 -19   6  186.67   30.83
  -1 -19  -6  125.91   28.13
  -1 -19  -6  156.28   26.82
   1 -19   6  198.80   33.58
   1 -19   6  186.88   20.67
   1  19   7   12.35   12.26
  -1  19  -7  -17.13   10.05
  -1  19  -7  -15.29   12.10
   1  19   7  -11.35    9.18
   1  19   7   12.45   10.18
  -1 -19  -7   15.96   15.96
   1 -19   7   -5.64    8.41
   1 -19   7   12.07   13.57
   1 -19   7    5.51    9.20
  -1 -19  -7   16.85   11.07
   1  19   8   -5.13   13.99
   1  19   8   -2.27   11.79
   1  19   8    7.63    9.43
   1  19   8   22.35   13.79
  -1  19  -8   29.41   12.01
   1 -19   8   12.66   15.32
   1 -19   8  -16.43   10.41
  -1 -19  -8   25.49   15.12
   1 -19   8   -6.57   12.46
  -1  19  -9   37.90   23.38
   1  19   9   20.89   17.03
   1 -19   9    6.40   15.59
  -1 -19  -9    8.95   18.83
   1 -19   9   12.19   17.73
   1 -19   9    4.48   11.16
   1 -19   9   25.48   20.86
  -1  20   9    8.11   12.94
  -1  20   9   65.66   20.77
  -1 -20   9   -8.17   13.14
  -1 -20   9   22.59   18.69
   1 -20  -9   -2.04   20.21
  -1  20   8  -11.64   14.14
   1  20  -8   47.64   17.01
  -1  20   8   -2.92    9.18
   1 -20  -8   14.34   13.74
  -1 -20   8   -7.72   15.67
  -1 -20   8  -20.80   11.14
   1  20  -7  139.79   25.73
   1  20  -7  173.04   34.01
  -1  20   7  123.71   26.22
  -1  20   7  190.49   31.31
  -1  20   7  160.22   24.88
  -1  20   7  131.89   24.11
   1 -20  -7  182.03   39.38
  -1 -20   7  157.77   28.21
  -1 -20   7  120.68   29.17
   1 -20  -7  168.90   29.86
   1  20  -6   33.60   16.47
  -1  20   6    8.53    9.79
  -1  20   6    8.32    9.68
  -1  20   6    3.62    7.93
   1  20  -6    2.52    8.12
  -1  20   6   20.30   11.72
  -1 -20   6   -6.89    8.46
   1 -20  -6   19.47    9.86
   1  20  -5  325.83   34.08
   1  20  -5  397.00   39.39
  -1  20   5  350.04   27.99
  -1  20   5  455.13   35.59
  -1  20   5  367.65   37.86
  -1  20   5  367.65   35.21
   1 -20  -5  405.66   42.83
   1 -20  -5  401.06   31.66
  -1 -20   5  352.77   37.53
  -1  20   4   10.43   11.11
  -1  20   4    3.94    9.20
   1  20  -4   13.01   11.69
   1  20  -4   -8.84    6.29
  -1  20   4   11.41    7.96
   1  20  -4    0.48    6.66
  -1  20   4   10.73    9.81
   1 -20  -4    5.88   10.75
   1 -20  -4   11.95    8.31
  -1 -20   4   18.13   13.42
   1  20  -3  278.18   30.51
  -1  20   3  266.13   32.20
  -1  20   3  324.22   25.71
  -1  20   3  241.67   27.78
   1  20  -3  263.60   31.96
  -1  20   3  279.41   28.62
   1  20  -3  278.62   17.91
   1  20  -3  302.23   31.58
   1 -20  -3  249.49   36.22
  -1 -20   3  290.26   32.17
   1 -20  -3  273.96   22.68
   1  20  -2   -0.74    7.37
   1  20  -2   11.06    7.48
  -1  20   2   11.44   10.40
   1  20  -2    7.41    7.31
   1  20  -2    0.84    5.94
  -1  20   2   -0.18    5.33
  -1  20   2    0.64    5.65
  -1  20   2    2.68    8.64
  -1 -20   2   -4.54    6.91
   1 -20  -2  -10.47    5.63
  -1 -20   2   11.14    7.12
   1 -20  -2   -2.50    4.47
  -1  20   1   13.30    9.85
  -1  20   1    0.56    4.93
   1  20  -1    4.10    7.69
  -1  20   1   -4.06    6.84
   1  20  -1   -4.84    6.68
   1  20  -1    8.27    9.46
   1 -20  -1   -5.98    4.08
  -1 -20   1   -4.20    5.46
  -1 -20   1    2.83    5.66
   1 -20  -1   -1.59    7.00
   1 -20  -1    3.42    8.02
  -1  20   0   66.10   18.63
   1  20   0   34.71   11.44
   1  20   0   78.37   19.01
  -1  20   0   72.09   18.41
  -1 -20   0   79.23   21.70
  -1 -20   0   90.02   19.05
   1 -20   0   83.79   15.68
   1 -20   0   58.80   17.70
   1 -20   0   76.46   18.66
   1 -20   0   86.88   16.89
   1  20   1  613.29   40.49
   1  20   1  590.59   42.19
  -1  20  -1  557.55   40.13
   1  20   1  612.32   40.32
   1  20   1  578.92   46.11
  -1  20  -1  592.26   45.67
   1 -20   1  557.93   41.58
  -1 -20  -1  675.69   44.75
   1 -20   1  656.63   49.02
  -1 -20  -1  643.42   37.58
   1 -20   1  608.76   39.48
   1  20   2  345.91   29.21
  -1  20  -2  312.34   30.09
   1  20   2  339.77   31.12
  -1  20  -2  376.69   38.31
   1  20   2  342.37   32.39
  -1  20  -2  298.41   24.88
   1  20   2  315.99   34.38
   1 -20   2  382.75   34.15
   1 -20   2  282.03   33.62
  -1 -20  -2  306.87   30.62
  -1 -20  -2  331.75   28.79
  -1  20  -3  345.08   32.44
   1  20   3  350.03   33.03
  -1  20  -3  343.33   35.71
   1  20   3  344.34   29.27
   1  20   3  338.92   30.91
   1 -20   3  371.21   35.24
  -1 -20  -3  286.03   32.84
  -1 -20  -3  326.84   29.11
   1 -20   3  332.68   38.49
   1  20   4  132.26   22.45
   1  20   4  161.91   25.35
  -1  20  -4  135.47   28.55
  -1  20  -4  163.04   29.34
   1  20   4  131.65   22.33
  -1 -20  -4  162.37   25.19
  -1 -20  -4  112.68   25.98
   1 -20   4  127.59   27.33
   1 -20   4  112.70   21.97
  -1  20  -5   -2.97    9.39
  -1  20  -5   13.67   11.61
   1  20   5    2.57    8.02
   1  20   5  -13.55    8.24
  -1  20  -5   -7.74    7.63
   1  20   5   11.87   10.01
  -1 -20  -5   15.56   10.67
  -1 -20  -5   -9.84    7.87
   1 -20   5    9.22   10.09
   1 -20   5   -2.18    9.07
   1  20   6   31.74   14.65
  -1  20  -6   -3.73   12.34
   1  20   6   29.84   12.76
  -1  20  -6   30.89   15.39
   1  20   6   41.50   13.28
   1 -20   6   53.65   19.69
   1 -20   6   24.60   10.00
  -1 -20  -6   37.12   15.37
  -1 -20  -6   19.71   16.71
   1 -20   6   61.80   19.39
   1  20   7  284.06   31.87
  -1  20  -7  284.59   39.21
   1  20   7  248.58   36.15
   1  20   7  309.90   31.73
  -1  20  -7  233.34   34.71
   1 -20   7  242.97   40.05
   1 -20   7  264.17   25.55
  -1 -20  -7  247.68   43.12
  -1 -20  -7  239.30   36.32
   1 -20   7  270.59   39.88
   1  20   8   43.05   17.52
  -1  20  -8   63.82   20.13
  -1  20  -8   39.86   15.61
   1  20   8   35.81   14.87
   1  20   8   60.15   19.58
   1  20   8   34.66   15.70
   1 -20   8   30.29   13.28
   1 -20   8   47.88   19.61
   1 -20   8   45.37   16.49
  -1  20  -9   73.89   27.56
   1  20   9   51.38   20.49
   1 -20   9   62.55   22.66
   1 -20   9   76.62   26.77
   1 -20   9   28.43   16.55
  -1  21   9   36.41   23.46
  -1  21   9   50.33   19.21
   1 -21  -9   59.23   29.41
  -1 -21   9   65.60   22.87
  -1 -21   9   49.94   21.44
  -1  21   8   56.36   17.49
  -1  21   8   39.64   15.22
  -1  21   8   19.56   17.89
   1  21  -8   62.13   20.19
  -1  21   8   43.28   16.77
  -1 -21   8   70.39   21.12
   1 -21  -8    9.51   19.70
  -1 -21   8  133.52   32.45
  -1  21   7   11.83   10.40
   1  21  -7    0.78   10.58
   1  21  -7   -4.98   10.56
  -1  21   7  -17.81   12.08
  -1  21   7   10.22   11.29
  -1  21   7    2.27   13.03
   1 -21  -7   -3.60   12.83
  -1 -21   7    7.60   12.32
  -1 -21   7    3.90   10.84
   1 -21  -7   13.07    9.95
  -1  21   6    7.71    8.18
   1  21  -6   47.55   16.85
  -1  21   6   34.18   15.99
  -1  21   6   31.64   14.36
   1  21  -6   32.43   14.32
   1  21  -6   24.87   14.10
  -1  21   6   28.59   12.17
   1 -21  -6   22.97   17.36
   1 -21  -6   20.80   12.43
  -1 -21   6   22.62   14.04
  -1  21   5    1.05    8.26
  -1  21   5   37.73   12.25
  -1  21   5    2.08   10.87
  -1  21   5    4.22    8.89
   1  21  -5   -1.48   11.23
   1  21  -5   27.51   11.86
  -1 -21   5   -9.43    8.13
   1 -21  -5    8.89    9.70
   1 -21  -5   12.02   16.13
   1  21  -4  139.25   23.98
  -1  21   4  136.33   26.45
  -1  21   4  103.42   32.44
   1  21  -4  134.75   25.35
   1  21  -4  168.51   27.72
  -1  21   4  196.57   28.65
   1 -21  -4  133.92   26.81
   1 -21  -4  137.16   20.90
  -1 -21   4  109.65   22.90
   1  21  -3  195.91   32.60
  -1  21   3  210.35   21.37
  -1  21   3  168.59   27.64
  -1  21   3  137.00   25.00
   1  21  -3  159.75   14.48
  -1  21   3  237.81   34.65
   1  21  -3  151.69   26.98
   1  21  -3  228.65   37.46
  -1 -21   3  251.45   37.69
   1 -21  -3  167.48   19.62
   1 -21  -3  175.58   29.17
   1  21  -2    8.20    8.58
   1  21  -2   17.91    6.21
  -1  21   2   16.65   10.08
   1  21  -2   17.81   11.34
   1  21  -2   14.46   12.85
  -1  21   2    1.13    6.58
  -1  21   2    8.44    9.08
  -1  21   2   11.92    8.52
   1 -21  -2    0.79    6.54
  -1 -21   2   -5.21    7.63
   1 -21  -2    2.70    6.16
  -1 -21   2    4.56    8.51
  -1  21   1   10.26   10.74
   1  21  -1   37.10   15.57
   1  21  -1   24.50   12.82
  -1  21   1   17.83    9.92
   1  21  -1   19.66    9.61
   1 -21  -1   27.88    8.63
   1 -21  -1   23.13   11.46
  -1 -21   1   37.13   13.24
  -1 -21   1   14.80    8.39
   1 -21  -1   24.83   11.57
  -1  21   0  232.70   26.94
   1  21   0  155.75   28.22
   1  21   0  213.56   25.91
  -1  21   0  230.92   38.57
   1  21   0  212.37   25.43
   1 -21   0  220.54   23.98
   1 -21   0  213.86   22.41
   1 -21   0  240.76   36.20
  -1 -21   0  210.54   21.65
   1 -21   0  229.27   27.85
  -1 -21   0  227.33   27.42
  -1  21  -1   13.27   10.31
   1  21   1    5.53   11.66
   1  21   1   -6.13    5.91
   1  21   1   16.82   10.42
   1  21   1    0.12    6.63
  -1  21  -1   -7.34    5.06
   1 -21   1   -4.96    4.94
   1 -21   1    3.02    7.84
  -1 -21  -1  -10.22    4.06
  -1 -21  -1   -4.30    6.43
   1 -21   1   16.57    8.08
   1  21   2   45.92   14.62
   1  21   2   35.24   11.64
  -1  21  -2   58.11   15.22
  -1  21  -2   58.42   17.83
   1  21   2   54.84   16.59
  -1  21  -2   69.32   15.16
   1  21   2   49.91   14.00
  -1 -21  -2   73.23   15.48
   1 -21   2   39.09   14.28
  -1 -21  -2   47.15   12.95
   1 -21   2   64.26   21.02
  -1 -21  -2   51.02   14.99
   1  21   3  387.00   35.48
  -1  21  -3  469.39   42.14
  -1  21  -3  415.11   36.16
   1  21   3  391.73   31.41
   1  21   3  421.56   40.42
   1  21   3  399.79   39.79
   1 -21   3  450.86   44.10
   1 -21   3  425.53   37.61
  -1 -21  -3  446.16   33.60
  -1 -21  -3  541.47   44.04
  -1  21  -4  522.74   45.42
  -1  21  -4  460.54   39.26
   1  21   4  417.08   36.15
   1  21   4  465.43   36.65
   1  21   4  426.10   33.11
  -1 -21  -4  453.70   35.31
   1 -21   4  502.43   46.16
  -1 -21  -4  528.38   47.80
   1 -21   4  416.41   38.41
  -1  21  -5  192.37   32.35
  -1  21  -5  245.95   33.31
   1  21   5  213.77   30.74
   1  21   5  236.33   27.96
  -1  21  -5  219.48   34.18
   1  21   5  251.39   28.38
   1 -21   5  198.46   35.92
  -1 -21  -5  222.78   31.38
   1 -21   5  237.48   35.45
  -1 -21  -5  226.31   36.24
   1  21   6   32.25   12.85
   1  21   6   34.97   16.74
   1  21   6   36.62   14.28
  -1  21  -6   42.83   17.94
   1  21   6   46.98   14.05
  -1 -21  -6   23.15   18.16
  -1 -21  -6   24.83   16.01
   1 -21   6   37.23   16.65
   1 -21   6   32.36   11.52
  -1  21  -7   42.88   17.67
   1  21   7   33.25   15.82
   1  21   7   35.24   19.75
  -1  21  -7   69.77   24.75
   1  21   7   31.49   11.88
   1  21   7   58.59   17.85
   1 -21   7   44.45   12.14
  -1 -21  -7   50.52   19.62
   1 -21   7   53.49   21.29
  -1 -21  -7   40.61   20.09
   1 -21   7   17.68   16.04
   1  21   8   -3.14   14.14
  -1  21  -8    5.40   14.93
   1  21   8    9.50   13.95
   1  21   8   13.23   16.70
  -1  21  -8    0.96   12.71
   1  21   8   13.40   13.64
   1 -21   8   -0.04   11.31
   1 -21   8  -10.51   10.16
   1 -21   8   -4.91   15.21
  -1 -21  -8  -16.51   14.00
   1  21   9   78.74   20.23
  -1  21  -9   43.13   28.84
   1  21   9   72.60   23.66
   1 -21   9   75.19   22.44
   1 -21   9   79.18   20.88
  -1 -21  -9   19.12   19.96
  -1  22   9   -4.19   11.57
  -1  22   9  -25.88   16.19
   1  22  -9   -7.84   26.67
  -1 -22   9   16.24   16.65
  -1 -22   9   27.50   18.82
   1 -22  -9    5.39   19.20
  -1  22   8   17.55   17.43
  -1  22   8   10.39   15.37
  -1  22   8    2.66   11.06
  -1  22   8   41.36   13.43
   1  22  -8   15.03   18.13
   1 -22  -8    1.88   14.27
  -1 -22   8  -19.69   13.05
   1 -22  -8   -3.98   14.89
  -1 -22   8    3.44   15.10
  -1  22   7  109.85   22.36
   1  22  -7   57.19   17.63
   1  22  -7  116.52   26.27
  -1  22   7  105.04   23.75
  -1  22   7   97.18   20.33
  -1  22   7   87.73   20.23
   1 -22  -7   87.86   22.13
  -1 -22   7  105.62   25.39
   1 -22  -7   75.59   25.05
  -1  22   6  426.69   40.44
   1  22  -6  411.54   43.48
   1  22  -6  399.95   41.12
  -1  22   6  454.98   37.48
  -1  22   6  415.64   33.33
  -1  22   6  471.85   43.16
   1 -22  -6  397.26   35.40
  -1 -22   6  429.96   45.26
   1 -22  -6  519.39   55.22
  -1  22   5  129.31   25.76
   1  22  -5  116.66   25.60
   1  22  -5   80.50   23.69
  -1  22   5  107.51   21.65
  -1  22   5  119.59   20.20
  -1  22   5  105.66   27.10
   1  22  -5  120.87   25.67
   1 -22  -5  127.25   31.88
   1 -22  -5  100.38   19.73
  -1 -22   5  126.87   32.40
   1  22  -4  721.14   53.30
  -1  22   4  773.55   50.68
  -1  22   4  811.50   50.29
  -1  22   4  678.96   51.69
   1  22  -4  781.13   54.02
   1  22  -4  738.47   48.77
  -1  22   4  708.57   39.57
   1 -22  -4  770.19   57.95
  -1 -22   4  717.38   52.56
  -1  22   3    9.21    9.08
  -1  22   3    9.67    8.26
   1  22  -3   17.51    7.84
   1  22  -3   14.42   11.07
   1  22  -3   28.48   11.89
  -1  22   3   15.61    8.88
  -1  22   3   16.70   11.84
   1  22  -3   26.40   11.91
   1 -22  -3   16.72    8.59
  -1 -22   3   10.22    8.91
  -1 -22   3   -2.73    6.91
   1 -22  -3   13.61   10.29
   1  22  -2  -10.51    6.72
  -1  22   2   -4.09    4.32
   1  22  -2    8.17    6.30
  -1  22   2    9.24    6.04
   1  22  -2   10.47    7.92
  -1  22   2   -4.63    5.03
   1  22  -2   19.98    9.16
  -1  22   2  -17.16    6.93
   1 -22  -2   -1.10    7.92
  -1 -22   2    7.56    8.57
  -1 -22   2    6.06    5.58
   1 -22  -2   -3.81    5.33
  -1  22   1    8.36    9.89
   1  22  -1   10.39    7.60
   1  22  -1   -9.55    8.16
  -1  22   1   -3.45    6.39
   1  22  -1   11.16    8.07
  -1  22   1    5.15    6.72
   1 -22  -1    9.54    7.20
   1 -22  -1    7.21    9.34
  -1 -22   1   -0.48    5.70
   1 -22  -1    2.32    9.37
  -1 -22   1    7.92    9.04
  -1  22   0  295.30   32.55
   1  22   0  275.33   33.03
   1  22   0  315.44   31.30
  -1  22   0  337.57   33.67
  -1  22   0  292.21   34.54
   1  22   0  262.89   29.56
   1 -22   0  284.97   33.08
  -1 -22   0  284.76   26.32
   1 -22   0  333.32   29.21
  -1 -22   0  306.75   32.20
   1 -22   0  333.97   30.50
   1 -22   0  296.14   32.72
   1  22   1  227.38   25.95
   1  22   1  170.29   26.11
   1  22   1  173.87   29.39
  -1  22  -1  183.87   30.65
  -1  22  -1  199.34   32.76
   1  22   1  175.23   29.10
   1 -22   1  166.36   26.39
  -1 -22  -1  176.45   24.97
   1 -22   1  184.18   30.99
   1 -22   1  181.19   26.68
  -1 -22  -1  245.07   28.00
   1  22   2   47.71   15.62
   1  22   2   35.82   12.52
  -1  22  -2   71.40   18.48
   1  22   2   54.64   15.49
  -1  22  -2   95.25   22.50
   1  22   2   59.91   19.53
   1 -22   2  100.59   26.46
  -1 -22  -2   68.97   15.74
   1 -22   2   70.58   17.71
  -1 -22  -2   61.34   18.48
  -1 -22  -2   53.57   16.26
   1  22   3   -4.30    8.26
  -1  22  -3    3.61    5.26
  -1  22  -3   -1.95    8.05
   1  22   3    2.17    6.69
   1  22   3  -13.90    7.77
   1  22   3   -3.01    6.53
  -1  22  -3   -0.73    8.24
   1 -22   3   -5.79    7.56
  -1 -22  -3    0.44    8.41
   1 -22   3   -9.28    8.25
  -1 -22  -3   -2.07    5.73
   1  22   4   19.62    9.79
  -1  22  -4    1.74    8.81
   1  22   4    5.85    7.73
   1  22   4   -3.57    7.82
  -1  22  -4   -5.10    7.66
   1  22   4    7.28   13.13
  -1  22  -4   13.18   11.95
  -1 -22  -4   -8.39    7.99
  -1 -22  -4   -0.85    8.83
   1 -22   4   18.84   12.00
   1 -22   4    6.37   12.23
  -1  22  -5  -10.03   14.30
   1  22   5   19.20   12.93
   1  22   5   23.78   12.22
  -1  22  -5   -1.50   11.17
   1  22   5   45.24   16.35
   1  22   5   11.21   10.25
  -1  22  -5   11.65   11.25
   1 -22   5   26.97   16.86
  -1 -22  -5    4.30    8.70
   1 -22   5   14.65   10.90
  -1 -22  -5   13.45   14.72
  -1  22  -6  194.39   32.99
   1  22   6  208.31   31.60
   1  22   6  151.35   25.27
  -1  22  -6  165.80   30.61
   1  22   6  158.16   27.69
   1  22   6  151.41   32.50
   1 -22   6  163.98   32.34
   1 -22   6  163.81   36.52
  -1 -22  -6  129.71   28.99
  -1 -22  -6  178.35   31.94
  -1  22  -7    0.77   12.51
   1  22   7   -6.58   13.19
   1  22   7    3.48    9.65
  -1  22  -7    6.66   14.42
   1  22   7  -26.67   12.01
   1  22   7   15.70   14.10
   1 -22   7    5.83   11.84
  -1 -22  -7   19.72   13.96
  -1 -22  -7   10.49   13.92
   1 -22   7   14.37   15.91
  -1  22  -8   84.85   23.59
   1  22   8   63.89   20.65
   1  22   8   75.08   21.73
   1  22   8   82.28   22.27
  -1  22  -8  132.05   26.56
   1  22   8  114.77   43.74
   1 -22   8   54.93   26.48
   1 -22   8   78.50   20.23
  -1 -22  -8   -6.58   21.14
   1 -22   8  119.03   28.35
  -1 -22  -8   62.37   25.64
  -1  22  -9   22.01   25.33
   1  22   9  -23.79   12.65
   1  22   9   22.81   15.03
   1  22   9   13.33   16.79
  -1 -22  -9    7.86   18.72
   1 -22   9   -3.55   14.52
  -1  23   9  136.11   28.86
  -1  23   9  218.69   31.24
   1 -23  -9   79.58   34.00
  -1 -23   9  103.65   28.36
  -1 -23   9  154.74   30.66
  -1  23   8   31.53   18.20
  -1  23   8   50.54   16.71
  -1  23   8   25.14   19.34
   1  23  -8   27.78   15.27
  -1  23   8   42.44   16.78
   1 -23  -8   19.62   20.60
  -1 -23   8   50.64   25.39
  -1 -23   8   48.15   16.41
  -1  23   7   80.14   20.78
  -1  23   7  112.12   24.39
  -1  23   7   90.59   27.88
  -1  23   7   63.17   19.38
   1  23  -7  111.13   28.02
   1  23  -7   69.78   18.55
   1 -23  -7   63.01   19.16
   1 -23  -7   64.83   24.82
  -1 -23   7   67.78   22.77
  -1  23   6   88.55   22.41
  -1  23   6   54.23   17.50
  -1  23   6  142.43   29.47
   1  23  -6   77.23   22.42
  -1  23   6  109.23   20.23
   1  23  -6   60.26   21.97
  -1 -23   6  106.11   27.59
   1 -23  -6  101.99   20.79
   1 -23  -6   60.99   22.49
  -1  23   5  168.13   32.87
   1  23  -5  154.14   29.35
  -1  23   5  174.74   25.00
  -1  23   5  153.68   28.05
  -1  23   5  158.83   28.17
   1  23  -5  275.80   42.63
   1 -23  -5  222.81   37.56
   1 -23  -5  177.51   27.02
  -1 -23   5  167.07   30.01
  -1  23   4   22.27   10.36
   1  23  -4   15.63   11.95
  -1  23   4    3.61    9.64
   1  23  -4   49.42   18.38
  -1  23   4   50.31   19.66
  -1  23   4    0.99   10.39
   1  23  -4   38.67   14.96
   1 -23  -4   30.11   12.32
  -1 -23   4    6.43    7.44
   1 -23  -4   19.98   14.07
   1  23  -3  327.02   34.60
  -1  23   3  333.19   38.76
  -1  23   3  376.96   37.01
  -1  23   3  389.47   31.33
  -1  23   3  327.62   33.26
   1  23  -3  379.82   41.23
   1  23  -3  339.32   34.69
   1 -23  -3  327.91   36.98
  -1 -23   3  363.21   38.05
  -1 -23   3  370.50   35.93
   1 -23  -3  379.84   34.80
   1  23  -2  160.25   18.36
  -1  23   2  227.52   35.80
   1  23  -2  174.88   32.12
   1  23  -2  190.13   30.98
  -1  23   2  212.85   31.32
   1  23  -2  172.40   27.45
  -1  23   2  171.60   31.38
  -1 -23   2  165.18   27.26
   1 -23  -2  203.60   20.67
  -1 -23   2  184.54   33.03
   1 -23  -2  173.27   30.38
   1  23  -1   80.92   24.74
   1  23  -1   45.73   18.19
  -1  23   1   76.30   20.93
   1  23  -1   60.85   16.83
  -1  23   1   33.89   15.41
  -1  23   1   57.13   17.77
  -1 -23   1   54.47   14.93
  -1 -23   1   26.76   12.59
   1 -23  -1   69.93   18.29
   1 -23  -1   59.29   13.26
   1 -23  -1   38.01   13.27
  -1  23   0    8.55   11.39
  -1  23   0   22.91   11.27
  -1  23   0    4.01   10.63
   1  23   0    4.96    8.65
   1  23   0   10.60    9.93
   1  23   0   24.83   11.89
   1 -23   0   -2.38    4.87
   1 -23   0   10.85    7.63
  -1 -23   0    8.02    6.78
  -1 -23   0   22.32   11.81
   1 -23   0    7.87    8.83
   1  23   1   17.07   12.87
  -1  23  -1   16.32   12.62
   1  23   1   16.72    9.79
  -1  23  -1   29.03   14.62
   1  23   1   16.29   10.44
   1  23   1   15.64   11.74
  -1 -23  -1   28.76   11.36
  -1 -23  -1    8.63    5.86
   1 -23   1   37.02   13.91
   1 -23   1   23.93   14.86
   1 -23   1    1.88    7.26
   1  23   2   -6.34    7.53
   1  23   2    8.98    7.56
   1  23   2    0.58    6.93
  -1  23  -2   17.93   11.61
   1  23   2   12.29   11.09
  -1  23  -2   -0.56    8.46
   1 -23   2   -5.67    5.59
  -1 -23  -2  -10.33    6.30
  -1 -23  -2   -2.17    7.36
   1 -23   2   -0.82    9.32
  -1 -23  -2    7.11    6.32
   1  23   3  237.61   33.03
   1  23   3  207.71   35.62
  -1  23  -3  241.60   37.74
  -1  23  -3  230.69   20.52
  -1  23  -3  252.69   39.47
   1  23   3  213.87   34.08
  -1  23  -3  205.32   29.39
   1  23   3  255.08   27.35
  -1 -23  -3  187.65   32.35
  -1 -23  -3  200.56   24.03
   1 -23   3  162.11   34.50
   1 -23   3  249.44   29.73
  -1  23  -4   46.04   17.30
  -1  23  -4   44.46   17.44
  -1  23  -4   22.29   12.84
   1  23   4   42.61   14.61
   1  23   4   30.50   13.98
   1  23   4   60.03   14.79
   1  23   4    7.10   10.85
   1 -23   4   36.74   15.68
  -1 -23  -4   27.20   16.42
   1 -23   4   31.67   15.60
  -1 -23  -4   56.71   16.44
  -1  23  -5   37.86   19.30
   1  23   5   81.83   22.51
   1  23   5   52.75   16.31
   1  23   5   63.45   17.68
  -1  23  -5   45.14   16.06
   1 -23   5   54.06   17.38
   1 -23   5   48.35   20.40
  -1 -23  -5   67.51   18.38
  -1 -23  -5   65.96   22.91
   1  23   6   13.24   13.64
   1  23   6   21.43   10.84
   1  23   6    9.50   13.46
  -1  23  -6   20.41   15.64
   1  23   6    0.76   10.38
   1 -23   6    7.86   10.14
   1 -23   6    6.55   11.78
  -1 -23  -6   16.05   11.64
  -1 -23  -6   20.62   17.65
   1  23   7   18.20   12.89
   1  23   7  -17.12   12.94
  -1  23  -7    4.70   11.29
   1  23   7    1.26   10.26
   1  23   7    9.22   17.82
  -1  23  -7   39.88   18.31
  -1 -23  -7  -19.82   12.16
   1 -23   7  -14.79    9.15
  -1 -23  -7  -28.50   10.26
   1 -23   7  -15.56    9.97
   1 -23   7  -12.26   13.41
   1  23   8  -13.03   13.21
  -1  23  -8   -6.54   35.56
   1  23   8  -18.32   15.35
   1  23   8   10.57   14.74
  -1  23  -8    8.51   14.51
   1  23   8    1.67   13.44
   1 -23   8   -4.19   14.06
   1 -23   8  -30.20   11.08
  -1 -23  -8    9.95   13.80
   1 -23   8    2.09   17.40
  -1  23  -9   56.06   32.41
   1  23   9  119.08   27.32
   1  23   9  110.55   22.66
   1  23   9   32.36   18.93
   1 -23   9   92.69   28.38
  -1 -23  -9  141.05   40.36
  -1  24   9  -10.21   12.19
  -1  24   9  -15.81   19.81
  -1 -24   9   -1.32   14.67
   1 -24  -9   27.13   19.36
  -1  24   8   12.79   11.52
  -1  24   8   18.30   12.28
  -1  24   8   17.95   17.66
   1  24  -8    7.84   11.21
  -1 -24   8    2.54   12.33
   1 -24  -8  -16.71   26.90
   1 -24  -8   37.85   16.13
  -1 -24   8  -11.80   14.36
  -1  24   7   58.79   21.62
  -1  24   7   62.57   17.12
   1  24  -7   50.76   16.68
   1  24  -7   31.04   19.98
  -1  24   7   82.74   23.85
  -1  24   7   55.84   17.32
  -1 -24   7   60.84   22.64
   1 -24  -7   47.40   21.73
   1 -24  -7   72.09   18.53
  -1  24   6   15.33   10.21
  -1  24   6   12.49   15.35
  -1  24   6    0.22   10.51
   1  24  -6   10.82   11.14
  -1  24   6    5.38   15.95
   1 -24  -6   33.79   14.37
   1 -24  -6    3.41   12.46
  -1 -24   6   19.90   14.16
  -1  24   5  203.27   30.53
   1  24  -5  248.06   38.14
  -1  24   5  306.56   28.30
  -1  24   5  209.75   36.95
   1  24  -5  321.96   38.56
  -1  24   5  216.07   34.03
   1 -24  -5  273.97   43.16
   1 -24  -5  283.67   28.15
  -1 -24   5  239.20   37.74
   1  24  -4   10.97   11.58
   1  24  -4    8.76   12.01
  -1  24   4   21.03   10.27
  -1  24   4   42.44   18.27
  -1  24   4    9.37   10.66
   1  24  -4   16.65   10.86
  -1  24   4    1.66   12.40
   1 -24  -4   20.79   11.83
   1 -24  -4   15.39    9.19
  -1 -24   4   16.77   13.25
   1  24  -3   42.78   21.76
  -1  24   3   35.86   16.66
  -1  24   3   20.06   14.40
  -1  24   3   43.55   18.53
   1  24  -3   33.22   12.42
   1  24  -3   45.31   19.32
  -1  24   3   37.15   12.36
   1  24  -3   38.16   11.02
   1 -24  -3   35.79   17.11
  -1 -24   3   43.12   13.05
  -1 -24   3   46.96   18.34
   1 -24  -3   24.80    9.68
   1  24  -2    4.27    8.45
   1  24  -2  -12.94    8.35
  -1  24   2  -15.68    7.89
   1  24  -2  -16.85    7.87
   1  24  -2    3.64    5.92
  -1  24   2  -13.03    9.37
  -1  24   2   -0.22    7.72
  -1 -24   2    5.44    8.42
   1 -24  -2   -5.56    5.57
   1 -24  -2   -0.14    6.27
  -1 -24   2   -9.82    6.99
   1  24  -1  101.51   23.34
   1  24  -1  100.78   24.65
  -1  24   1  108.77   23.96
  -1  24   1  104.83   27.88
   1  24  -1  164.00   30.62
  -1  24   1   58.69   14.79
   1 -24  -1  140.24   28.87
  -1 -24   1   54.28   17.37
   1 -24  -1  133.68   21.66
  -1 -24   1  143.65   25.09
   1 -24  -1  115.82   24.16
   1  24   0   92.37   23.54
   1  24   0  109.58   24.56
   1  24   0  118.74   25.47
  -1  24   0   95.48   22.38
  -1  24   0  104.79   22.92
  -1 -24   0  115.53   21.15
   1 -24   0   75.12   18.30
   1 -24   0   69.54   16.64
   1 -24   0   78.82   16.30
  -1 -24   0   99.00   24.48
   1  24   1  367.79   40.90
  -1  24  -1  428.87   41.30
  -1  24  -1  481.56   39.87
   1  24   1  462.87   41.46
  -1  24  -1  504.34   46.71
   1  24   1  469.53   39.13
   1  24   1  501.43   39.66
  -1 -24  -1  497.15   41.65
   1 -24   1  546.78   47.73
   1 -24   1  468.47   37.39
   1 -24   1  508.18   43.33
  -1 -24  -1  531.14   35.63
   1  24   2    9.63   11.17
   1  24   2    9.36    9.45
   1  24   2   15.01    8.12
   1  24   2    9.13    9.59
  -1  24  -2   24.31   11.85
  -1  24  -2    2.59   10.07
  -1  24  -2   13.53   14.83
   1 -24   2   19.33   11.48
  -1 -24  -2    5.64    9.00
   1 -24   2    4.71    9.31
  -1 -24  -2   10.13    9.26
  -1 -24  -2   10.15   10.72
  -1  24  -3   92.62   25.03
  -1  24  -3   60.29   13.72
  -1  24  -3   49.14   17.86
   1  24   3   85.26   18.88
   1  24   3   80.03   22.60
   1  24   3   58.94   16.91
   1  24   3   82.03   18.80
  -1 -24  -3   44.02   15.32
  -1 -24  -3   31.39   13.50
   1 -24   3   66.17   20.12
   1 -24   3   36.50   20.25
   1  24   4    4.52   10.92
   1  24   4   10.81    8.07
  -1  24  -4    2.92    9.01
  -1  24  -4  -24.22    8.52
   1  24   4   -7.85   12.00
   1  24   4    6.40   10.27
  -1  24  -4    1.56    9.30
   1 -24   4   18.32   16.31
   1 -24   4   -6.78    7.15
  -1 -24  -4   11.23   11.47
  -1 -24  -4    9.65    7.47
   1  24   5   55.28   17.20
  -1  24  -5  118.45   24.96
   1  24   5   70.12   23.22
  -1  24  -5   81.43   22.49
   1  24   5  101.22   23.61
   1  24   5   47.16   16.73
  -1 -24  -5   45.41   19.02
   1 -24   5   58.60   19.25
  -1 -24  -5   95.49   24.03
   1 -24   5   64.20   24.48
   1  24   6   73.68   21.58
  -1  24  -6   74.52   22.35
   1  24   6  109.70   25.41
   1  24   6   80.95   19.50
   1  24   6   70.71   22.59
   1 -24   6  133.15   32.18
   1 -24   6   84.21   22.13
  -1 -24  -6   70.71   16.64
  -1 -24  -6   49.65   22.28
   1  24   7   16.69   11.01
   1  24   7   22.70   13.50
   1  24   7    5.34   15.51
   1  24   7   10.06    9.55
  -1  24  -7    8.45   12.36
  -1  24  -7   35.76   18.57
   1 -24   7    9.25   13.83
  -1 -24  -7   14.85   15.37
   1 -24   7   15.05   20.34
   1 -24   7   -5.59   10.59
  -1 -24  -7   12.22   11.77
   1  24   8   12.74   15.76
   1  24   8   23.13   15.64
   1  24   8   11.45   13.46
  -1  24  -8  -17.60   15.80
  -1  24  -8   10.87   16.59
   1  24   8  -22.50   12.45
  -1 -24  -8   36.50   30.20
   1 -24   8    4.09   16.90
   1 -24   8  -22.16   10.48
   1 -24   8    5.51   14.71
   1  24   9    1.87   18.10
   1  24   9   21.38   15.25
   1  24   9    0.66   14.20
   1  24   9   42.97   18.35
  -1 -24  -9   43.77   24.42
   1 -24   9    0.42   19.76
  -1  25   9   37.79   22.32
  -1  25   9   -6.14   13.98
  -1 -25   9    9.31   15.72
  -1 -25   9   -7.26   14.96
   1 -25  -9  -20.88   20.43
  -1  25   8  229.29   39.63
   1  25  -8  194.26   32.15
  -1  25   8  299.58   40.13
  -1  25   8  184.67   28.75
  -1  25   8  223.94   34.94
  -1 -25   8  209.96   32.82
   1 -25  -8  215.74   44.63
   1 -25  -8  166.36   34.05
  -1 -25   8  205.15   39.52
  -1  25   7    6.38    7.82
  -1  25   7   -4.82   12.32
  -1  25   7  -15.61   12.32
   1  25  -7   -3.12   10.98
  -1  25   7   21.96   13.52
   1 -25  -7   18.14   15.47
  -1 -25   7   -6.14   11.97
   1 -25  -7  -14.21    9.95
  -1  25   6   10.81   15.92
  -1  25   6   11.57   14.22
  -1  25   6  -13.65    8.84
   1  25  -6  -10.17   17.50
  -1  25   6    1.28   10.33
   1  25  -6    1.63   11.09
   1 -25  -6    2.74   11.32
  -1 -25   6   19.97   16.73
   1 -25  -6   20.65   16.59
  -1  25   5   13.74    9.90
  -1  25   5   13.43   14.39
  -1  25   5   32.27   11.91
   1  25  -5   71.43   20.62
  -1  25   5   38.79   12.63
   1  25  -5   38.75   16.29
   1 -25  -5   38.58   14.74
  -1 -25   5   65.94   22.31
   1 -25  -5   19.71   13.96
  -1  25   4   52.36   19.83
  -1  25   4   70.13   16.18
   1  25  -4   64.14   21.07
  -1  25   4   73.06   18.05
   1  25  -4   78.46   20.18
  -1  25   4   67.69   21.16
   1  25  -4  107.91   26.12
   1 -25  -4   87.28   25.75
  -1 -25   4   85.74   27.06
   1  25  -3   12.23   12.40
  -1  25   3    6.73    8.70
   1  25  -3    3.92   11.21
  -1  25   3    4.07   13.68
   1  25  -3    9.02   10.97
  -1  25   3   18.68   12.84
  -1  25   3   -2.18    6.27
   1  25  -3   11.97    7.20
   1 -25  -3   -8.35    7.13
  -1 -25   3    0.83    8.03
   1 -25  -3   19.19    8.04
  -1 -25   3   20.77   14.20
  -1  25   2   36.73   18.07
  -1  25   2   53.50   22.71
  -1  25   2   38.62   12.57
   1  25  -2   49.16   13.47
   1  25  -2   59.22   20.33
   1  25  -2   53.63   18.45
   1  25  -2   28.18   13.04
  -1 -25   2   31.21   15.06
   1 -25  -2   64.66   16.21
   1 -25  -2   45.38   16.34
  -1 -25   2   43.56   16.35
   1  25  -1  112.14   27.01
   1  25  -1   93.56   19.99
  -1  25   1  167.07   34.98
  -1  25   1  107.51   25.22
   1  25  -1  128.90   25.84
  -1  25   1  136.08   29.89
   1 -25  -1  105.45   23.50
   1 -25  -1  107.81   18.58
  -1 -25   1   91.94   18.16
  -1 -25   1  110.83   24.85
   1 -25  -1  130.07   26.01
   1  25   0  160.30   31.57
  -1  25   0   90.58   23.47
   1  25   0  106.37   23.33
  -1  25   0  109.63   21.29
  -1  25   0  113.28   24.12
   1  25   0  123.77   25.96
  -1 -25   0  152.28   27.62
  -1 -25   0  128.86   22.75
   1 -25   0  105.95   19.25
   1 -25   0   96.81   21.98
   1 -25   0  104.25   21.60
  -1  25  -1    1.52    8.23
  -1  25  -1   -2.78    7.51
   1  25   1   10.80    9.37
   1  25   1   18.51    9.24
   1  25   1   -3.56    7.16
  -1  25  -1  -15.36    6.84
   1  25   1   -8.74    8.35
   1 -25   1   -1.72    9.27
  -1 -25  -1    8.06    7.51
   1 -25   1   -2.19    7.36
  -1 -25  -1    1.12    7.25
   1 -25   1   -5.57    7.44
   1  25   2   14.59   12.00
  -1  25  -2   17.56   11.74
  -1  25  -2   22.73   13.35
   1  25   2   17.05   13.95
   1  25   2   18.47    9.99
  -1  25  -2   -2.08   11.65
   1  25   2   23.76   11.51
  -1 -25  -2   10.69   10.08
  -1 -25  -2   16.44   10.89
   1 -25   2   37.69   18.74
  -1 -25  -2   22.65    9.43
   1 -25   2   11.97   11.78
   1 -25   2   11.81   11.00
  -1  25  -3   -6.61    9.70
  -1  25  -3   23.32    8.95
   1  25   3   -3.72   11.39
   1  25   3    9.29   11.45
  -1  25  -3   13.83   11.47
   1  25   3   25.77   13.83
   1  25   3   19.57   15.03
  -1  25  -3   26.06   16.14
  -1 -25  -3   10.17   11.33
   1 -25   3   22.66   13.33
  -1 -25  -3   10.11    8.82
   1 -25   3   25.85   16.85
  -1  25  -4   20.35   12.95
   1  25   4   58.16   19.77
   1  25   4   52.33   16.82
   1  25   4   97.77   22.50
   1  25   4   62.38   18.66
  -1  25  -4   47.93   18.85
  -1  25  -4   58.99   21.56
   1 -25   4   76.47   24.05
   1 -25   4   65.90   21.46
  -1 -25  -4   49.48   19.60
  -1 -25  -4   47.67   15.74
  -1  25  -5   -5.30   10.47
   1  25   5    0.54   10.07
  -1  25  -5   23.72   16.77
   1  25   5    2.32    9.16
   1  25   5   11.89   10.10
   1  25   5   13.57   11.16
  -1  25  -5   11.38   12.50
  -1 -25  -5   -2.49   12.23
  -1 -25  -5    4.51   11.40
   1 -25   5    3.89   11.18
   1 -25   5   -3.75   10.99
   1  25   6   64.23   21.24
  -1  25  -6   65.35   20.33
   1  25   6   52.59   18.57
   1  25   6   48.88   19.90
  -1  25  -6   91.41   25.01
   1  25   6   56.35   22.18
  -1 -25  -6   52.22   18.04
  -1 -25  -6   54.57   25.22
   1 -25   6   87.86   26.70
   1 -25   6   67.79   22.15
  -1  25  -7   18.27   13.40
   1  25   7    0.80   17.56
   1  25   7   -8.28   10.89
   1  25   7    9.37   14.12
  -1  25  -7   24.47   16.27
   1  25   7    5.07   13.75
  -1 -25  -7   45.13   24.11
   1 -25   7    9.46   11.19
  -1 -25  -7  -25.56   15.02
   1 -25   7   -6.85   19.71
   1 -25   7   20.08   15.71
  -1  25  -8   26.39   17.92
   1  25   8   -9.30   14.21
   1  25   8  -27.58   15.99
   1  25   8   15.00   18.43
   1  25   8   47.26   20.57
  -1 -25  -8    4.56   21.40
   1 -25   8   -7.46   14.17
  -1  26   9  -17.06   20.68
  -1  26   9    9.88   12.82
  -1 -26   9   10.65   19.68
  -1  26   8   19.70   15.89
  -1  26   8    2.16    9.91
  -1  26   8   19.43   19.60
   1  26  -8   -7.88   14.73
   1 -26  -8   27.73   18.96
  -1 -26   8   43.35   17.43
  -1 -26   8  -10.08   15.40
   1 -26  -8   49.67   25.84
  -1  26   7  174.04   30.17
  -1  26   7  131.15   23.95
  -1  26   7  110.54   23.09
   1  26  -7  139.32   31.89
  -1  26   7  166.75   33.44
   1 -26  -7  136.96   28.45
   1 -26  -7  126.16   34.30
  -1 -26   7  130.04   29.85
  -1  26   6  159.91   34.11
  -1  26   6  224.08   36.81
  -1  26   6  172.34   29.96
  -1  26   6  170.41   27.55
   1  26  -6  154.78   33.99
   1 -26  -6  223.91   31.90
  -1 -26   6  292.99   52.32
   1 -26  -6  210.10   44.25
  -1  26   5  -11.30   16.22
  -1  26   5    3.17   10.07
   1  26  -5   19.89   12.30
   1  26  -5    9.56   15.05
  -1  26   5    6.80   13.01
  -1  26   5   15.63   12.70
  -1 -26   5   -2.31   12.06
   1 -26  -5   -2.28    7.16
   1 -26  -5  -17.27    5.98
  -1  26   4    2.94   11.86
  -1  26   4   12.60   15.64
   1  26  -4   43.81   15.73
   1  26  -4   -0.60   13.25
  -1  26   4   31.18   17.06
   1  26  -4    0.80   11.64
  -1  26   4    7.59    9.83
  -1 -26   4   -2.54   12.78
   1 -26  -4    6.91   10.64
   1 -26  -4    3.65   11.43
   1  26  -3   47.17   20.98
   1  26  -3   46.78   16.98
  -1  26   3   33.46   13.59
  -1  26   3   38.64   12.74
   1  26  -3   70.08   21.06
  -1  26   3   15.27   11.80
  -1  26   3   14.03   13.53
   1  26  -3   28.87    8.35
   1 -26  -3   25.98   14.06
  -1 -26   3   33.96   14.52
   1 -26  -3   10.05   10.02
  -1 -26   3    9.00   10.96
   1  26  -2   12.82    5.95
  -1  26   2   19.66   11.95
  -1  26   2   16.29   14.50
   1  26  -2  -12.37   10.23
  -1  26   2    5.82   12.89
   1  26  -2  -14.07    8.85
   1  26  -2    3.40    6.88
   1 -26  -2   -4.85    5.44
  -1 -26   2   -6.99    9.21
   1 -26  -2   -2.43    6.99
  -1 -26   2    2.22    8.67
   1  26  -1   17.77   12.59
  -1  26   1   18.46   12.74
  -1  26   1    7.88   11.47
   1  26  -1   29.05   14.41
   1  26  -1    8.66   12.56
  -1  26   1   16.17    8.53
  -1 -26   1   17.86   12.90
   1 -26  -1   20.64   10.49
  -1 -26   1   10.94    8.08
   1 -26  -1   -2.59    9.57
   1 -26  -1    4.85    9.17
  -1  26   0  678.53   52.26
   1  26   0  598.84   46.43
   1  26   0  638.62   50.68
  -1  26   0  657.23   48.07
  -1  26   0  723.57   59.90
   1  26   0  699.36   55.80
   1 -26   0  690.27   43.20
  -1 -26   0  620.15   41.73
   1 -26   0  673.30   47.19
  -1 -26   0  655.89   50.52
   1 -26   0  648.55   50.92
  -1  26  -1  243.14   36.74
   1  26   1  204.08   30.89
  -1  26  -1  234.07   36.97
   1  26   1  269.49   40.80
   1  26   1  185.57   29.05
  -1  26  -1  256.69   41.49
   1  26   1  207.46   34.33
   1 -26   1  187.58   33.00
  -1 -26  -1  215.30   31.88
   1 -26   1  236.80   28.35
  -1 -26  -1  221.21   24.66
   1  26   2  274.20   31.44
   1  26   2  293.81   44.36
  -1  26  -2  309.10   44.62
  -1  26  -2  251.37   40.83
   1  26   2  250.47   34.68
  -1  26  -2  275.04   43.74
   1  26   2  301.94   42.75
  -1 -26  -2  275.38   32.58
   1 -26   2  311.15   36.80
  -1 -26  -2  249.44   26.93
  -1 -26  -2  247.21   35.52
   1 -26   2  221.92   33.52
   1 -26   2  280.58   45.11
   1  26   3   56.79   15.50
  -1  26  -3   92.90   17.08
  -1  26  -3   56.31   19.93
  -1  26  -3   60.87   20.04
  -1  26  -3  105.23   24.74
   1  26   3   74.80   21.32
   1  26   3   69.54   17.61
   1  26   3   41.70   13.99
   1 -26   3   64.43   20.65
   1 -26   3   64.78   23.45
  -1 -26  -3   48.71   17.68
  -1 -26  -3   61.13   17.79
   1  26   4   17.69   15.01
  -1  26  -4   -7.10   12.47
   1  26   4    8.21   15.64
  -1  26  -4   -6.05   13.97
   1  26   4   21.76   11.58
  -1  26  -4    8.93   10.81
   1  26   4   19.39   12.85
  -1 -26  -4    3.54   12.39
   1 -26   4    0.85   10.70
   1 -26   4   15.93   12.94
  -1 -26  -4   11.48    9.02
  -1  26  -5  -15.05   10.65
   1  26   5   12.13   10.45
  -1  26  -5   22.77   14.47
  -1  26  -5   24.30   14.02
   1  26   5  -12.37    9.92
   1  26   5   21.51   10.27
   1  26   5  -10.84   13.26
  -1 -26  -5    0.11   10.68
   1 -26   5   -5.28    9.22
   1  26   6   34.81   15.45
  -1  26  -6   39.44   17.57
  -1  26  -6   74.36   22.88
   1  26   6   70.66   36.64
   1  26   6   31.94   17.34
   1  26   6   45.23   13.24
   1 -26   6   48.47   18.28
  -1 -26  -6   11.46   17.99
  -1 -26  -6   35.79   24.81
   1 -26   6   20.80   20.00
   1  26   7   57.27   20.47
   1  26   7   28.45   18.74
  -1  26  -7   21.04   21.43
  -1  26  -7   22.28   17.00
   1  26   7   51.88   23.49
   1  26   7    9.26   16.02
  -1 -26  -7   42.89   22.37
   1 -26   7   89.23   26.29
   1 -26   7   30.94   20.63
  -1  26  -8   -7.92   21.51
   1  26   8   25.60   16.83
   1  26   8  -26.46   16.74
   1  26   8   22.40   15.88
   1  26   8  -13.84   14.41
   1 -26   8   35.21   21.16
  -1 -26  -8  -32.61   16.23
   1  27  -8  137.00   29.36
  -1  27   8  141.99   34.75
  -1  27   8  106.23   22.13
  -1  27   8  104.99   29.02
  -1  27   8   76.13   25.85
   1 -27  -8  108.62   34.02
   1 -27  -8   36.22   23.60
  -1 -27   8   89.65   30.24
  -1  27   7  161.04   27.07
  -1  27   7  155.79   36.10
  -1  27   7  152.44   32.42
   1  27  -7  208.51   36.26
  -1  27   7  216.63   34.86
  -1 -27   7  225.24   42.26
   1 -27  -7  148.13   28.49
   1 -27  -7  168.10   40.19
  -1  27   6   10.38   10.81
  -1  27   6  -32.01   14.40
  -1  27   6  -30.20   10.10
   1 -27  -6  -15.29   10.21
   1 -27  -6   23.54   35.08
  -1 -27   6   -9.33   13.75
  -1  27   5   13.10   17.60
   1  27  -5   17.17   16.40
  -1  27   5  -17.34    8.26
  -1  27   5    3.36    8.17
   1  27  -5   10.93   13.05
  -1  27   5   -0.99   11.95
  -1 -27   5   12.80   14.97
   1 -27  -5    7.22   10.04
   1 -27  -5   -3.11   11.27
   1  27  -4   68.63   21.33
  -1  27   4  104.90   24.44
  -1  27   4   62.99   18.46
  -1  27   4   75.65   25.56
   1  27  -4   99.19   23.35
  -1  27   4   94.05   19.28
   1  27  -4   83.33   24.96
   1 -27  -4  107.42   19.83
  -1 -27   4   97.70   26.93
   1 -27  -4   83.90   22.39
  -1  27   3  100.76   29.42
   1  27  -3  148.43   17.85
  -1  27   3  179.49   29.64
  -1  27   3  166.83   31.61
   1  27  -3  126.67   29.98
   1  27  -3  109.77   25.38
   1  27  -3  119.15   25.43
  -1  27   3  123.63   27.16
   1 -27  -3  109.46   25.35
  -1 -27   3  138.46   28.10
  -1 -27   3  145.41   26.67
   1 -27  -3  192.22   26.19
   1  27  -2    3.60    9.66
   1  27  -2    6.99    9.95
  -1  27   2    5.81   12.75
   1  27  -2    0.99   14.09
  -1  27   2   10.72   11.27
   1  27  -2   -0.65   11.20
  -1  27   2   39.50   12.72
  -1 -27   2    2.50    9.11
   1 -27  -2    3.08    5.64
  -1 -27   2    2.78   11.58
   1 -27  -2    9.40    9.61
  -1  27   1  257.34   39.53
   1  27  -1  238.21   37.06
   1  27  -1  222.11   43.03
  -1  27   1  316.93   34.74
   1  27  -1  300.09   34.75
  -1  27   1  236.93   43.46
   1 -27  -1  197.20   34.77
   1 -27  -1  204.24   31.71
   1 -27  -1  240.95   25.78
  -1 -27   1  243.23   28.44
  -1 -27   1  281.37   42.23
  -1  27   0  151.01   37.32
   1  27   0   94.23   26.89
  -1  27   0  197.99   37.00
   1  27   0  148.31   24.98
   1  27   0  195.06   35.84
  -1  27   0  172.56   35.75
   1 -27   0  111.26   25.25
  -1 -27   0  167.19   24.52
   1 -27   0  144.49   25.23
   1 -27   0  169.65   25.97
  -1 -27   0  172.42   28.04
   1  27   1   44.45   18.63
   1  27   1   41.01   16.43
   1  27   1   27.56   12.36
  -1  27  -1   68.70   19.24
  -1  27  -1   41.62   17.46
   1  27   1   34.30   15.50
  -1 -27  -1   52.57   19.01
   1 -27   1   56.30   16.47
   1 -27   1   31.12   12.99
  -1 -27  -1   44.34   14.03
   1 -27   1   34.05   13.02
  -1  27  -2   35.70   16.64
   1  27   2   -3.88   12.12
  -1  27  -2   -4.92   10.85
   1  27   2   -5.57    9.75
   1  27   2   10.42   11.97
   1  27   2    2.00    9.13
  -1  27  -2    3.71    7.60
  -1 -27  -2   15.66   12.49
  -1 -27  -2    1.82    6.13
   1 -27   2   13.92   13.01
   1 -27   2   13.84   14.04
   1 -27   2    7.55    7.79
  -1 -27  -2    4.26    9.19
  -1  27  -3   38.59   10.93
   1  27   3   14.37   13.10
  -1  27  -3   22.17   14.86
   1  27   3   40.50   19.38
  -1  27  -3   54.03   19.65
   1  27   3   49.39   16.51
  -1  27  -3   42.27   15.11
   1  27   3   31.70   11.31
  -1 -27  -3   27.72   16.84
   1 -27   3   -5.40   10.49
  -1 -27  -3   19.27   10.36
   1 -27   3    2.33   13.64
   1  27   4   79.89   24.81
  -1  27  -4  119.94   30.38
   1  27   4   70.37   18.36
   1  27   4  108.84   24.79
   1  27   4  126.64   28.31
  -1  27  -4  127.07   27.63
  -1 -27  -4   67.88   17.32
   1 -27   4  110.09   30.83
  -1 -27  -4   59.12   21.79
   1 -27   4   81.91   22.59
  -1  27  -5  120.40   29.21
   1  27   5  109.27   25.39
  -1  27  -5  135.82   33.22
   1  27   5  114.48   28.44
  -1  27  -5  171.21   34.96
   1  27   5  108.87   26.69
   1  27   5  154.18   30.40
   1 -27   5   91.74   31.01
   1 -27   5   92.78   21.76
  -1 -27  -5  139.28   27.73
  -1 -27  -5  138.35   31.37
   1  27   6   11.38   16.73
  -1  27  -6   17.71   14.75
   1  27   6   13.87   13.53
   1  27   6    3.31   11.69
  -1  27  -6    8.73   12.36
   1  27   6  -15.71   10.34
  -1 -27  -6  -12.71   15.06
   1 -27   6  -12.86   15.39
  -1 -27  -6   -9.12    9.69
   1 -27   6    2.33   13.51
   1  27   7  -16.94   17.08
   1  27   7   26.79   18.11
   1  27   7   -8.35   10.38
  -1  27  -7  -15.76   14.05
   1  27   7   63.57   18.70
   1 -27   7   11.78   11.29
   1 -27   7   17.35   21.59
  -1 -27  -7   -4.20   16.52
   1 -27   7   21.73   19.27
   1  27   8  -11.90   15.95
   1  27   8    1.07   12.59
  -1  27  -8    3.47   17.55
   1  27   8    6.21   19.72
   1  27   8   79.36   20.62
   1 -27   8   -7.73   14.84
   1 -27   8   31.09   22.19
  -1 -27  -8    4.63   19.31
  -1  28   8   11.41   15.27
  -1  28   8   -0.52   12.91
  -1  28   8   69.02   23.78
   1  28  -8   39.78   20.94
  -1  28   8    7.20   17.57
  -1 -28   8    3.55   18.68
   1 -28  -8    5.22   19.93
  -1 -28   8   47.27   17.16
   1 -28  -8   20.49   16.63
  -1  28   7  -25.15   10.91
   1  28  -7   -8.72   14.30
  -1  28   7   13.38   12.09
  -1  28   7    8.47   18.15
  -1  28   7   32.57   17.56
   1 -28  -7  -46.24   30.01
   1 -28  -7    3.95   15.04
  -1 -28   7  -20.41   15.57
  -1  28   6  236.80   37.90
  -1  28   6  234.15   37.62
  -1  28   6  210.69   30.28
  -1  28   6  187.60   40.85
   1  28  -6  220.40   37.11
  -1 -28   6  175.27   37.13
   1 -28  -6  258.14   34.89
   1 -28  -6  213.36   45.37
  -1  28   5   41.13   22.42
  -1  28   5   25.96   12.58
  -1  28   5    4.69   10.95
   1  28  -5    4.11   14.15
  -1  28   5   -6.34   10.65
   1  28  -5   13.02   14.51
   1  28  -5   55.00   18.79
   1 -28  -5   53.87   23.23
  -1 -28   5   -4.64   10.06
   1 -28  -5    3.46   11.30
   1  28  -4   -2.44   12.04
   1  28  -4   -1.53    9.69
  -1  28   4    7.91   10.82
  -1  28   4    8.47   12.53
  -1  28   4    0.40   13.13
   1  28  -4   -1.00    5.37
  -1  28   4    2.70   10.90
   1 -28  -4   -4.35   11.06
  -1 -28   4   28.24   15.63
   1 -28  -4    2.48    8.34
  -1  28   3   30.95   16.56
  -1  28   3   52.32   16.79
   1  28  -3   25.16   13.86
  -1  28   3   28.96   14.56
  -1  28   3   47.64   18.58
   1  28  -3    6.20    7.91
   1  28  -3   27.19   15.33
   1  28  -3   39.38   18.01
  -1 -28   3   43.19   21.08
   1 -28  -3   20.01    8.85
  -1 -28   3   27.99   15.40
   1 -28  -3   23.11   15.12
   1  28  -2    1.02    7.10
  -1  28   2    4.98   13.40
  -1  28   2  -15.95    8.72
  -1  28   2  -10.46   11.96
   1  28  -2    1.92   10.63
   1  28  -2  -14.49    7.69
   1  28  -2   -7.35    9.71
   1 -28  -2  -11.24    8.63
   1 -28  -2   -1.74    7.98
  -1 -28   2   14.83   10.93
  -1 -28   2    7.13    8.89
   1  28  -1  329.22   57.55
   1  28  -1  385.09   41.52
   1  28  -1  438.39   41.53
  -1  28   1  339.48   38.49
  -1  28   1  331.05   39.21
  -1  28   1  443.16   48.48
   1 -28  -1  323.62   37.17
  -1 -28   1  339.64   39.07
  -1 -28   1  403.37   37.11
   1 -28  -1  348.76   31.11
  -1  28   0  377.87   42.33
   1  28   0  372.79   38.84
  -1  28   0  415.28   48.44
   1  28   0  319.41   48.59
  -1  28   0  342.90   38.49
   1  28   0  379.75   43.01
   1 -28   0  340.49   32.14
  -1 -28   0  418.07   35.24
   1 -28   0  329.86   38.70
   1 -28   0  368.70   37.28
  -1 -28   0  373.70   41.09
   1  28   1   86.69   22.47
  -1  28  -1   60.29   21.86
  -1  28  -1  121.48   25.73
   1  28   1  102.41   26.43
   1  28   1   72.27   24.88
  -1  28  -1   64.77   22.64
   1 -28   1   56.39   17.53
  -1 -28  -1   59.05   19.08
  -1 -28  -1   73.97   16.82
   1 -28   1   75.52   21.89
   1 -28   1   84.31   21.49
   1  28   2   52.38   20.72
  -1  28  -2   45.96   17.37
   1  28   2   43.28   17.23
  -1  28  -2   26.35   14.02
   1  28   2   48.50   15.88
  -1  28  -2   39.87   18.82
   1  28   2   94.01   24.25
  -1 -28  -2   54.98   14.56
  -1 -28  -2   61.53   19.08
   1 -28   2   71.25   19.70
   1 -28   2   48.80   20.66
   1 -28   2   76.87   21.11
  -1 -28  -2   31.85   16.81
   1  28   3   49.44   13.58
  -1  28  -3   39.17   20.77
  -1  28  -3   55.26   20.87
   1  28   3   31.08   19.69
   1  28   3   32.74   13.94
  -1  28  -3   54.55   16.06
  -1  28  -3   34.37   11.93
   1  28   3   59.31   21.02
  -1 -28  -3   33.18   16.11
   1 -28   3   48.79   18.25
  -1 -28  -3   24.85   15.54
   1 -28   3   61.49   22.27
   1  28   4   13.52   12.82
  -1  28  -4   33.94   18.69
   1  28   4    5.63   13.10
  -1  28  -4   -5.67   15.58
  -1  28  -4   18.07   12.14
   1  28   4   24.10   15.28
   1  28   4  -12.90    9.72
   1 -28   4   34.49   18.66
  -1 -28  -4   11.33   10.44
  -1 -28  -4    7.41   12.28
   1 -28   4   -9.11   13.69
  -1  28  -5  -12.06   10.41
  -1  28  -5   -2.80   19.12
   1  28   5    8.87   12.74
   1  28   5   28.49   14.56
   1  28   5   -5.18   12.14
   1  28   5    5.65   10.77
  -1 -28  -5   18.96   15.28
   1 -28   5   -5.16   18.08
   1 -28   5  -11.06   10.57
   1  28   6   72.71   20.66
   1  28   6   93.57   38.62
   1  28   6   43.44   21.46
   1  28   6   50.29   20.59
  -1  28  -6   39.80   21.99
  -1  28  -6   41.71   20.77
  -1 -28  -6   72.01   23.89
  -1 -28  -6   34.39   18.84
   1 -28   6   67.95   23.07
   1 -28   6   48.97   23.26
   1  28   7  -21.17   14.63
   1  28   7   20.97   17.97
   1  28   7    4.16   14.00
   1  28   7   -0.70   12.73
  -1 -28  -7  -18.78   15.26
   1 -28   7   -5.64   16.20
   1 -28   7  -13.72   11.03
   1  28   8   99.90   29.40
   1  28   8  107.65   30.70
   1  28   8  127.46   30.82
  -1  28  -8   56.25   26.23
   1  28   8  195.34   30.18
   1 -28   8   80.43   20.69
  -1 -28  -8  123.34   33.14
  -1  29   8   14.95   14.10
  -1  29   8   85.68   26.38
   1  29  -8   18.61   21.18
  -1  29   8   20.47   17.40
  -1  29   8    1.23   19.35
   1 -29  -8    7.24   18.63
  -1 -29   8   27.23   21.10
  -1 -29   8   65.77   21.27
  -1  29   7   17.87   19.44
  -1  29   7    4.35   13.62
  -1  29   7   -2.07   16.27
  -1  29   7    9.69   11.80
   1  29  -7  -26.17   14.79
  -1 -29   7   19.51   19.67
   1 -29  -7   -9.21   15.95
   1 -29  -7   18.21   17.36
  -1  29   6   -4.18   28.14
  -1  29   6   13.45   15.67
  -1  29   6   -5.18    8.85
  -1  29   6   -1.06   14.13
   1  29  -6    5.02   12.40
  -1 -29   6   14.94   15.43
   1 -29  -6   15.96   15.44
   1 -29  -6  -26.84    9.31
  -1  29   5   80.98   19.46
  -1  29   5   59.91   20.82
   1  29  -5   73.79   25.80
  -1  29   5   45.26   18.58
  -1  29   5   95.81   27.08
   1 -29  -5   49.54   24.87
   1 -29  -5   61.74   16.75
  -1 -29   5   66.40   25.51
  -1  29   4   28.19   12.57
   1  29  -4   -1.75    5.77
   1  29  -4   -8.33   12.83
  -1  29   4  -10.45   10.30
   1  29  -4  -12.89   13.84
   1  29  -4   12.56   14.95
  -1  29   4  -13.94    9.14
  -1  29   4   -2.66   10.48
   1 -29  -4   -5.87   13.38
  -1 -29   4   -4.99    7.44
   1 -29  -4   -5.32    6.99
   1  29  -3   -5.07   11.74
  -1  29   3    3.21    7.90
   1  29  -3   -4.37   11.23
  -1  29   3   20.69   11.62
   1  29  -3   -2.08    5.06
  -1  29   3   -2.87   11.83
  -1  29   3    0.77   13.26
   1  29  -3    5.42   13.50
  -1 -29   3    1.12    7.65
   1 -29  -3   -3.66    7.93
   1 -29  -3    0.83    7.35
  -1  29   2   98.51   28.40
  -1  29   2   58.23   16.34
  -1  29   2  103.73   27.61
   1  29  -2   92.05   21.99
   1  29  -2  130.48   35.25
   1  29  -2  114.46   28.16
   1 -29  -2   68.01   15.58
  -1 -29   2   83.65   23.81
   1 -29  -2   81.97   23.14
  -1 -29   2   64.43   17.25
  -1  29   1  118.61   31.44
   1  29  -1  144.94   29.55
  -1  29   1  180.35   36.90
   1  29  -1  214.90   42.12
   1  29  -1  149.32   30.57
  -1  29   1  153.45   32.45
   1 -29  -1  160.28   30.49
  -1 -29   1  168.56   30.15
  -1 -29   1  165.78   32.64
   1 -29  -1  143.53   22.25
  -1  29   0    9.94   13.96
   1  29   0    9.30   10.29
   1  29   0   -4.31   13.63
  -1  29   0    4.40   11.61
   1  29   0    3.19   13.35
  -1  29   0   10.51    9.10
   1 -29   0    6.57    8.15
  -1 -29   0    8.54    7.31
   1 -29   0   16.30    9.91
  -1 -29   0   25.33   14.59
   1 -29   0   -4.16    7.56
  -1  29  -1   31.28   12.92
  -1  29  -1    6.73   17.79
   1  29   1   21.24   10.93
   1  29   1   26.78   16.07
   1  29   1    9.07   12.48
  -1  29  -1    9.23   10.85
  -1 -29  -1   18.91    9.63
   1 -29   1   -1.26   10.46
   1 -29   1   12.10   10.65
  -1 -29  -1    1.61    9.49
   1 -29   1   10.21    8.73
  -1 -29  -1    0.62   11.01
  -1  29  -2   11.27   22.32
   1  29   2   15.29   12.71
   1  29   2   10.79   11.16
  -1  29  -2   24.63   13.36
  -1  29  -2   11.69   12.55
   1  29   2    3.80   13.25
  -1  29  -2   19.96   12.11
   1  29   2   29.69   14.10
   1 -29   2   37.19   13.03
  -1 -29  -2    1.66    9.67
  -1 -29  -2   11.97   14.98
  -1 -29  -2   14.76    7.75
   1 -29   2   32.26   13.07
  -1  29  -3   48.30   20.15
   1  29   3   56.12   22.06
   1  29   3   -8.85   12.03
  -1  29  -3   25.85   15.74
  -1  29  -3   48.70   14.57
   1  29   3   33.92   18.70
   1  29   3   67.14   19.84
  -1  29  -3   92.70   25.22
  -1 -29  -3   25.87   14.96
   1 -29   3   33.43   17.11
  -1 -29  -3   29.14   13.26
   1 -29   3   47.09   18.87
   1 -29   3   48.82   20.45
   1  29   4   42.43   16.76
   1  29   4   35.88   19.54
   1  29   4   14.13   15.60
   1  29   4   24.40   13.70
  -1  29  -4    3.52   14.61
  -1  29  -4    9.52   17.13
  -1  29  -4    0.52   10.22
   1 -29   4   10.08   14.24
  -1 -29  -4   17.99   10.58
   1 -29   4   36.56   21.82
  -1 -29  -4   54.34   22.12
  -1  29  -5   13.77   16.86
   1  29   5   50.21   19.68
   1  29   5   50.12   20.53
   1  29   5   90.63   22.84
   1  29   5   36.59   14.32
  -1  29  -5   15.14   19.27
   1 -29   5   69.02   27.82
   1 -29   5   49.54   19.22
  -1 -29  -5   37.58   17.30
  -1 -29  -5   57.90   32.30
   1  29   6   20.20   15.59
  -1  29  -6   75.17   22.72
   1  29   6   37.33   19.28
   1  29   6   52.48   23.73
   1  29   6   36.37   15.35
   1 -29   6   17.80   15.80
  -1 -29  -6   45.35   23.24
   1  29   7   17.89   14.96
   1  29   7  -15.01   15.80
  -1  29  -7   28.82   20.23
   1  29   7    2.51   13.93
   1  29   7    9.56   18.31
   1 -29   7   -3.38   12.08
   1 -29   7    5.04   14.60
  -1 -29  -7    3.63   20.05
  -1  29  -8   37.42   27.24
   1  29   8    7.19   22.22
   1  29   8    8.05   22.90
   1  29   8   -4.14   18.64
   1  29   8   15.21   16.03
   1 -29   8  -23.91   17.28
  -1 -29  -8    1.10   22.28
   1 -29   8   24.79   16.38
  -1  30   8  -27.31   22.85
   1  30  -8  -12.00   23.72
  -1  30   8    4.57   16.99
  -1  30   8    6.78   18.87
  -1  30   8   11.10   15.63
  -1 -30   8  -38.64   15.66
   1 -30  -8    9.95   19.11
  -1 -30   8  -12.65   16.47
  -1  30   7   98.75   21.51
   1  30  -7  103.46   26.81
  -1  30   7   90.63   28.71
  -1  30   7  154.71   30.26
  -1  30   7  124.58   31.00
  -1 -30   7   82.91   32.33
   1 -30  -7   77.19   34.31
  -1  30   6   -4.08   16.86
  -1  30   6    7.89   17.35
   1  30  -6   12.99   18.46
  -1  30   6   -2.49    7.53
   1 -30  -6   13.34   14.04
  -1 -30   6    9.98   17.94
   1 -30  -6   12.72   15.47
  -1  30   5  138.75   29.16
  -1  30   5  131.89   35.46
  -1  30   5  119.83   22.83
   1  30  -5  131.58   34.61
  -1  30   5  128.27   40.48
   1 -30  -5  120.53   24.75
   1 -30  -5  190.31   56.26
  -1 -30   5  103.36   28.57
  -1  30   4   52.76   26.13
   1  30  -4   33.32   16.01
   1  30  -4   19.74   18.06
   1  30  -4   25.98   32.62
   1  30  -4   33.02    8.90
  -1  30   4   41.90   16.74
  -1  30   4   -8.65   14.52
  -1  30   4   33.41   18.74
   1 -30  -4   36.09   13.95
  -1 -30   4    2.80   10.16
   1 -30  -4   19.57   17.27
   1  30  -3   51.91   23.46
  -1  30   3   71.08   24.85
   1  30  -3   86.07   17.62
   1  30  -3   95.54   27.64
   1  30  -3   89.15   21.99
  -1  30   3   79.10   26.28
  -1  30   3   62.64   20.54
  -1 -30   3  101.20   23.33
  -1 -30   3   66.22   20.46
   1 -30  -3   90.26   19.54
   1 -30  -3   73.74   21.00
  -1  30   2    3.55   15.37
   1  30  -2   14.58   17.61
   1  30  -2   32.21   12.09
  -1  30   2   -0.14   12.27
  -1  30   2   23.16   15.19
  -1 -30   2   -2.40   11.67
  -1 -30   2   13.94   11.09
   1 -30  -2   15.19    9.20
   1 -30  -2   12.95   12.34
   1  30  -1   16.65   12.77
  -1  30   1    2.45   11.39
  -1  30   1  -10.55    6.61
   1  30  -1  -27.47    9.21
  -1  30   1   -9.56   11.70
   1  30  -1   -4.85   12.11
   1 -30  -1    7.51    8.31
  -1 -30   1    2.76    7.65
   1 -30  -1    8.78   10.44
  -1 -30   1   -8.98    9.23
  -1  30   0  145.64   34.96
   1  30   0   72.52   20.81
   1  30   0  119.33   28.15
   1  30   0   90.78   26.59
  -1  30   0  116.31   32.98
  -1  30   0  118.53   25.44
  -1 -30   0   99.55   23.83
   1 -30   0  117.46   23.67
   1 -30   0   67.08   19.48
   1 -30   0   92.39   23.54
  -1 -30   0   70.36   17.75
   1  30   1  457.14   52.25
   1  30   1  406.74   67.46
  -1  30  -1  411.20   58.61
  -1  30  -1  359.59   41.15
  -1  30  -1  385.97   53.75
   1  30   1  416.39   41.83
  -1 -30  -1  346.59   40.45
   1 -30   1  327.41   30.99
   1 -30   1  311.73   45.15
   1 -30   1  416.43   39.28
  -1 -30  -1  353.57   40.41
  -1 -30  -1  391.90   35.02
  -1  30  -2  -11.00   13.01
   1  30   2   17.02   10.46
  -1  30  -2   15.39   12.54
   1  30   2   10.96   12.81
   1  30   2    0.56   11.93
   1  30   2   -2.02    9.00
   1 -30   2   13.78   12.03
  -1 -30  -2    2.62    7.40
  -1 -30  -2   27.39   16.67
  -1 -30  -2    8.37   11.67
   1 -30   2   21.80   17.45
   1  30   3  137.39   28.70
   1  30   3  159.79   29.73
  -1  30  -3  183.83   27.53
  -1  30  -3  159.00   34.76
   1  30   3  117.14   25.84
  -1  30  -3  174.87   37.24
  -1  30  -3  129.60   30.49
   1  30   3  172.99   37.47
   1 -30   3  153.39   30.80
   1 -30   3  144.39   32.26
  -1 -30  -3  114.47   28.07
  -1 -30  -3  180.47   27.42
  -1  30  -4   66.60   23.34
  -1  30  -4   59.08   23.03
  -1  30  -4   51.60   18.59
   1  30   4   61.73   25.91
   1  30   4   78.48   21.97
   1  30   4   83.16   19.82
   1  30   4   39.70   14.74
  -1 -30  -4   78.08   24.48
   1 -30   4   51.34   22.31
   1  30   5    4.08   16.81
  -1  30  -5   42.73   20.23
   1  30   5  -29.99   11.44
   1  30   5    6.33   11.63
   1  30   5    0.48   13.61
  -1 -30  -5    0.50    9.62
  -1 -30  -5  -14.75    7.74
   1 -30   5  -15.90   13.06
  -1  30  -6    5.98   13.57
   1  30   6   -0.84   10.87
   1  30   6   18.18   22.51
   1  30   6   -7.65   15.16
   1 -30   6   -3.65   12.37
  -1 -30  -6    7.73   15.18
   1  30   7  162.54   33.50
   1  30   7   98.64   32.88
   1  30   7  133.86   30.83
   1 -30   7  127.58   33.38
  -1 -30  -7  122.98   35.59
  -1  31   8  108.42   24.77
  -1  31   8  121.06   31.56
   1  31  -8   77.87   33.07
  -1  31   8  126.70   32.82
  -1 -31   8  112.71   31.11
  -1 -31   8  121.75   32.67
   1 -31  -8   48.65   31.41
  -1  31   7   27.43   30.41
  -1  31   7   32.71   18.10
  -1  31   7   22.16   24.18
  -1  31   7   40.36   24.68
   1 -31  -7   13.79   21.31
  -1 -31   7   -0.65   15.72
   1 -31  -7   17.21   16.11
  -1  31   6   21.74   17.78
  -1  31   6  -16.48    9.10
   1  31  -6   -6.72   12.16
  -1 -31   6    5.88   15.66
   1 -31  -6   11.79   14.37
   1 -31  -6   23.78   35.12
  -1  31   5   19.90   15.09
  -1  31   5    7.06   12.22
  -1  31   5   26.27   17.37
   1  31  -5   28.25   20.29
  -1  31   5   14.83   17.54
   1 -31  -5   -4.89   11.89
  -1 -31   5   10.30   12.35
   1 -31  -5    9.85   18.55
   1  31  -4  -12.59   14.87
   1  31  -4   -0.52    9.88
   1  31  -4   13.04    6.71
  -1  31   4   17.69   11.92
  -1  31   4    9.30   14.75
  -1  31   4    8.55   12.58
  -1  31   4   35.93   15.53
   1 -31  -4    0.62    9.71
   1 -31  -4  -17.58   11.69
  -1 -31   4   19.25   14.14
  -1  31   3  -12.33   13.16
  -1  31   3   -0.30   10.96
   1  31  -3    0.04   16.32
   1  31  -3   37.99   17.40
   1  31  -3   14.57    9.92
   1 -31  -3    2.70   10.38
  -1 -31   3    2.84   12.08
  -1 -31   3   29.50   19.95
   1 -31  -3   -7.89   10.75
   1  31  -2  185.06   32.42
  -1  31   2  113.43   29.58
  -1  31   2   81.00   24.62
   1  31  -2  162.80   25.19
  -1  31   2   97.67   28.06
  -1 -31   2   89.66   25.61
  -1 -31   2  155.11   34.76
   1 -31  -2  124.29   29.14
   1 -31  -2  111.59   20.33
  -1  31   1   12.42   12.35
  -1  31   1   39.84   20.28
   1  31  -1   15.29   19.46
   1  31  -1   16.64   16.03
  -1  31   1   14.33   15.34
  -1 -31   1   21.06   11.99
   1 -31  -1   24.69   12.13
   1 -31  -1    2.06   11.77
  -1 -31   1   28.48   11.08
   1  31   0  195.77   34.76
  -1  31   0  125.96   30.76
  -1  31   0  148.46   33.54
   1  31   0  201.46   35.51
   1  31   0  141.46   32.98
   1 -31   0  131.97   24.88
   1 -31   0  143.79   28.16
   1 -31   0  133.66   31.46
  -1 -31   0  171.19   27.06
  -1 -31   0  146.91   32.76
   1  31   1   14.37   17.16
  -1  31  -1   13.04   14.77
   1  31   1    3.46   10.24
   1  31   1   27.39   18.57
  -1  31  -1    5.69   11.11
  -1 -31  -1   -3.18    8.35
   1 -31   1   -2.61    9.42
   1 -31   1   10.76    9.34
   1 -31   1   23.66   12.32
  -1 -31  -1   -0.69    7.61
  -1 -31  -1   13.04   14.12
   1  31   2   24.97   15.27
  -1  31  -2   34.25   19.90
  -1  31  -2   26.70   22.45
   1  31   2    3.54   15.43
  -1  31  -2   35.97   21.54
  -1  31  -2   15.46   13.36
   1  31   2   22.51   18.61
   1  31   2   13.01   13.14
  -1 -31  -2   33.48   15.18
  -1 -31  -2    2.33    9.66
   1 -31   2   -4.05   13.78
   1 -31   2   17.37   15.85
  -1 -31  -2   25.08   16.67
  -1  31  -3   40.52   19.74
  -1  31  -3   18.00   17.15
   1  31   3   66.98   25.19
   1  31   3   20.29   15.96
  -1  31  -3   18.04   12.20
   1  31   3    8.70   14.93
   1  31   3   11.37   14.73
  -1  31  -3    8.78   19.37
  -1 -31  -3   33.58   13.80
   1 -31   3   44.27   19.58
   1 -31   3   28.82   15.32
  -1 -31  -3   35.24   17.52
   1  31   4  181.70   34.26
   1  31   4  183.09   39.29
   1  31   4  149.71   31.94
  -1  31  -4  149.44   36.21
  -1  31  -4  179.24   35.70
   1  31   4  290.42   49.57
  -1 -31  -4  192.52   42.34
  -1 -31  -4  164.12   51.40
   1 -31   4  181.41   35.38
  -1  31  -5   20.97   19.31
   1  31   5   54.46   22.49
   1  31   5   52.67   23.08
   1  31   5   31.74   14.40
   1  31   5   32.18   20.50
  -1 -31  -5   47.52   15.67
  -1 -31  -5   47.96   23.53
   1 -31   5   59.83   23.32
   1  31   6   65.96   23.84
   1  31   6   52.22   24.57
   1  31   6   81.36   26.19
   1  31   6  100.42   24.14
  -1  31  -6   69.22   24.42
   1 -31   6   15.37   21.01
  -1 -31  -6    9.32   23.21
  -1 -31  -6   17.12   29.75
   1  31   7   -4.95   21.87
   1  31   7   51.25   17.56
   1  31   7   38.66   19.27
   1 -31   7   29.47   23.25
  -1 -31  -7   23.15   22.49
  -1  32   7   14.11   14.58
   1  32  -7   19.31   35.66
  -1  32   7   46.57   18.31
  -1  32   7   76.38   25.89
   1 -32  -7   79.65   22.59
   1 -32  -7   26.91   18.77
   1  32  -6  284.34   48.43
  -1  32   6  305.56   41.16
  -1  32   6  261.93   42.05
  -1  32   6  203.94   40.45
  -1  32   6  378.52   51.22
   1 -32  -6  162.58   37.76
  -1 -32   6  215.53   41.89
   1 -32  -6  248.64   37.51
  -1  32   5   26.56   17.64
  -1  32   5   51.90   17.79
  -1  32   5   26.47   19.82
  -1  32   5   26.66   22.82
   1  32  -5   58.58   25.54
   1 -32  -5   31.27   14.76
   1 -32  -5    5.40   15.32
   1  32  -4  128.07   29.12
  -1  32   4   75.33   22.46
  -1  32   4   29.22   20.12
   1  32  -4   85.48   24.23
  -1  32   4   84.22   30.21
  -1  32   4  129.24   30.72
   1  32  -4   82.12   14.28
   1 -32  -4   70.84   27.88
  -1 -32   4   77.36   23.62
   1 -32  -4   86.03   19.92
   1  32  -3   22.16    7.73
  -1  32   3   27.40   17.02
  -1  32   3   37.92   17.49
   1  32  -3   36.33   18.08
  -1  32   3   12.51   14.46
   1 -32  -3   21.29   12.11
  -1 -32   3    1.27   11.29
   1 -32  -3   11.80   13.08
   1  32  -2   98.64   30.19
  -1  32   2  107.21   24.93
  -1  32   2  105.31   28.11
   1  32  -2  117.42   24.17
   1  32  -2  101.67   27.74
  -1  32   2   92.77   28.95
   1 -32  -2  103.39   26.73
   1 -32  -2   75.82   19.51
  -1 -32   2   66.95   18.65
  -1 -32   2   97.53   25.65
  -1  32   1   10.03   14.79
   1  32  -1   19.27   14.36
   1  32  -1   18.14   14.43
  -1  32   1   -8.14   11.48
  -1  32   1   10.47   16.61
   1 -32  -1   18.08   11.99
   1 -32  -1   15.24   15.73
  -1 -32   1   13.57   14.18
  -1  32   0  653.99   63.88
   1  32   0  643.58   61.97
   1  32   0  616.11   57.13
  -1  32   0  762.54   62.83
   1  32   0  643.38   58.29
   1 -32   0  695.66   45.52
   1 -32   0  554.25   54.34
   1 -32   0  660.29   53.87
  -1 -32   0  601.06   45.41
  -1 -32   0  597.61   54.16
  -1  32  -1  190.91   39.07
   1  32   1  129.14   32.89
  -1  32  -1  161.14   35.04
   1  32   1  162.82   35.70
   1  32   1  256.90   71.38
  -1 -32  -1  140.06   30.94
  -1 -32  -1  172.32   27.26
  -1 -32  -1  187.87   33.89
   1 -32   1  133.51   26.98
   1 -32   1  174.17   27.57
   1 -32   1  130.25   31.99
  -1  32  -2  160.27   33.95
   1  32   2  141.44   34.84
   1  32   2  186.24   38.50
   1  32   2  148.78   30.38
  -1  32  -2  124.49   30.51
  -1  32  -2  123.20   27.30
   1  32   2  154.89   31.45
  -1  32  -2  150.61   40.76
  -1 -32  -2  191.46   33.66
  -1 -32  -2  150.08   33.02
  -1 -32  -2  208.83   30.74
   1 -32   2  208.02   40.35
   1 -32   2  153.29   29.64
   1 -32   2  164.75   30.65
  -1  32  -3   20.21   19.26
   1  32   3   65.07   22.25
   1  32   3   21.00   14.05
  -1  32  -3   29.84   16.19
   1  32   3   24.54   16.64
   1  32   3   60.58   22.58
  -1  32  -3   32.39   11.70
  -1 -32  -3    8.17   14.63
   1 -32   3   37.49   19.04
  -1 -32  -3   28.86   17.58
  -1  32  -4   49.99   27.01
   1  32   4   24.69   21.17
   1  32   4   26.72   16.85
   1  32   4   58.87   26.86
   1  32   4   95.88   36.99
  -1 -32  -4   58.86   19.76
   1 -32   4   46.22   20.28
   1  32   5   -5.71   15.81
   1  32   5   20.31   15.99
  -1  32  -5   48.95   22.66
   1  32   5   12.57   13.62
   1  32   5   38.86   20.14
  -1 -32  -5   35.88   18.99
   1 -32   5   26.17   17.98
   1  32   6   34.91   23.02
   1  32   6  -15.78   11.73
   1  32   6   16.87   18.50
  -1  32  -6    6.66   19.14
   1  32   6  -35.08   19.14
   1 -32   6    4.47   19.29
  -1 -32  -6   26.99   19.80
  -1  32  -7  -32.53   13.81
   1  32   7    6.05   20.78
   1  32   7   -7.02   19.08
   1  32   7    8.02   16.02
   1  32   7  -17.74   17.68
  -1 -32  -7    4.02   17.18
   1 -32   7   10.38   20.48
  -1  33   7   88.50   23.80
  -1  33   7   78.12   27.76
  -1  33   7   57.45   22.66
  -1 -33   7  155.29   43.21
   1 -33  -7   27.92   20.95
   1  33  -6    7.81   18.14
  -1  33   6  -11.24   12.34
  -1  33   6   10.77   13.04
  -1  33   6   -1.63   15.89
   1 -33  -6    1.40   12.46
  -1 -33   6   15.99   19.99
   1 -33  -6  -25.27   12.46
   1  33  -5   41.49   21.62
  -1  33   5   35.60   22.99
  -1  33   5   60.07   24.80
  -1  33   5   56.09   17.07
  -1  33   5   35.56   23.43
   1 -33  -5   41.65   20.85
   1 -33  -5   14.37   13.00
  -1 -33   5   22.94   20.17
  -1  33   4   14.20   21.97
  -1  33   4   28.17   19.88
  -1  33   4    9.99   18.67
  -1  33   4   -0.53   13.06
   1  33  -4    8.64    6.41
   1  33  -4   14.54   17.43
   1 -33  -4   13.11   10.97
  -1 -33   4   -4.82   15.60
   1 -33  -4   18.95   22.53
  -1  33   3  405.92   48.15
  -1  33   3  394.70   59.44
   1  33  -3  404.89   59.26
  -1  33   3  556.24   53.45
   1  33  -3  439.82   52.29
   1  33  -3  458.59   49.53
   1 -33  -3  394.61   34.97
   1 -33  -3  405.02   48.65
  -1 -33   3  439.58   49.48
   1  33  -2   -0.18   14.77
   1  33  -2    3.27    9.50
  -1  33   2  -18.68   12.26
  -1  33   2   -2.06   13.12
  -1  33   2   12.29   15.82
   1  33  -2   25.82   16.07
   1 -33  -2  -12.30   10.16
  -1 -33   2   -7.82    9.97
   1  33  -1  106.57   30.41
  -1  33   1  135.12   36.79
  -1  33   1   66.07   26.27
   1  33  -1  138.55   38.13
  -1  33   1   54.84   23.68
   1 -33  -1  131.27   23.62
  -1 -33   1  130.12   31.54
  -1 -33   1  114.63   24.11
   1 -33  -1  133.91   31.37
  -1  33   0   10.39   15.74
   1  33   0    0.48   10.92
  -1  33   0    3.43   15.18
   1  33   0   -3.65   14.56
   1  33   0   37.86   20.52
   1 -33   0    5.80    9.18
   1 -33   0   14.02   15.86
  -1 -33   0   38.44   17.79
  -1 -33   0  -14.98    9.40
   1 -33   0   23.61   15.52
   1  33   1   53.13   22.18
   1  33   1   58.87   26.01
   1  33   1    2.84   12.97
  -1  33  -1   31.19   16.83
   1 -33   1   45.14   21.28
  -1 -33  -1    8.40   12.57
   1 -33   1   35.31   15.49
  -1 -33  -1    7.58    8.19
  -1 -33  -1   27.58   18.17
   1 -33   1   34.95   14.91
   1  33   2   27.47   19.62
   1  33   2  -17.54   25.25
  -1  33  -2    5.92   11.46
   1  33   2   23.03   16.31
   1  33   2   10.50   11.40
  -1  33  -2   18.58   12.07
  -1  33  -2    4.38   14.57
   1 -33   2  -13.85    9.61
   1 -33   2   -2.47    8.04
  -1 -33  -2    8.10   11.22
  -1 -33  -2  -13.36    9.89
   1 -33   2    1.94    8.38
   1  33   3   94.03   27.79
   1  33   3  115.79   29.92
  -1  33  -3  165.83   36.35
  -1  33  -3  160.06   27.21
   1  33   3  118.52   33.64
   1  33   3  105.41   28.95
   1 -33   3  114.46   28.30
  -1 -33  -3   78.11   19.99
  -1 -33  -3   98.46   27.48
  -1  33  -4   80.79   28.92
   1  33   4   35.85   15.32
   1  33   4   67.83   27.24
   1  33   4   22.34   22.55
  -1 -33  -4   62.55   19.50
   1 -33   4   25.44   16.07
  -1 -33  -4   54.38   15.50
   1  33   5  144.95   36.04
  -1  33  -5  153.23   37.44
   1  33   5  128.66   31.06
   1  33   5  159.78   31.17
   1  33   5  152.98   35.00
   1 -33   5  131.39   33.65
  -1 -33  -5  117.29   32.90
  -1  33  -6   47.35   22.72
   1  33   6   -1.97   17.94
   1  33   6  -14.35   20.04
   1  33   6   54.49   26.14
   1  33   6  -49.17   23.17
  -1 -33  -6    3.64   21.61
   1 -33   6   38.87   22.61
   1  33   7   21.26   19.63
   1  33   7  -35.89   20.64
   1  33   7   25.74   21.36
  -1  33  -7   21.69   22.97
   1  33   7   25.59   18.32
  -1 -33  -7   -9.68   21.08
  -1  34   7   -3.31   17.77
  -1  34   7   37.87   24.59
  -1  34   7  -35.67   17.05
   1 -34  -7   -9.76   21.95
  -1 -34   7   25.89   23.21
  -1  34   6   35.77   22.05
  -1  34   6   63.48   22.73
  -1  34   6   64.06   19.19
   1  34  -6   74.33   30.28
   1 -34  -6   17.12   18.31
   1 -34  -6   41.12   27.47
  -1 -34   6   26.34   14.23
  -1  34   5   -8.21   19.11
  -1  34   5    2.74   20.34
   1  34  -5   26.24   21.23
  -1  34   5   -8.83   12.73
  -1 -34   5    6.26   17.01
   1 -34  -5   26.90   14.35
  -1  34   4   83.49   26.41
  -1  34   4   99.86   28.00
   1  34  -4   68.60   27.37
   1  34  -4   49.63   10.88
  -1  34   4   37.54   17.70
  -1 -34   4   33.53   19.81
   1 -34  -4   32.09   21.77
   1 -34  -4   67.05   18.12
  -1  34   3  133.40   35.34
   1  34  -3  163.00   38.14
  -1  34   3  169.01   39.49
  -1  34   3   69.64   27.64
   1  34  -3   69.16   48.84
   1  34  -3  114.68   20.37
   1 -34  -3   95.71   21.80
   1 -34  -3   95.47   31.74
  -1 -34   3  133.78   30.11
   1  34  -2   33.47   15.27
   1  34  -2   19.03   14.56
  -1  34   2   49.89   22.45
  -1  34   2   19.95   20.55
   1 -34  -2   29.13   14.84
   1 -34  -2    2.92   13.04
  -1 -34   2   21.96   14.63
  -1  34   1   54.59   18.38
   1  34  -1   25.09   16.25
  -1  34   1   33.46   16.02
  -1  34   1   18.92   17.50
   1  34  -1    1.04    8.72
   1  34  -1   13.97   15.88
  -1 -34   1   -3.10   17.51
   1 -34  -1    1.82   13.49
   1 -34  -1   31.99   15.31
  -1  34   0  131.66   33.31
   1  34   0  112.59   33.88
  -1  34   0  196.31   40.19
   1  34   0  156.96   33.36
   1  34   0  172.92   34.66
   1 -34   0  151.84   26.44
  -1 -34   0  162.32   35.37
   1 -34   0  189.49   36.02
   1 -34   0  161.30   36.58
  -1 -34   0  132.84   25.20
   1  34   1   20.91   18.33
  -1  34  -1   14.26   17.60
  -1  34  -1   22.12   19.25
   1  34   1   10.07   14.48
  -1 -34  -1    9.20   14.96
  -1 -34  -1   10.63   10.42
   1 -34   1   -9.82    8.16
  -1 -34  -1    8.47   11.45
   1 -34   1    9.68   14.39
   1 -34   1   -1.89   15.95
   1  34   2  278.00   43.95
   1  34   2  236.63   45.08
  -1  34  -2  287.07   47.75
  -1  34  -2  299.99   70.00
  -1  34  -2  311.25   44.66
   1  34   2  372.63   44.70
  -1 -34  -2  234.46   41.65
  -1 -34  -2  230.38   32.69
   1 -34   2  278.51   39.98
   1 -34   2  285.30   47.68
  -1 -34  -2  242.55   41.81
   1  34   3   44.90   26.31
  -1  34  -3   42.23   15.31
  -1  34  -3   54.02   23.26
  -1  34  -3    3.62   17.44
   1  34   3   26.11   17.98
  -1  34  -3   13.79   10.96
   1  34   3   -2.44   14.92
   1  34   3   35.60   19.35
   1 -34   3   -7.26   14.16
  -1 -34  -3   24.67   14.74
  -1  34  -4  -34.92   13.34
   1  34   4   -7.79   12.35
   1  34   4   -5.66   14.09
   1  34   4   21.32   19.69
  -1 -34  -4    8.75   10.79
   1 -34   4   21.04   21.40
  -1  34  -5  -29.43   13.82
   1  34   5   -9.75   20.40
   1  34   5  -29.65   13.95
   1  34   5  -27.77   22.71
   1  34   5   48.46   25.49
   1 -34   5   -5.96   16.79
  -1 -34  -5  -13.79   16.55
   1  34   6  -53.15   20.52
  -1  34  -6   26.77   21.40
   1  34   6   19.12   18.71
   1  34   6   47.36   23.93
   1  34   6  -22.87   21.34
  -1 -34  -6    8.14   16.81
   1 -34   6    3.38   18.69
   1  34   7   36.18   22.99
   1  34   7   16.07   28.38
  -1  34  -7  -37.79   18.95
   1 -34   7   28.65   23.30
   1  35  -7   57.26   28.77
  -1  35   6   26.57   23.22
  -1  35   6   61.90   27.24
  -1  35   6   69.41   23.39
   1  35  -6   41.66   23.98
  -1 -35   6   71.16   29.56
   1 -35  -6  101.76   36.48
  -1  35   5   -1.05   15.01
  -1  35   5    2.55   19.03
  -1 -35   5    1.70   17.99
   1 -35  -5    7.49   18.83
   1 -35  -5   -2.66    9.80
   1  35  -4   77.44   14.91
   1  35  -4  130.73   32.97
  -1  35   4   38.93   24.65
  -1  35   4  139.99   34.66
   1 -35  -4   76.23   19.30
  -1 -35   4   51.38   20.56
   1 -35  -4   68.05   29.25
   1  35  -3   52.27   16.09
  -1  35   3   21.27   21.08
  -1  35   3   34.85   15.09
   1  35  -3    7.70   22.32
   1  35  -3   75.30   21.46
  -1 -35   3   12.20   18.22
   1 -35  -3   43.04   16.06
   1  35  -2  124.79   24.12
  -1  35   2  119.97   37.76
  -1  35   2  162.07   49.15
   1  35  -2  124.56   36.57
  -1  35   2  136.05   33.76
   1  35  -2  148.72   34.87
   1 -35  -2   64.60   18.13
  -1 -35   2  101.23   25.26
   1 -35  -2   88.04   25.22
  -1  35   1   64.19   31.25
  -1  35   1   66.62   24.72
   1  35  -1   38.46   20.03
   1  35  -1   52.32   18.52
  -1  35   1   61.05   23.19
   1  35  -1   10.66   21.50
   1 -35  -1   59.03   18.28
   1 -35  -1    7.79   14.77
  -1 -35   1   94.26   27.03
   1  35   0  106.96   28.67
   1  35   0   97.97   22.29
  -1  35   0  123.97   33.82
   1  35   0   89.24   25.32
  -1  35   0   92.17   29.92
  -1 -35   0   61.05   25.54
   1 -35   0   64.63   21.93
   1 -35   0   89.27   25.79
  -1 -35   0   50.37   20.33
   1 -35   0   72.54   19.28
   1  35   1   18.05   12.42
  -1  35  -1    8.19   17.08
  -1  35  -1   43.91   18.76
   1  35   1    8.33   18.99
   1  35   1    0.53   17.53
   1 -35   1  -14.18   11.27
  -1 -35  -1   -2.66   14.93
  -1 -35  -1   -3.20    6.82
   1 -35   1   11.95    9.89
  -1 -35  -1   -0.48    9.74
   1 -35   1   -4.39    9.03
   1  35   2    4.10   17.46
   1  35   2  -19.35   11.05
  -1  35  -2  -27.52   14.28
  -1  35  -2  -15.07   10.86
   1  35   2   -3.40   15.35
   1 -35   2    2.64   11.63
  -1 -35  -2   14.46   14.36
  -1 -35  -2   -2.49   11.78
   1 -35   2    1.50   15.68
   1  35   3   83.16   24.62
   1  35   3   92.82   28.67
  -1  35  -3  115.63   31.56
   1  35   3  127.76   33.61
  -1  35  -3  134.81   26.88
   1  35   3  135.05   37.13
  -1  35  -3  119.69   36.24
   1 -35   3  148.30   35.76
  -1 -35  -3  112.00   34.52
   1  35   4  -15.88   17.51
   1  35   4   31.36   14.28
   1  35   4  -20.25   22.66
  -1  35  -4   28.13   21.23
   1  35   4   16.43   20.00
  -1 -35  -4   31.71   26.53
   1 -35   4   14.96   17.71
  -1  35  -5   -8.11   16.90
   1  35   5    6.92   15.94
   1  35   5  -15.19   18.71
   1  35   5   22.06   25.37
  -1 -35  -5   -3.74   13.82
   1 -35   5    9.09   18.59
   1  35   6   37.49   21.32
  -1  35  -6   48.28   24.41
   1  35   6   24.51   22.66
   1  35   6  -18.25   22.79
  -1 -35  -6   43.62   22.82
   1 -35   6   98.14   33.63
   1  36  -6  -21.42   20.44
  -1  36   6   -5.26   20.77
  -1  36   6   12.55   18.51
  -1  36   6    5.06   14.30
   1 -36  -6    3.88   20.73
  -1 -36   6  -37.24   13.98
   1  36  -5   48.31   35.33
  -1  36   5  100.33   33.17
  -1  36   5   18.15   26.78
  -1  36   5   24.08   19.09
   1 -36  -5   -3.16   15.27
  -1 -36   5   68.26   25.14
   1 -36  -5   50.63   26.44
  -1  36   4  -30.12   18.06
   1  36  -4   -1.98   17.35
   1  36  -4    5.42    8.67
  -1  36   4    4.03   18.34
   1 -36  -4   -5.04   12.68
   1 -36  -4   14.22   16.84
  -1 -36   4   12.22   14.62
  -1  36   3   -0.46   35.68
   1  36  -3   -1.82   13.64
   1  36  -3   17.12   13.10
  -1  36   3    1.01   17.23
   1 -36  -3    0.14   12.75
   1 -36  -3   -4.26   17.04
  -1 -36   3    6.89   13.16
  -1  36   2    7.13   18.37
   1  36  -2   34.14   20.26
  -1  36   2   56.43   24.89
   1  36  -2   32.06   17.25
   1  36  -2   35.18   21.71
   1 -36  -2   27.18   16.10
  -1 -36   2   11.96   15.27
  -1  36   1   47.98   21.64
   1  36  -1   47.53   17.31
   1  36  -1  -28.60   18.38
   1  36  -1    9.43   20.17
  -1  36   1   29.00   19.49
   1 -36  -1  -10.02   10.54
   1 -36  -1   15.52   15.85
  -1 -36   1   21.62   16.96
  -1  36   0   94.74   34.56
   1  36   0   82.21   37.15
   1  36   0   98.88   28.65
  -1  36   0   97.02   28.99
   1 -36   0   74.72   24.35
  -1 -36   0   96.26   28.52
   1 -36   0   91.60   28.35
   1 -36   0   47.69   18.68
  -1 -36   0   57.16   23.16
  -1  36  -1   78.85   28.70
   1  36   1   94.22   28.16
  -1  36  -1   49.40   28.18
   1  36   1   67.03   29.84
  -1 -36  -1   42.46   22.91
  -1 -36  -1   44.46   18.71
   1 -36   1   84.52   39.26
   1 -36   1   71.55   23.92
  -1  36  -2   12.74   16.88
  -1  36  -2    6.50   17.57
   1  36   2    2.30   18.93
   1  36   2   17.68   20.19
  -1  36  -2   25.67   19.04
  -1 -36  -2   17.11   13.29
  -1 -36  -2    6.07   12.56
   1 -36   2    8.11   16.97
   1 -36   2    8.10   12.86
   1  36   3   30.20   36.43
  -1  36  -3   71.35   14.67
  -1  36  -3   75.69   21.60
  -1  36  -3  101.51   33.53
   1  36   3   65.35   24.13
   1 -36   3   66.70   24.56
  -1 -36  -3   33.42   18.39
   1 -36   3   95.46   25.52
   1  36   4  -25.23   13.44
   1  36   4  -15.05   13.47
   1  36   4   -1.37   20.41
   1 -36   4   -0.59   19.05
  -1 -36  -4   40.19   22.46
   1  36   5   22.35   20.24
  -1  36  -5   54.08   24.94
   1  36   5  -11.71   15.40
   1  36   5  -22.42   12.76
  -1 -36  -5    4.19   22.15
   1 -36   5   16.70   28.84
   1  36   6    5.21   17.25
   1  36   6   -0.16   17.20
   1  36   6  -53.11   19.96
  -1  36  -6  -35.93   22.52
   1 -36   6  -19.84   16.56
  -1 -36  -6    7.31   21.70
  -1  37   6    7.94   16.94
  -1  37   6   -5.85   24.24
   1  37  -6  -17.13   23.24
  -1  37   6    4.47   19.54
  -1 -37   6   36.04   24.58
   1 -37  -6   -0.77   17.43
  -1  37   5   64.54   23.10
  -1  37   5    3.72   22.10
   1  37  -5   50.01   28.23
   1 -37  -5   46.02   29.13
  -1 -37   5   17.62   17.42
   1  37  -4    1.37   10.99
  -1  37   4  -22.68   16.10
   1  37  -4   23.95   20.38
  -1  37   4   56.53   47.32
   1 -37  -4   34.04   19.87
  -1 -37   4   35.81   25.98
   1 -37  -4   -8.40   13.47
   1  37  -3  128.69   24.91
   1  37  -3  150.17   41.23
  -1  37   3  111.22   36.06
  -1  37   3  147.02   55.83
   1 -37  -3  136.08   27.70
   1 -37  -3  113.23   35.76
  -1 -37   3  103.92   31.83
  -1  37   2   26.41   23.34
   1  37  -2   39.64   20.71
   1  37  -2   44.16   15.04
   1  37  -2   13.89   22.66
  -1  37   2   69.52   31.13
   1 -37  -2   55.97   19.71
  -1 -37   2   18.19   17.09
  -1  37   1   37.11   28.51
   1  37  -1  122.71   32.69
   1  37  -1   86.22   24.92
  -1  37   1  141.08   35.11
   1  37  -1  130.85   50.83
  -1 -37   1  102.22   30.63
   1 -37  -1  108.17   32.07
   1 -37  -1  160.34   25.95
   1  37   0   14.40   17.46
   1  37   0   47.94   25.11
  -1  37   0   65.29   19.65
   1 -37   0   17.75   16.49
   1 -37   0   50.36   24.12
  -1 -37   0   40.32   18.23
  -1 -37   0   16.12   18.74
   1  37   1   -4.06   17.56
  -1  37  -1    7.67   13.13
   1  37   1  -30.63   17.17
   1 -37   1    3.67   12.61
  -1 -37  -1   19.61   26.30
   1 -37   1   20.38   21.97
   1  37   2    8.38   17.25
  -1  37  -2   22.39   21.28
   1  37   2  -40.13   15.48
  -1  37  -2  -25.49   17.06
  -1  37  -2   31.90   11.79
  -1 -37  -2    5.52   13.62
   1 -37   2    8.43   14.48
   1 -37   2   -2.63   17.69
  -1  37  -3  153.61   35.87
   1  37   3  124.67   36.25
   1  37   3  119.61   31.04
  -1  37  -3   97.93   21.09
  -1  37  -3  104.19   23.81
   1  37   3  115.75   36.18
   1 -37   3   67.06   22.79
  -1 -37  -3   88.60   28.95
   1 -37   3  130.28   32.49
   1  37   4  110.02   43.29
  -1  37  -4   78.84   30.64
   1  37   4  120.39   30.06
  -1 -37  -4  138.07   35.91
   1 -37   4   83.10   53.55
  -1  37  -5   -9.37   20.57
   1  37   5   38.98   27.38
   1  37   5  -21.12   22.41
   1  37   5    9.93   18.47
  -1 -37  -5   23.77   18.91
   1 -37   5   -9.39   19.06
   1  37   6  -36.65   15.52
   1  37   6  -35.47   20.89
  -1  37  -6   56.76   29.58
   1  37   6   -7.02   23.97
  -1 -37  -6    8.43   19.47
   1 -37   6  -36.92   15.04
  -1 -38   6   23.46   20.03
   1  38  -5   -1.34   24.04
  -1  38   5   34.94   27.16
  -1  38   5   -5.29   18.18
   1 -38  -5   47.91   25.46
   1 -38  -5  -14.25   20.22
  -1 -38   5  -27.40   15.54
  -1  38   4   -6.52   22.90
   1  38  -4    3.60   11.40
   1  38  -4   19.59   21.52
  -1  38   4   45.37   25.76
   1 -38  -4   50.82   22.70
  -1 -38   4   57.42   27.94
  -1  38   3  102.88   36.36
  -1  38   3  131.04   39.39
   1  38  -3   75.22   20.54
   1  38  -3   73.72   26.64
  -1 -38   3  101.69   54.33
   1 -38  -3  113.63   33.54
  -1  38   2  -22.35   16.54
   1  38  -2   37.13   13.88
  -1  38   2   15.39   19.98
   1  38  -2    2.21   19.04
   1  38  -2   -5.22   21.86
   1 -38  -2   -5.73   16.78
  -1 -38   2   -1.60   17.14
   1  38  -1  -26.34   18.84
  -1  38   1   -4.25   17.38
  -1  38   1   13.16   20.56
   1  38  -1   -2.88   10.63
   1  38  -1   35.67   19.55
  -1 -38   1   -1.85   16.32
   1 -38  -1   25.76   17.66
   1  38   0  113.93   27.90
  -1  38   0  134.39   32.46
   1  38   0   88.76   32.56
  -1  38   0   61.11   27.77
  -1 -38   0  141.55   35.70
   1 -38   0   85.84   27.92
  -1 -38   0  128.47   47.46
   1  38   1   69.37   29.89
  -1  38  -1   48.60   25.89
   1  38   1  105.60   21.96
  -1  38  -1   63.30   27.92
  -1 -38  -1   95.08   31.02
   1 -38   1   85.98   26.08
  -1 -38  -1   64.03   25.47
   1 -38   1   50.51   23.10
   1  38   2   21.00   17.17
  -1  38  -2   42.36   31.07
  -1  38  -2   47.54   27.25
  -1  38  -2   64.27   24.43
   1  38   2   41.57   24.68
  -1 -38  -2   43.86   21.75
   1 -38   2   27.81   19.35
   1  38   3   -8.98   17.19
  -1  38  -3   11.62   13.99
   1  38   3    3.82   22.04
  -1  38  -3   39.96   13.21
  -1  38  -3   56.63   26.28
  -1 -38  -3   37.31   21.64
   1 -38   3   20.64   14.99
   1  38   4    7.66   18.47
  -1  38  -4  -16.39   21.76
   1  38   4  -26.00   20.51
   1  38   4  -10.44   20.81
  -1 -38  -4   -4.32   21.03
   1 -38   4  -10.29   19.51
   1 -38   4   -3.73   13.01
  -1  38  -5  -13.84   19.29
   1  38   5    3.97   19.14
   1  38   5  -64.32   26.19
   1  38   5   20.35   18.58
  -1 -38  -5   -8.12   14.57
   1 -38   5   13.98   21.33
  -1  39   5  -10.17   20.40
   1  39  -5  -24.29   22.09
  -1  39   5   -3.26   21.34
   1 -39  -5   27.05   21.09
  -1 -39   5   -7.77   14.59
  -1  39   4   33.07   22.66
  -1  39   4   29.34   25.96
   1  39  -4   20.76   14.09
   1  39  -4   -4.41   19.68
   1 -39  -4  -11.47   18.98
  -1 -39   4   17.97   16.43
  -1  39   3   27.81   23.75
   1  39  -3   56.04   14.87
  -1  39   3  100.58   37.68
   1  39  -3   50.78   25.36
   1 -39  -3   72.50   23.69
  -1 -39   3   58.60   25.48
   1  39  -2   35.41   16.81
  -1  39   2  -17.94   17.29
   1  39  -2   26.42   25.87
  -1  39   2  -12.72   22.30
   1 -39  -2    7.05   15.80
  -1 -39   2    2.26   15.88
   1  39  -1   -6.84   21.92
   1  39  -1   34.45   23.86
  -1  39   1   18.89   20.13
   1  39  -1   22.10   14.70
  -1  39   1   27.91   20.60
  -1 -39   1   41.79   26.44
   1 -39  -1   32.76   16.62
   1 -39  -1   19.33   14.35
   1  39   0    8.32   26.54
  -1  39   0   28.52   23.51
   1  39   0   -9.68   18.21
  -1  39   0   -5.02   20.31
  -1 -39   0   -1.59   14.76
  -1 -39   0    6.56   18.94
   1 -39   0   -5.69   15.90
   1  39   1   17.52   22.19
  -1  39  -1   13.11   21.15
  -1  39  -1   -3.95   22.83
   1  39   1   35.29   27.47
  -1 -39  -1   -7.61   14.99
   1 -39   1   10.51   16.26
   1 -39   1   26.31   18.85
  -1 -39  -1   -3.69   19.69
   1  39   2    0.34   23.68
  -1  39  -2    2.59   21.48
  -1  39  -2   -1.36   16.47
   1  39   2  -23.03   21.33
   1 -39   2    8.45   16.80
   1 -39   2   12.81   15.73
  -1  39  -3    1.29   13.27
  -1  39  -3   -1.47   16.47
  -1  39  -3   46.59   13.22
   1  39   3   60.80   25.51
   1  39   3    5.94   21.17
   1 -39   3   14.32   17.09
  -1 -39  -3    2.75   15.09
   1 -39   3    8.94   18.11
   1  39   4  -13.91   25.71
   1  39   4    4.43   17.15
   1  39   4   17.98   24.96
  -1 -39  -4  -15.22   15.31
   1 -39   4  -10.28   13.61
   1 -39   4    9.02   17.52
   1  39   5   19.81   26.32
   1  39   5   99.69   27.15
  -1  39  -5  106.35   35.43
  -1 -39  -5   65.87   27.54
   1 -39   5   49.04   22.16
   1 -39   5   73.65   31.56
   1  40  -5  -21.40   20.16
  -1  40   5  -67.58   24.16
  -1  40   5   -4.68   18.13
   1 -40  -5   14.61   19.27
  -1 -40   5   -0.86   13.68
   1  40  -4    6.96   13.24
  -1  40   4   27.24   26.88
   1  40  -4   40.83   27.62
  -1  40   4   62.51   29.20
   1 -40  -4   45.76   20.36
  -1 -40   4   34.47   21.46
  -1  40   3   48.31   37.66
   1  40  -3   -8.18   13.65
  -1  40   3   19.96   27.83
   1  40  -3    0.32   19.34
   1 -40  -3   10.08   19.93
  -1 -40   3    2.71   18.66
  -1  40   2   -5.41   26.69
   1  40  -2   15.18   13.35
  -1  40   2   20.32   21.09
   1  40  -2  -15.04   22.18
  -1 -40   2   15.02   11.75
   1 -40  -2   15.86   17.79
   1  40  -1  -14.53   20.31
  -1  40   1   18.95   17.39
   1  40  -1   -1.27   21.12
   1  40  -1   12.14   14.53
  -1  40   1    8.00   21.85
   1 -40  -1   34.41   20.97
  -1 -40   1   25.01   18.42
  -1 -40   1   37.50   20.89
   1  40   0  -13.80   18.47
   1  40   0  -50.26   18.75
  -1  40   0   38.31   25.30
  -1 -40   0    1.18   15.03
   1 -40   0   11.19   31.30
   1  40   1   12.09   24.05
  -1  40  -1   -5.94   15.64
  -1  40  -1   15.75   22.10
   1  40   1  -33.12   17.86
  -1  40  -1   18.52   26.22
   1 -40   1   -8.50   15.03
   1 -40   1  -28.50   12.21
  -1 -40  -1   14.27   17.22
  -1 -40  -1   15.20   24.66
  -1  40  -2   39.74   26.25
   1  40   2   -5.80   25.08
   1  40   2   32.54   22.26
  -1  40  -2  -39.55   17.77
  -1 -40  -2  -19.90   19.20
   1 -40   2  -27.33   17.15
   1 -40   2   17.49   17.85
  -1  40  -3    1.05   25.19
   1  40   3   88.85   32.78
  -1  40  -3   45.20   17.27
   1  40   3   58.97   33.72
  -1  40  -3   57.85   17.56
   1 -40   3   -1.21   19.98
   1 -40   3   41.40   19.70
  -1 -40  -3  -28.57   20.25
   1  40   4    9.48   23.31
   1  40   4   33.66   23.27
  -1  40  -4   16.52   29.42
   1 -40   4   22.75   19.13
  -1 -40  -4   29.99   19.73
   1 -40   4   14.61   17.60
   1  41  -4   13.38   18.30
   1  41  -4   35.81   12.96
  -1  41   4   39.95   25.28
  -1  41   4   50.88   24.52
   1  41  -4   41.90   31.55
   1 -41  -4   -1.17   16.95
  -1 -41   4   31.76   20.89
   1  41  -3   29.01   25.94
  -1  41   3  -12.09   26.29
  -1  41   3   69.07   26.65
   1  41  -3   22.48   19.02
  -1 -41   3   34.81   24.01
   1 -41  -3   41.14   25.02
  -1  41   2  155.19   43.83
   1  41  -2  145.20   42.40
  -1  41   2  104.01   31.16
   1  41  -2   72.02   23.39
  -1 -41   2  122.97   36.01
   1 -41  -2  157.44   41.51
  -1  41   1  -30.23   19.61
   1  41  -1   -8.41   16.04
   1  41  -1  -15.39   23.63
  -1 -41   1   -2.03   16.21
  -1 -41   1   12.32   16.59
   1 -41  -1  -12.26   14.58
  -1  41   0   53.09   31.93
   1  41   0   38.01   32.07
   1  41   0   38.86   22.55
  -1  41   0   45.70   31.07
  -1 -41   0   14.60   20.99
   1 -41   0   42.78   24.89
  -1 -41   0    4.94   18.86
  -1  41  -1    5.54   21.13
   1  41   1    0.36   25.58
  -1  41  -1   23.06   20.89
   1  41   1  -13.04   26.45
  -1 -41  -1   -2.95   14.70
  -1 -41  -1   19.46   15.44
   1 -41   1    1.14   20.20
  -1  41  -2   61.85   31.48
   1  41   2   -4.66   22.80
   1  41   2    0.44   22.49
  -1  41  -2   27.52   20.92
  -1 -41  -2    7.41   18.38
   1 -41   2    1.63   15.72
   1 -41   2   27.32   25.14
  -1  41  -3   -0.71   26.08
   1  41   3   37.82   28.79
  -1  41  -3   36.42   17.17
   1  41   3   37.18   27.01
   1 -41   3  -39.26   17.55
   1 -41   3  -10.93   15.28
  -1 -41  -3  -35.36   13.71
  -1  41  -4   57.18   26.93
   1  41   4  -11.98   20.55
  -1 -41  -4   32.89   21.47
   1 -41   4   16.28   21.34
   1 -41   4    3.43   17.10
  -1  42   4   21.53   32.85
  -1  42   4   36.24   23.97
   1  42  -4   -1.45   14.84
   1  42  -4  -13.54   27.85
   1  42  -4    5.10   11.59
   1 -42  -4  -25.13   15.60
  -1 -42   4  -20.80   15.29
   1  42  -3   -7.94   15.09
   1  42  -3  -54.67   22.76
  -1  42   3  -14.49   19.28
   1 -42  -3   10.11   21.51
  -1 -42   3    9.03   21.19
   1  42  -2   13.85   23.43
   1  42  -2   -5.57   19.57
  -1  42   2   34.43   33.54
  -1  42   2   -6.97   28.68
  -1 -42   2   33.73   24.26
   1 -42  -2  -10.97   13.65
   1  42  -1   36.34   30.01
  -1  42   1   53.70   33.10
   1 -42  -1   20.31   22.59
  -1 -42   1   10.02   21.70
  -1 -42   1    6.71   20.50
  -1  42   0   36.76   26.83
  -1  42   0    3.91   22.31
   1  42   0    4.31   26.49
   1  42   0  -20.17   22.77
  -1 -42   0   11.30   17.43
  -1 -42   0  -13.35   16.90
   1 -42   0  -28.35   15.60
  -1  42  -1  121.45   37.01
   1  42   1  -27.06   39.41
  -1  42  -1   47.80   33.62
   1  42   1   78.13   35.79
   1 -42   1   24.61   22.25
  -1 -42  -1  105.58   31.23
   1 -42   1   45.70   23.16
  -1 -42  -1   34.51   23.60
  -1  42  -2    7.68   23.37
   1  42   2   87.95   52.75
  -1  42  -2  -22.72   18.61
   1  42   2   60.34   28.30
   1 -42   2   47.18   25.21
  -1 -42  -2   25.95   21.63
   1 -42   2   38.76   25.74
   1  42   3   18.65   30.07
   1  42   3   92.30   36.31
  -1  42  -3   81.90   20.06
  -1  42  -3   29.99   20.12
  -1  42  -3   44.80   34.07
   1 -42   3   37.90   19.84
   1 -42   3   34.91   21.23
  -1 -42  -3   54.14   28.31
   1  43  -3   32.83   29.44
  -1  43   3   77.06   36.48
  -1  43   3  123.04   36.98
   1  43  -3   84.69   23.88
   1 -43  -3   82.41   28.17
  -1 -43   3  188.01   43.85
  -1  43   2   46.47   26.26
   1  43  -2   14.17   15.95
   1  43  -2  -12.59   28.27
  -1  43   2   22.36   24.50
  -1 -43   2  -15.40   17.91
   1 -43  -2    9.97   19.58
  -1 -43   2    1.99   19.66
   1  43  -1  -31.80   19.54
  -1  43   1   16.98   33.45
  -1  43   1   37.06   30.07
   1  43  -1   20.55   21.67
  -1 -43   1   14.99   16.27
   1 -43  -1    1.83   17.69
  -1 -43   1   -2.93   20.97
  -1  43   0   92.00   57.89
   1  43   0   -7.47   35.78
   1  43   0   58.99   32.38
  -1  43   0  -37.55   30.55
  -1 -43   0   57.17   26.10
  -1 -43   0   60.86   25.00
   1  43   1   50.34   33.02
  -1  43  -1   34.18   25.22
  -1  43  -1   47.08   32.88
   1  43   1   79.74   31.81
   1 -43   1   73.66   28.19
  -1 -43  -1   64.83   27.28
  -1 -43  -1   11.73   23.36
  -1  43  -2   -8.76   29.81
  -1  43  -2  -44.36   14.94
  -1  43  -2  -29.94   16.33
   1  43   2   32.35   32.68
   1 -43   2   23.01   18.31
  -1 -43  -2   -5.87   16.33
   1 -43   2   -7.87   17.17
   1  43   3   60.45   32.68
  -1  43  -3   27.19   19.18
  -1  43  -3   29.22   18.42
  -1  43  -3   57.10   32.49
   1 -43   3   27.09   22.64
   1 -43   3   23.41   19.02
  -1 -43  -3   13.19   21.61
   1  44  -2    1.60   20.78
  -1  44   2   -5.57   42.36
   1  44  -2   41.43   34.12
  -1  44   2   19.15   28.03
  -1 -44   2   -7.94   16.62
   1 -44  -2   32.29   22.93
  -1 -44   2   -8.10   17.36
  -1  44   1  -17.38   29.68
  -1  44   1   79.82   47.50
   1  44  -1    6.35   27.91
   1 -44  -1   44.72   26.19
  -1 -44   1   -4.80   14.66
  -1 -44   1   -4.39   16.44
   1  44   0   48.33   34.22
  -1  44   0   35.19   35.32
   1 -44   0   60.67   32.32
  -1 -44   0   66.95   28.90
  -1 -44   0   10.21   21.97
  -1  44  -1   11.63   22.41
   1  44   1  -40.33   28.10
  -1  44  -1    4.77   30.14
   1  44   1   -2.90   24.70
  -1 -44  -1   14.06   17.85
  -1  44  -2  113.80   35.05
   1  44   2  117.19   42.79
  -1  44  -2  132.01   33.85
  -1  44  -2   92.76   36.40
   1 -44   2  142.82   42.79
  -1 -44  -2  117.07   33.25
   1 -44   2   62.29   28.63
   1  45  -1   64.08   40.79
  -1  45   1  108.58   40.02
  -1  45   1   27.03   38.74
  -1 -45   1   88.12   33.10
  -1 -45   1   21.75   25.11
   1 -45  -1  102.89   31.90
   1  45   0   50.45   31.47
  -1  45   0   29.44   34.54
  -1  45   0   -9.30   24.71
  -1 -45   0    5.71   21.47
  -1 -45   0   12.01   25.28
   1 -45   0   41.97   27.26
  -2   0  11  -29.21   13.34
  -2   0  11    8.56   15.57
  -2   0  11  -32.21   13.86
  -2   0  10  148.76   32.62
  -2   0  10  115.42   25.31
  -2   0  10  116.67   26.45
  -2   0  10  148.70   31.23
  -2   0   9   -2.26   10.68
  -2   0   9   -7.01   10.31
  -2   0   9    6.99    9.01
  -2   0   8  236.92   39.07
  -2   0   8  217.92   32.07
  -2   0   8  251.64   37.49
  -2   0   8  241.72   38.01
  -2   0   7  -10.45   10.75
  -2   0   7   -2.63    8.27
  -2   0   7   -8.40    7.57
  -2   0   7   -2.69    5.94
  -2   0   6  588.77   43.60
  -2   0   6  596.09   40.69
  -2   0   6  622.68   41.73
  -2   0   6  636.07   40.43
  -2   0   5   -4.54    3.92
  -2   0   5    6.48    7.15
  -2   0   5   -2.26    4.32
  -2   0   5   -5.63    4.87
  -2   0   4  166.96   19.89
  -2   0   4  188.64   21.13
  -2   0   4  126.11   19.66
  -2   0   3   -1.14    4.47
  -2   0   3    2.81    4.51
  -2   0   3    6.93    6.97
   2   0  -3   -2.58    3.07
  -2   0   2   26.92    7.00
   2   0  -2   24.75    5.79
  -2   0   2   45.62    7.68
   2   0  -2   33.25    9.65
  -2   0   2   37.23    8.10
   2   0  -1   -0.11    2.99
  -2   0   1    0.95    5.38
  -2   0   1   -0.61    4.13
   2   0  -1   -1.83    4.80
  -2   0   1   -2.59    2.43
   2   0  -1    3.52    4.70
  -2   0   0 2739.35   61.05
   2   0   0 2803.25   53.31
  -2   0   0 2836.30   54.02
   2   0   0 2774.65   59.05
  -2   0   0 2747.00   58.39
   2   0   0 2815.47   61.88
   2   0   1    0.43    4.56
   2   0   1    3.80    4.48
  -2   0  -1   -0.28    4.74
  -2   0  -1    2.23    5.41
   2   0   1   -0.46    4.75
  -2   0  -1    0.52    4.66
  -2   0  -2 1792.04   39.97
  -2   0  -2 1761.61   56.09
  -2   0  -2 1784.86   54.32
  -2   0  -2 1828.33   49.90
   2   0   2 1811.81   52.61
   2   0   2 1748.70   47.65
   2   0   2 1768.94   55.18
  -2   0  -3    2.73    4.72
   2   0   3    4.11    6.39
  -2   0  -3    7.10    4.81
   2   0   3    3.29    5.60
   2   0   3   -0.06    5.28
  -2   0  -4  868.49   36.17
   2   0   4  918.87   34.84
   2   0   4  919.63   38.88
  -2   0  -4  937.50   37.28
   2   0   4  936.60   40.64
  -2   0  -5    1.00    5.31
   2   0   5   -1.08    6.34
  -2   0  -5    5.49    5.59
   2   0   5    3.56    5.82
   2   0   5    2.07    4.71
   2   0   5   -0.51    5.07
   2   0   6   47.84   13.32
   2   0   6   36.54   12.29
   2   0   6   58.15   10.28
   2   0   6   73.92   22.77
  -2   0  -6   34.71   12.17
   2   0   7   11.15    5.93
   2   0   7   -3.48    7.04
   2   0   7  -14.80    6.18
  -2   0  -7  -11.50    6.58
   2   0   7   16.72    9.24
   2   0   8   37.84   15.54
   2   0   8   31.96   14.30
   2   0   9   -3.14   14.21
   2   0   9   21.28   12.12
   2   0  10   25.73   23.86
   2   0  10   -2.36   13.69
  -2   1  11   83.30   24.91
  -2   1  11   31.04   22.90
  -2   1  11   39.85   21.54
  -2  -1  11   22.98   15.24
  -2  -1  11   39.78   19.03
  -2  -1  11   42.09   21.97
  -2   1  10   -2.65   10.12
  -2   1  10   12.58   14.24
  -2   1  10   -4.98   11.21
  -2  -1  10   23.18   19.71
  -2  -1  10    3.82   11.22
  -2  -1  10   25.34   17.27
  -2  -1  10   62.40   23.88
  -2   1   9   -3.47   11.01
  -2   1   9   -3.01   10.18
  -2   1   9   -4.69   11.88
  -2   1   9    6.05   11.88
  -2  -1   9   16.47   13.00
  -2  -1   9   -3.57   15.52
  -2  -1   9    5.49   12.11
  -2  -1   9   -7.86    7.96
  -2   1   8  305.22   35.23
  -2   1   8  246.60   37.63
  -2   1   8  266.17   31.53
  -2   1   8  290.89   33.07
  -2  -1   8  256.81   30.46
  -2  -1   8  302.24   32.24
  -2  -1   8  249.73   36.42
  -2  -1   8  291.08   41.18
  -2   1   7  442.87   38.23
  -2   1   7  430.01   35.87
  -2   1   7  470.26   43.21
  -2   1   7  364.76   34.54
  -2  -1   7  389.73   34.65
  -2  -1   7  425.90   36.26
  -2  -1   7  427.82   37.93
  -2  -1   7  426.41   39.40
  -2   1   6   20.73   11.96
  -2   1   6   21.50   11.18
  -2   1   6   32.38   13.27
  -2   1   6   31.24   11.98
  -2  -1   6   38.44   11.80
  -2  -1   6   39.97   15.44
  -2  -1   6    9.47    9.82
  -2  -1   6   11.15    8.00
  -2   1   5   61.66   12.79
  -2   1   5   35.89   11.07
  -2   1   5   78.60   17.45
  -2   1   5   64.07   15.76
  -2  -1   5   95.47   19.92
  -2  -1   5   43.59   12.57
  -2  -1   5   90.32   19.14
  -2   1   4  328.69   29.22
  -2   1   4  348.17   28.40
  -2   1   4  315.02   26.91
   2  -1  -4  293.50   27.10
  -2  -1   4  258.36   23.78
  -2  -1   4  312.87   24.30
  -2  -1   4  340.46   28.70
  -2   1   3   94.94   17.67
   2   1  -3   81.98   14.66
  -2   1   3   62.00   13.56
  -2  -1   3   75.68   12.75
  -2  -1   3   48.45   10.41
   2  -1  -3   46.85   11.40
  -2  -1   3   87.19   17.45
  -2   1   2  208.23   18.66
  -2   1   2  208.61   12.89
   2   1  -2  203.84   17.29
   2   1  -2  208.87   12.42
  -2   1   2  237.13   18.85
  -2  -1   2  197.42   18.64
  -2  -1   2  209.00   16.67
   2  -1  -2  190.33   11.92
  -2  -1   2  230.11   13.31
   2  -1  -2  201.30   18.97
  -2   1   1  177.33   15.49
   2   1  -1  182.28   10.85
  -2   1   1  180.11    7.52
   2   1  -1  166.01   13.67
  -2   1   1  175.93   13.95
   2   1  -1  168.27   14.57
  -2   1   1  190.12   16.09
  -2  -1   1  185.62   14.45
   2  -1  -1  176.18    7.87
   2  -1  -1  164.94   15.42
  -2  -1   1  176.89   13.81
  -2  -1   1  175.91    9.94
   2  -1  -1  165.54   13.75
   2   1   0  442.73   17.91
  -2   1   0  450.08   20.44
  -2   1   0  422.32   21.68
   2   1   0  432.03   20.71
   2   1   0  457.18   22.08
  -2   1   0  464.03   17.82
  -2  -1   0  430.80   20.54
  -2  -1   0  449.33   18.04
   2  -1   0  467.33   21.16
   2  -1   0  447.45   17.32
   2   1   1  100.09   13.97
  -2   1  -1   74.25   10.76
   2   1   1   62.81   10.78
  -2   1  -1   64.03   10.08
  -2   1  -1   73.67    9.83
   2   1   1   68.23   10.51
  -2  -1  -1  102.39   12.34
   2  -1   1   66.74    9.49
   2  -1   1   76.11    9.39
  -2  -1  -1   80.68   11.92
  -2  -1  -1  100.89   13.88
   2  -1   1   80.03   11.41
  -2  -1  -1   85.96    8.49
  -2   1  -2  105.25   12.07
   2   1   2  120.06   13.04
  -2   1  -2  114.85    8.49
  -2   1  -2  135.68   14.68
   2   1   2  111.35   15.46
  -2   1  -2  108.15   16.42
   2   1   2  131.86   14.90
   2  -1   2   97.96   13.34
   2  -1   2   93.53   14.15
  -2  -1  -2  107.84    9.99
  -2  -1  -2  118.11   17.84
  -2  -1  -2  138.98   16.54
   2  -1   2  113.79   11.54
   2   1   3  283.27   20.99
  -2   1  -3  290.85   16.86
   2   1   3  287.47   24.46
   2   1   3  265.87   20.97
   2  -1   3  283.98   21.51
   2  -1   3  284.12   19.36
  -2  -1  -3  274.20   18.35
   2  -1   3  333.73   26.91
  -2  -1  -3  229.03   18.25
  -2  -1  -3  250.45   23.56
   2   1   4  111.86   21.89
   2   1   4  125.81   17.79
  -2   1  -4  127.38   14.98
  -2   1  -4  125.61   13.45
   2   1   4  101.74   15.92
  -2  -1  -4  134.18   17.24
   2  -1   4  110.57   16.11
   2  -1   4  126.16   18.12
  -2  -1  -4  129.20   15.09
   2  -1   4  105.34   22.50
   2  -1   4  134.24   12.86
   2   1   5  678.79   36.58
   2   1   5  688.15   34.04
  -2   1  -5  654.19   34.06
   2   1   5  697.05   45.64
  -2   1  -5  662.29   32.02
   2   1   5  650.72   36.46
   2  -1   5  694.74   32.92
   2  -1   5  651.25   37.05
  -2  -1  -5  671.88   31.39
   2  -1   5  704.21   47.04
   2  -1   5  734.83   35.94
  -2  -1  -5  671.06   36.72
   2   1   6   57.34   15.35
   2   1   6   42.96   11.19
   2   1   6   85.34   23.77
   2   1   6   59.81   14.68
  -2   1  -6   57.17   14.19
   2  -1   6   61.54   13.00
   2  -1   6   73.02   21.30
  -2  -1  -6   60.76   14.34
   2  -1   6   43.54   13.89
   2  -1   6   62.66   11.23
   2   1   7  219.19   24.08
   2   1   7  222.55   33.91
   2   1   7  189.16   22.78
   2  -1   7  223.61   24.61
   2  -1   7  181.46   21.72
   2  -1   7  252.14   24.55
   2  -1   7  210.08   37.66
   2   1   8  160.97   26.78
   2   1   8  120.93   31.46
   2  -1   8   88.77   20.32
   2  -1   8  156.89   35.90
   2  -1   8  105.57   20.60
   2   1   9   12.57   15.53
   2  -1   9    8.88   14.78
   2  -1   9  -16.89   10.48
   2   1  10  -26.03   13.93
   2   1  10   -3.66   17.55
   2  -1  10   46.23   15.07
   2  -1  10   21.21   17.33
   2  -1  10    6.35   13.46
  -2   2  11  129.60   28.89
  -2   2  11   61.85   24.83
  -2   2  11   63.91   25.23
  -2  -2  11   76.07   23.56
  -2  -2  11  108.94   25.49
  -2  -2  11  115.20   31.59
  -2   2  10   43.82   20.21
  -2   2  10   32.94   19.63
  -2  -2  10   11.38   13.52
  -2  -2  10   55.07   23.92
  -2  -2  10   44.48   19.16
  -2  -2  10   21.02   13.54
  -2   2   9  132.35   26.43
  -2   2   9  177.39   32.48
  -2   2   9  143.50   28.42
  -2   2   9  129.99   27.55
  -2  -2   9  125.64   28.51
  -2  -2   9  134.27   29.22
  -2  -2   9  196.28   30.61
  -2  -2   9   92.74   22.07
  -2   2   8    8.86    9.86
  -2   2   8    3.87   12.28
  -2   2   8   13.18   11.44
  -2   2   8   -1.15    8.89
  -2  -2   8   -7.82   10.08
  -2  -2   8   -2.58    7.93
  -2  -2   8   -5.53    8.11
  -2  -2   8    7.71   12.68
  -2   2   7   74.52   20.05
  -2   2   7   65.78   21.46
  -2   2   7   84.39   19.51
  -2   2   7   86.98   22.25
  -2  -2   7   84.51   22.30
  -2  -2   7   46.44   15.72
  -2  -2   7  101.61   22.86
  -2  -2   7   47.77   17.32
  -2   2   6  310.81   32.47
  -2   2   6  287.31   28.79
  -2   2   6  312.92   28.01
  -2   2   6  348.34   34.30
  -2  -2   6  325.37   33.22
   2  -2  -6  276.76   30.43
  -2  -2   6  318.50   29.96
  -2  -2   6  296.23   26.21
  -2   2   5  571.13   33.17
  -2   2   5  549.11   39.48
  -2   2   5  580.97   38.47
  -2   2   5  548.23   39.55
  -2  -2   5  553.61   39.12
  -2  -2   5  599.69   35.70
  -2  -2   5  530.83   36.00
  -2   2   4  494.31   34.36
  -2   2   4  460.79   25.95
  -2   2   4  471.51   34.78
  -2  -2   4  501.90   32.52
  -2  -2   4  430.92   27.81
  -2  -2   4  447.40   33.04
   2  -2  -4  404.47   31.89
  -2   2   3  981.25   44.84
   2   2  -3  915.98   39.29
  -2   2   3  881.50   41.96
  -2  -2   3  949.75   42.54
  -2  -2   3  975.93   37.33
  -2  -2   3  971.51   42.49
   2   2  -2   83.29   12.73
  -2   2   2   60.32    8.16
   2   2  -2   70.92    8.59
  -2   2   2   35.80    8.82
  -2   2   2   60.36   11.78
   2  -2  -2   55.13   12.70
   2  -2  -2   59.01    8.52
  -2  -2   2   64.44   12.97
  -2  -2   2   69.17    8.73
  -2  -2   2   61.14    9.90
   2  -2  -2   60.37   12.45
  -2   2   1  782.11   27.65
  -2   2   1  785.92   30.67
   2   2  -1  803.09   27.63
  -2   2   1  877.58   32.77
   2   2  -1  793.33   23.77
   2   2  -1  766.88   28.47
   2  -2  -1  750.21   27.93
  -2  -2   1  758.30   27.22
  -2  -2   1  754.86   31.62
   2  -2  -1  750.70   31.84
  -2  -2   1  815.47   22.82
  -2  -2   1  775.14   27.85
  -2   2   0  591.91   20.61
   2   2   0  629.37   25.94
   2   2   0  561.36   23.46
  -2   2   0  598.26   26.00
   2   2   0  602.45   21.44
  -2   2   0  601.98   24.00
  -2  -2   0  602.95   23.91
   2  -2   0  607.55   24.94
   2  -2   0  626.70   26.84
   2  -2   0  590.17   20.02
  -2  -2   0  626.45   24.88
  -2  -2   0  607.78   21.94
  -2  -2   0  603.58   25.31
   2   2   1  173.69   15.03
  -2   2  -1  166.53   13.00
  -2   2  -1  155.49   15.76
   2   2   1  151.99   15.25
   2   2   1  151.00   14.01
   2  -2   1  164.65   13.07
   2  -2   1  150.19   14.76
  -2  -2  -1  143.52   14.56
  -2  -2  -1  138.90   13.93
  -2  -2  -1  157.09   10.41
   2  -2   1  164.98   15.95
  -2  -2  -1  171.79   15.61
  -2   2  -2   -1.37    3.09
   2   2   2    3.14    4.74
   2   2   2    0.49    4.29
   2   2   2    1.12    4.09
  -2   2  -2   -2.18    3.64
  -2  -2  -2   -2.50    4.50
  -2  -2  -2    0.87    4.99
   2  -2   2    1.25    3.13
   2  -2   2   -4.47    4.31
   2  -2   2    0.24    4.10
  -2  -2  -2   -1.13    2.40
  -2   2  -3 1178.85   33.54
   2   2   3 1221.39   44.82
   2   2   3 1158.35   43.62
   2   2   3 1202.19   49.86
  -2  -2  -3 1178.53   39.62
   2  -2   3 1232.94   38.75
  -2  -2  -3 1209.66   50.66
   2  -2   3 1196.17   45.34
   2   2   4   51.95   12.16
   2   2   4  100.00   16.77
   2   2   4   66.78   16.05
  -2   2  -4   78.16   13.48
  -2   2  -4  105.81   12.05
   2  -2   4   84.48   31.05
  -2  -2  -4   86.23   15.86
   2  -2   4   94.64   15.81
   2  -2   4   93.63   10.69
   2  -2   4   76.94   12.84
  -2  -2  -4   78.29   13.04
   2   2   5   31.89    9.11
  -2   2  -5   14.07    6.11
   2   2   5    7.03    7.95
   2   2   5    6.37    7.32
  -2   2  -5    4.45    6.48
   2  -2   5    7.35    4.93
   2  -2   5   25.76    8.55
   2  -2   5   20.01   11.39
   2  -2   5   18.57    7.87
  -2  -2  -5    7.93    7.09
  -2  -2  -5   23.21    7.35
   2   2   6  150.87   23.74
   2   2   6  118.07   25.91
   2   2   6  105.84   18.76
   2   2   6   96.12   17.24
   2  -2   6  101.72   18.84
   2  -2   6  112.48   23.53
   2  -2   6  141.02   19.68
  -2  -2  -6  114.93   22.61
   2  -2   6  149.61   18.11
   2   2   7    6.95    9.81
   2   2   7   15.11   11.68
   2   2   7   42.39   12.20
   2  -2   7   13.75   10.29
   2  -2   7   22.14   10.32
   2  -2   7   20.19   10.28
   2  -2   7   14.84   12.08
   2   2   8  232.53   40.21
   2   2   8  157.77   27.27
   2  -2   8  193.55   30.61
   2  -2   8  152.78   30.14
  -2  -2  -8  227.29   27.39
   2  -2   8  210.51   28.28
   2   2   9   21.64   14.15
   2   2   9   44.27   17.03
   2  -2   9   44.28   16.40
   2  -2   9   21.75   16.87
   2   2  10   45.73   24.11
   2   2  10    4.33   18.17
   2  -2  10   50.34   17.46
   2  -2  10   26.70   23.72
   2  -2  10   68.89   19.88
  -2   3  10   28.46   15.29
  -2   3  10   13.44   15.37
  -2   3  10    6.16   14.65
  -2  -3  10    5.73   10.75
  -2  -3  10   54.94   14.56
  -2  -3  10    1.53   14.11
  -2  -3  10  -27.65   15.37
  -2   3   9   15.37   11.00
  -2   3   9   -0.46    9.90
  -2   3   9   14.11   14.52
  -2   3   9  -27.07   13.66
  -2  -3   9  -11.19   12.31
  -2  -3   9   -5.44   12.25
  -2  -3   9  -18.63    7.83
  -2  -3   9   26.56   13.84
  -2   3   8  392.12   36.81
  -2   3   8  470.79   47.68
  -2   3   8  442.33   44.11
  -2   3   8  447.11   38.16
  -2  -3   8  419.85   40.45
  -2  -3   8  484.16   44.06
  -2  -3   8  471.81   36.96
  -2  -3   8  491.09   39.60
  -2   3   7   28.46   13.67
  -2   3   7   32.28   13.30
  -2   3   7   21.28   12.67
  -2   3   7   50.86   17.78
  -2  -3   7   21.76   14.04
  -2  -3   7   11.58   11.52
  -2  -3   7   37.87   14.72
  -2  -3   7   20.64   10.16
  -2   3   6  167.30   27.94
  -2   3   6  181.57   21.09
  -2   3   6  198.65   30.74
  -2   3   6  209.43   31.42
  -2  -3   6  211.34   31.50
   2  -3  -6  206.60   33.73
  -2  -3   6  210.56   29.45
  -2  -3   6  186.61   27.23
  -2   3   5    0.06    5.84
  -2   3   5   -1.88    6.11
  -2   3   5    2.79    6.79
  -2   3   5    1.44    6.74
  -2  -3   5   -5.52    4.52
   2  -3  -5    6.15    7.90
  -2  -3   5   -9.75    4.32
  -2  -3   5   -1.90    4.71
  -2   3   4  154.74   22.63
  -2   3   4  202.94   31.37
  -2   3   4  134.59   14.68
  -2  -3   4  128.44   18.98
   2  -3  -4  124.45   24.88
  -2  -3   4  127.71   21.20
  -2  -3   4  164.08   16.62
  -2   3   3   19.70    5.68
  -2   3   3   22.01   10.55
   2   3  -3   25.86    7.82
  -2   3   3   28.13   10.17
  -2  -3   3    9.99    7.46
   2  -3  -3   13.25    7.62
  -2  -3   3   22.84    9.79
  -2  -3   3   20.35    6.94
  -2   3   2    1.69    4.20
   2   3  -2    2.78    4.14
   2   3  -2    1.51    3.18
  -2   3   2   -2.67    4.41
   2   3  -2    6.98    6.89
  -2   3   2    0.75    4.31
  -2  -3   2    8.73    5.27
   2  -3  -2    2.84    4.09
   2  -3  -2    1.83    6.12
  -2  -3   2    4.81    4.29
   2  -3  -2   -6.42    5.16
  -2  -3   2    0.43    4.34
   2   3  -1   71.31   10.15
   2   3  -1   64.72    9.19
  -2   3   1   47.14    9.53
  -2   3   1   59.50    9.52
   2   3  -1   72.35    9.64
   2   3  -1   65.16   12.41
  -2   3   1   55.01   11.37
  -2  -3   1   66.54    9.99
  -2  -3   1   62.21    8.49
  -2  -3   1   66.34   10.04
  -2  -3   1   68.15   12.28
   2  -3  -1   74.84   12.67
   2  -3  -1   58.43    9.57
   2  -3  -1   57.29   12.24
  -2   3   0 2794.25   60.66
  -2   3   0 2840.83   55.73
   2   3   0 2746.06   55.61
   2   3   0 2778.73   60.41
  -2   3   0 2775.67   64.52
   2   3   0 2806.49   62.40
  -2  -3   0 2806.80   59.72
   2  -3   0 2665.92   64.44
   2  -3   0 2823.84   62.75
  -2  -3   0 2809.04   56.46
   2  -3   0 2799.93   54.29
  -2  -3   0 2679.51   60.11
  -2  -3   0 2884.34   63.37
   2   3   1   -2.29    4.89
  -2   3  -1    0.82    5.09
  -2   3  -1   -1.71    3.71
   2   3   1   -2.35    3.50
   2   3   1    7.62    5.08
   2   3   1    2.87    3.10
  -2  -3  -1   -4.95    3.60
   2  -3   1   12.70    6.26
  -2  -3  -1    0.84    5.38
   2  -3   1    0.41    4.81
  -2  -3  -1    0.38    3.57
  -2  -3  -1   -6.64    4.36
   2  -3   1    0.65    4.17
   2   3   2    3.37    5.29
  -2   3  -2   -0.24    2.59
  -2   3  -2    1.36    3.82
   2   3   2   -2.23    4.34
   2   3   2    3.87    5.20
  -2   3  -2    5.43    2.86
   2  -3   2    7.33    6.42
  -2  -3  -2    2.19    4.45
  -2  -3  -2   -5.19    2.81
  -2  -3  -2    1.01    4.39
   2  -3   2    2.28    3.87
   2   3   3   23.60    8.62
   2   3   3   15.84    6.76
   2   3   3   14.19    7.14
   2  -3   3   23.23    9.09
  -2  -3  -3    9.33    5.19
  -2  -3  -3   11.85    8.57
   2  -3   3    9.83    7.75
   2  -3   3   21.80    6.43
  -2  -3  -3    7.90    5.87
   2   3   4  212.07   21.40
   2   3   4  266.95   22.09
   2   3   4  229.21   24.40
  -2   3  -4  222.85   15.53
  -2   3  -4  226.18   19.26
   2  -3   4  239.29   15.94
   2  -3   4  228.28   17.33
  -2  -3  -4  218.92   19.16
   2  -3   4  308.46   59.63
   2  -3   4  219.22   21.20
  -2  -3  -4  256.68   26.50
  -2  -3  -4  182.63   18.78
   2   3   5   60.29   14.55
   2   3   5   77.62   15.07
  -2   3  -5   83.50   14.65
   2   3   5   49.25   14.26
  -2  -3  -5   64.11   12.09
   2  -3   5   52.85   15.41
  -2  -3  -5   73.54   15.80
   2  -3   5   52.33   13.18
   2  -3   5   58.28   11.58
   2  -3   5   53.24    9.90
   2   3   6  228.53   25.31
   2   3   6  141.64   24.65
   2   3   6  209.89   22.33
   2  -3   6  172.66   18.53
   2  -3   6  229.15   35.50
   2  -3   6  229.01   24.47
   2  -3   6  222.54   20.43
  -2  -3  -6  219.46   25.24
   2   3   7   31.00   12.95
   2   3   7   24.54   11.45
   2   3   7   18.51   12.97
   2  -3   7   31.42   11.15
   2  -3   7   34.49   13.85
   2  -3   7    7.36   12.41
   2  -3   7   16.46    9.80
  -2  -3  -7   27.45   12.47
   2   3   8   19.08   16.15
   2   3   8   -5.18   12.38
   2  -3   8    4.51   11.71
   2  -3   8  -19.77    8.18
  -2  -3  -8   25.81   13.93
   2  -3   8   13.35   10.32
   2   3   9   15.36   15.34
   2   3   9   13.29   17.57
   2  -3   9   -4.30   14.03
   2  -3   9   20.14   11.23
   2   3  10   35.70   19.96
   2   3  10   56.55   18.72
   2  -3  10   -0.88   14.53
   2  -3  10    7.06   15.93
   2  -3  10   25.32   17.88
  -2   4  10   45.44   18.41
  -2   4  10   26.67   13.36
  -2   4  10   17.14   18.31
  -2  -4  10   74.27   21.78
  -2  -4  10   23.63   15.71
  -2  -4  10   11.12   15.85
  -2  -4  10   30.84   19.68
  -2   4   9   10.23   12.37
  -2   4   9    4.01   12.18
  -2   4   9   43.33   12.32
  -2   4   9   -4.59   10.03
  -2  -4   9    3.63   13.18
  -2  -4   9   22.86    9.59
  -2  -4   9    3.80   11.63
  -2  -4   9   13.59   11.82
  -2   4   8  185.37   28.79
  -2   4   8  202.82   35.26
  -2   4   8  280.96   46.92
  -2   4   8  212.80   30.71
  -2  -4   8  211.68   33.16
  -2  -4   8  140.30   24.75
  -2  -4   8  198.33   34.30
  -2  -4   8  197.08   28.51
  -2   4   7   45.12   18.98
  -2   4   7   28.45   15.31
  -2   4   7   32.12   11.65
  -2   4   7   45.76   14.78
  -2  -4   7   46.63   12.18
  -2  -4   7   26.40   11.51
  -2  -4   7   20.58   13.06
   2  -4  -7   49.95   17.02
  -2  -4   7   54.68   17.54
  -2   4   6  632.89   46.84
  -2   4   6  642.36   43.40
  -2   4   6  576.29   47.85
  -2   4   6  640.18   37.40
  -2  -4   6  591.26   43.54
   2  -4  -6  641.20   46.75
  -2  -4   6  635.23   43.85
  -2  -4   6  616.96   36.15
  -2   4   5  796.21   50.02
  -2   4   5  803.99   38.12
   2  -4  -5  786.32   48.96
  -2  -4   5  777.46   46.80
  -2  -4   5  751.11   43.11
  -2  -4   5  783.21   37.31
  -2   4   4  240.61   18.00
  -2   4   4  267.76   27.95
  -2   4   4  259.43   26.63
  -2  -4   4  214.59   18.28
  -2  -4   4  263.77   23.94
   2  -4  -4  261.84   27.11
  -2  -4   4  248.69   24.75
  -2   4   3  369.28   27.52
   2   4  -3  339.20   22.22
  -2   4   3  352.26   16.99
  -2   4   3  358.14   28.88
   2   4  -3  362.05   26.79
   2  -4  -3  347.35   27.54
  -2  -4   3  332.50   19.35
  -2  -4   3  363.09   26.40
  -2  -4   3  329.11   17.96
  -2   4   2 1089.04   42.94
   2   4  -2 1007.71   41.89
  -2   4   2 1090.96   33.67
   2   4  -2 1059.63   32.46
  -2   4   2 1081.94   45.22
   2   4  -2 1120.93   36.46
   2  -4  -2 1066.45   33.37
  -2  -4   2 1117.39   42.39
  -2  -4   2 1127.47   33.97
  -2  -4   2 1159.78   34.71
   2  -4  -2 1044.49   42.92
  -2   4   1 1943.65   50.71
   2   4  -1 1911.78   46.26
   2   4  -1 1974.91   54.43
  -2   4   1 1943.36   56.11
   2   4  -1 1924.96   47.36
  -2   4   1 1902.05   51.87
   2   4  -1 1928.98   48.70
   2  -4  -1 1944.51   57.79
   2  -4  -1 1850.34   50.32
  -2  -4   1 2042.27   54.71
  -2  -4   1 1966.33   49.74
   2  -4  -1 1967.45   53.11
  -2  -4   1 1936.44   47.60
  -2  -4   1 1982.47   44.75
   2   4   0  256.54   16.22
   2   4   0  274.21   19.19
   2   4   0  291.90   18.89
  -2   4   0  268.77   18.21
  -2   4   0  297.88   16.17
   2   4   0  271.06   18.33
  -2  -4   0  248.45   16.92
  -2  -4   0  288.03   16.59
   2  -4   0  263.87   15.14
   2  -4   0  244.14   17.99
  -2  -4   0  279.16   18.55
   2  -4   0  299.21   20.79
  -2   4  -1  564.72   22.39
   2   4   1  519.85   26.43
   2   4   1  555.79   25.62
   2   4   1  556.03   20.58
  -2   4  -1  544.07   28.18
   2   4   1  560.79   26.71
  -2   4  -1  555.81   21.91
  -2  -4  -1  560.41   19.84
   2  -4   1  578.14   23.00
  -2  -4  -1  571.53   27.93
  -2  -4  -1  550.78   25.70
   2  -4   1  597.97   29.76
  -2  -4  -1  542.61   26.55
   2   4   2    3.27    5.35
   2   4   2    2.71    5.06
  -2   4  -2   -0.10    3.17
  -2   4  -2    8.77    4.04
  -2   4  -2    0.91    4.02
   2   4   2    6.23    5.99
  -2  -4  -2   16.05    6.48
   2  -4   2    3.25    5.04
   2  -4   2   14.67    6.69
  -2  -4  -2   10.12    5.84
   2  -4   2    5.28    4.19
  -2   4  -3 1373.29   35.17
   2   4   3 1355.83   47.79
   2   4   3 1335.23   50.17
   2   4   3 1412.65   53.67
   2  -4   3 1312.23   38.21
  -2  -4  -3 1336.54   46.00
   2  -4   3 1388.15   35.92
   2  -4   3 1327.04   56.31
  -2  -4  -3 1373.36   54.47
   2  -4   3 1409.80   51.70
  -2   4  -4  246.26   20.30
   2   4   4  230.08   21.25
   2   4   4  264.25   26.04
  -2  -4  -4  248.39   21.81
   2  -4   4  252.50   15.76
   2  -4   4  236.08   16.67
   2  -4   4  241.92   22.61
  -2  -4  -4  252.86   26.12
  -2  -4  -4  231.78   20.00
   2  -4   4  279.27   29.13
   2   4   5    4.76    7.12
   2   4   5    3.94    6.66
  -2   4  -5    6.49    5.85
   2  -4   5   10.97    6.40
   2  -4   5   10.84    7.12
   2  -4   5    8.08    5.53
   2  -4   5   17.89    6.72
  -2  -4  -5   -3.82    5.20
  -2  -4  -5   25.08   10.04
   2   4   6   13.74    8.59
   2   4   6    8.52    9.52
   2   4   6    8.76    6.49
   2  -4   6    3.82    8.45
   2  -4   6   -0.64    5.43
  -2  -4  -6   21.94    9.48
   2  -4   6   -2.93    5.86
   2  -4   6   16.90   10.27
   2   4   7   68.80   25.36
   2   4   7   44.56   18.40
   2   4   7   52.54   12.36
   2  -4   7   32.39   11.02
  -2  -4  -7   40.50   13.55
   2  -4   7   29.66   15.79
   2  -4   7   32.96   14.12
   2  -4   7   30.98    8.45
   2   4   8   10.21   11.91
   2   4   8   -2.54   10.81
   2  -4   8   16.62   16.57
   2  -4   8   14.59    7.08
   2  -4   8  -10.55    7.41
  -2  -4  -8   33.00   15.51
   2   4   9  199.51   37.72
   2   4   9  148.38   30.57
   2  -4   9  192.54   24.04
   2  -4   9  157.16   38.09
  -2  -4  -9  177.25   32.43
   2   4  10   35.11   20.80
   2   4  10   76.31   23.38
   2  -4  10   31.41   23.32
  -2   5  10    2.04   12.70
  -2   5  10   20.32   19.99
  -2   5  10   15.81   14.65
  -2  -5  10  -16.56   15.13
  -2  -5  10  -22.61   13.95
  -2  -5  10   31.08   11.22
  -2  -5  10   -7.91   15.83
  -2   5   9  134.90   26.38
  -2   5   9  100.48   24.15
  -2   5   9   96.27   27.69
  -2   5   9  125.29   30.20
  -2  -5   9  129.05   26.12
  -2  -5   9   86.25   26.23
  -2  -5   9  111.60   19.93
  -2  -5   9   77.13   23.76
  -2   5   8   24.94   15.64
  -2   5   8   39.57   18.24
  -2   5   8   48.58   16.64
  -2   5   8   41.06   15.27
  -2  -5   8   60.35   16.49
  -2  -5   8   57.68   14.81
  -2  -5   8   49.87   18.39
  -2  -5   8   62.26   19.92
   2  -5  -8   49.77   20.12
  -2   5   7  550.94   46.27
  -2   5   7  598.39   44.74
  -2   5   7  536.44   47.68
  -2   5   7  523.09   38.10
   2  -5  -7  586.69   48.62
  -2  -5   7  561.86   40.59
  -2  -5   7  496.39   43.42
  -2  -5   7  500.93   32.82
  -2   5   6  324.06   31.82
  -2   5   6  349.30   27.81
  -2   5   6  343.77   36.14
  -2   5   6  382.92   37.36
  -2  -5   6  369.56   26.26
  -2  -5   6  401.13   65.85
  -2  -5   6  382.00   35.66
   2  -5  -6  344.44   35.79
  -2   5   5   16.18    7.68
  -2   5   5    2.90    6.76
  -2   5   5   23.21   12.77
  -2  -5   5   15.48    6.52
   2  -5  -5   -4.12    5.28
  -2  -5   5    1.65    7.69
  -2  -5   5    7.28    9.13
  -2   5   4  340.18   30.67
  -2   5   4  270.00   28.39
   2   5  -4  252.29   25.92
  -2   5   4  292.33   18.80
   2  -5  -4  304.70   29.67
  -2  -5   4  280.12   25.92
  -2  -5   4  307.40   20.00
  -2  -5   4  297.43   25.53
  -2   5   3   13.56    8.55
   2   5  -3   16.12    6.09
   2   5  -3   16.09    5.30
  -2   5   3   22.56    5.48
   2   5  -3   23.95    8.44
  -2   5   3   23.93   10.61
   2   5  -3   13.27    6.88
   2  -5  -3   13.16    8.48
  -2  -5   3   18.63    7.45
  -2  -5   3   24.43    6.50
  -2  -5   3   17.05    6.03
  -2   5   2  352.31   26.99
  -2   5   2  347.47   19.88
  -2   5   2  375.33   25.47
   2   5  -2  380.67   25.49
   2   5  -2  349.40   19.06
   2   5  -2  347.85   18.83
   2  -5  -2  337.66   19.35
  -2  -5   2  364.81   20.21
   2  -5  -2  330.48   24.68
  -2  -5   2  385.44   25.08
  -2  -5   2  349.68   18.36
   2   5  -1 1516.13   47.15
  -2   5   1 1393.73   44.40
   2   5  -1 1492.16   42.54
   2   5  -1 1457.18   40.60
   2   5  -1 1450.81   40.85
  -2   5   1 1492.39   45.30
  -2   5   1 1576.14   51.12
   2  -5  -1 1403.86   44.57
  -2  -5   1 1427.01   40.07
  -2  -5   1 1420.96   38.81
  -2  -5   1 1511.13   43.47
  -2  -5   1 1488.75   46.16
   2  -5  -1 1432.82   44.47
   2  -5  -1 1445.09   50.34
   2   5   0  481.80   23.65
   2   5   0  531.28   24.66
  -2   5   0  485.42   26.98
  -2   5   0  482.10   24.44
  -2   5   0  477.36   20.35
   2   5   0  487.80   22.13
   2   5   0  535.71   25.93
  -2  -5   0  515.34   23.69
  -2  -5   0  524.21   25.42
  -2  -5   0  508.54   25.94
   2  -5   0  515.53   21.35
   2  -5   0  472.56   26.74
   2  -5   0  522.07   26.33
  -2  -5   0  542.33   22.82
  -2   5  -1   95.61   10.33
  -2   5  -1   97.28   13.17
   2   5   1   87.30   13.48
   2   5   1   76.15   11.60
   2   5   1   88.38    9.63
  -2   5  -1   90.50   11.04
   2   5   1   73.45   11.30
   2  -5   1   78.04   13.28
   2  -5   1  111.53   11.62
  -2  -5  -1   89.82    9.44
  -2  -5  -1   82.07   11.91
  -2  -5  -1   87.50   12.66
  -2   5  -2   61.46   11.94
   2   5   2   73.05   14.47
  -2   5  -2   57.66    8.78
  -2   5  -2   80.16   11.28
   2   5   2   42.07   10.73
   2  -5   2   67.56    8.92
   2  -5   2   64.58    9.11
  -2  -5  -2   77.80   13.20
  -2  -5  -2   68.56   11.97
   2  -5   2   56.15   11.24
   2   5   3   31.08   11.09
   2   5   3    5.01    6.68
   2   5   3   21.62    8.42
  -2   5  -3   27.87    5.96
   2  -5   3   20.11    5.90
   2  -5   3   15.75    8.48
  -2  -5  -3   11.89    8.47
   2  -5   3   22.42    8.55
   2  -5   3   25.61    6.31
  -2  -5  -3   17.45    7.65
  -2  -5  -3    6.87    4.60
  -2   5  -4   33.86    9.61
   2   5   4   23.21    9.07
   2   5   4   25.70   11.82
  -2   5  -4   23.75    6.01
  -2  -5  -4   21.86    8.21
   2  -5   4   23.04    7.63
   2  -5   4   38.55    7.91
   2  -5   4   22.23    6.71
   2  -5   4   23.65   10.81
  -2  -5  -4   15.39    8.87
  -2  -5  -4   14.75    9.47
   2  -5   4   21.06    6.02
   2   5   5  380.81   27.70
  -2   5  -5  352.84   25.05
  -2   5  -5  352.76   20.87
   2   5   5  365.11   32.43
   2  -5   5  383.39   29.59
  -2  -5  -5  332.36   23.35
   2  -5   5  335.55   20.97
   2  -5   5  387.99   21.82
   2  -5   5  361.75   19.87
   2  -5   5  354.94   34.74
  -2  -5  -5  366.32   30.66
  -2  -5  -5  358.69   33.37
   2   5   6    9.18    7.75
  -2   5  -6   15.26    7.59
   2   5   6  -10.47    3.86
   2  -5   6   -6.43    6.52
   2  -5   6   -0.44    5.40
   2  -5   6   12.89    7.00
   2  -5   6   -1.73    7.66
   2   5   7   81.13   16.41
   2   5   7  105.39   24.30
   2   5   7   71.78   20.43
   2  -5   7   88.86   19.57
   2  -5   7   67.06   13.79
  -2  -5  -7   97.11   21.90
   2  -5   7  103.70   28.08
   2  -5   7   71.22   15.80
   2   5   8   50.12   18.57
   2   5   8   80.33   21.17
   2  -5   8   37.47   18.88
   2  -5   8   97.07   15.52
  -2  -5  -8   67.66   20.30
   2  -5   8   54.15   15.47
   2  -5   8   64.94   15.40
   2   5   9    5.37   16.72
   2   5   9   26.38   16.93
   2  -5   9   42.08   16.90
   2  -5   9   11.96   13.20
  -2  -5  -9    4.13   13.21
   2  -5   9   22.93   14.48
   2   5  10   51.16   23.76
   2   5  10   31.48   28.88
   2  -5  10   34.75   22.07
  -2   6  10  108.70   32.60
  -2   6  10  128.25   26.29
  -2   6  10   83.36   24.53
  -2  -6  10  151.09   65.66
  -2  -6  10   76.46   24.42
  -2  -6  10  154.63   30.15
  -2  -6  10  163.87   24.52
  -2   6   9   67.73   19.82
  -2   6   9   19.19   16.42
  -2   6   9   51.45   19.14
  -2   6   9   36.10   16.88
  -2  -6   9   67.73   20.35
  -2  -6   9   56.22   24.56
  -2  -6   9   59.71   17.89
  -2  -6   9   47.11   13.99
  -2   6   8   74.05   19.82
  -2   6   8  104.83   23.15
  -2   6   8   80.72   20.82
  -2   6   8  103.95   26.93
   2  -6  -8   84.64   22.06
  -2  -6   8   80.79   23.46
  -2  -6   8   69.60   17.04
  -2  -6   8   86.00   20.03
  -2  -6   8   90.22   17.35
  -2   6   7  -10.76    8.23
  -2   6   7   14.98   10.71
  -2   6   7   10.45    8.53
  -2   6   7   12.08   10.14
  -2  -6   7   18.49    9.18
  -2  -6   7  -12.94    8.09
   2  -6  -7   11.22   11.27
  -2  -6   7   -0.60    6.64
  -2   6   6  676.04   38.11
  -2   6   6  724.11   51.21
  -2   6   6  663.11   51.51
  -2  -6   6  666.91   33.82
   2  -6  -6  723.76   51.20
  -2  -6   6  688.56   43.78
  -2  -6   6  765.98   49.30
  -2   6   5   16.83    9.07
  -2   6   5   22.15    8.88
  -2   6   5   37.73   15.37
  -2  -6   5   34.25   12.77
  -2  -6   5   29.03    8.55
   2  -6  -5   36.61   15.87
  -2  -6   5   32.54   11.11
  -2   6   4  979.47   54.96
  -2   6   4  998.80   35.27
   2   6  -4  986.73   49.68
   2   6  -4 1058.06   42.17
  -2   6   4 1106.14   54.46
  -2  -6   4 1028.76   35.27
   2  -6  -4 1010.69   52.94
  -2  -6   4  990.36   46.88
  -2   6   3   18.50    9.23
   2   6  -3   19.42    7.40
  -2   6   3   18.10    6.36
  -2   6   3   27.72    6.36
   2   6  -3   24.10    7.60
   2   6  -3   14.10    7.11
  -2   6   3   54.47   15.41
   2   6  -3   16.98    6.87
  -2  -6   3   27.31    6.74
  -2  -6   3   17.47    5.77
   2  -6  -3   15.01    7.47
  -2  -6   3   25.67    9.32
  -2   6   2   94.56   13.09
  -2   6   2   96.99   17.41
   2   6  -2   79.24   15.23
   2   6  -2   86.41   10.15
   2   6  -2   76.96   11.40
  -2   6   2   69.40   12.84
  -2  -6   2   87.16   12.83
  -2  -6   2   93.89    9.82
   2  -6  -2   92.16   14.70
  -2  -6   2   97.71   13.94
   2  -6  -2   98.28   13.43
   2   6  -1 1067.27   37.46
  -2   6   1 1116.88   43.73
   2   6  -1 1042.48   39.72
  -2   6   1 1117.49   39.90
   2   6  -1 1123.90   35.15
   2   6  -1 1049.63   35.98
  -2   6   1 1130.15   39.38
  -2  -6   1 1060.28   33.80
   2  -6  -1 1095.06   39.37
  -2  -6   1 1108.54   34.84
  -2  -6   1 1095.04   39.73
   2  -6  -1 1114.09   23.56
   2  -6  -1 1101.56   40.10
   2  -6  -1 1037.90   44.06
  -2  -6   1 1081.79   37.89
   2   6   0   51.43    8.78
  -2   6   0   46.05   10.80
   2   6   0   48.19   10.28
   2   6   0   55.62    9.63
   2   6   0   60.64   10.35
  -2   6   0   63.76   10.11
  -2   6   0   74.00   13.51
   2  -6   0   54.79   12.14
   2  -6   0   55.14    8.62
  -2  -6   0   63.58   12.53
   2  -6   0   46.69    9.85
  -2  -6   0   67.64   10.42
  -2  -6   0   50.22   10.79
  -2  -6   0   46.73    9.04
  -2   6  -1    9.24    4.05
  -2   6  -1   14.82    6.99
   2   6   1    8.96    5.00
   2   6   1    7.44    5.73
  -2   6  -1   15.57    6.02
   2   6   1    3.41    5.43
   2   6   1   13.28    4.71
  -2  -6  -1   10.96    6.80
  -2  -6  -1    4.49    4.83
   2  -6   1    9.74    5.64
  -2  -6  -1    7.12    4.47
   2  -6   1   13.90    8.06
   2   6   2 1097.26   29.31
   2   6   2 1187.34   44.41
   2   6   2 1137.12   42.77
  -2   6  -2 1114.66   44.56
  -2   6  -2 1126.61   35.62
   2   6   2 1138.24   44.72
  -2   6  -2 1140.39   31.49
  -2  -6  -2 1076.16   29.08
  -2  -6  -2 1066.41   42.59
   2  -6   2 1110.01   35.96
  -2  -6  -2 1102.23   41.26
   2  -6   2 1075.17   31.74
   2  -6   2 1110.44   45.55
  -2   6  -3    7.43    5.22
   2   6   3    0.60    4.58
   2   6   3    0.62    4.61
   2  -6   3    3.18    4.37
   2  -6   3    4.85    3.50
  -2  -6  -3    3.19    5.92
  -2  -6  -3    9.19    7.12
   2  -6   3    2.55    4.96
  -2   6  -4  398.58   21.82
  -2   6  -4  359.15   27.89
   2   6   4  365.50   26.12
  -2  -6  -4  379.46   25.50
   2  -6   4  396.87   21.25
   2  -6   4  414.48   29.97
  -2  -6  -4  389.97   28.61
   2  -6   4  424.68   35.84
   2  -6   4  409.42   19.57
  -2  -6  -4  386.80   31.95
  -2   6  -5   62.90   14.20
  -2   6  -5   64.11   11.83
   2   6   5   49.53   14.97
   2   6   5   72.08   14.66
   2  -6   5   77.30   18.24
  -2  -6  -5   46.50   13.55
  -2  -6  -5   66.09   18.25
  -2  -6  -5   40.59    9.88
   2  -6   5   74.53   11.76
   2  -6   5   39.51   15.27
   2  -6   5   58.97   10.08
   2  -6   5   49.27    9.41
   2   6   6  -10.12    5.27
   2   6   6   13.96    7.88
  -2   6  -6   -1.64    6.87
   2  -6   6   -1.27    5.95
   2  -6   6   11.79    5.42
  -2  -6  -6   -6.73    8.42
   2  -6   6   -7.21    6.70
   2  -6   6    1.88    8.15
   2   6   7    5.53    9.83
   2   6   7  -10.36    6.42
   2   6   7    4.01    8.12
   2  -6   7    1.90    5.88
   2  -6   7   -5.84    9.76
   2  -6   7    2.57    7.48
  -2  -6  -7  -12.12    8.10
   2  -6   7   -6.92   13.30
   2   6   8  368.06   39.66
   2   6   8  349.90   40.88
   2  -6   8  348.44   47.58
   2  -6   8  342.29   33.84
   2  -6   8  375.75   24.99
   2  -6   8  387.30   29.19
  -2  -6  -8  336.79   37.03
   2   6   9   98.16   24.71
   2   6   9  150.66   32.44
   2  -6   9  118.62   37.46
  -2  -6  -9  101.82   26.30
   2  -6   9  127.13   23.08
   2   6  10   30.26   23.27
   2   6  10   -3.64   17.29
   2  -6  10  105.46   30.96
  -2   7  10  124.39   36.20
  -2   7  10  100.16   21.74
  -2   7  10   78.41   22.56
  -2  -7  10   37.69   21.14
  -2  -7  10  133.45   32.61
  -2  -7  10   82.96   28.80
  -2   7   9   -4.42   13.25
  -2   7   9  -10.16    9.13
  -2   7   9   13.47   13.89
  -2   7   9   17.16   20.06
  -2  -7   9   14.56   15.35
  -2  -7   9    0.45    8.53
  -2  -7   9    6.58   10.60
  -2  -7   9    0.62   10.68
  -2   7   8   27.50   13.68
  -2   7   8   58.24   18.58
  -2   7   8   55.30   20.47
  -2   7   8   77.97   19.25
  -2  -7   8   82.32   20.56
  -2  -7   8   72.13   23.86
   2  -7  -8   76.77   21.25
  -2  -7   8   60.50   13.46
  -2   7   7  167.23   28.80
  -2   7   7  172.36   25.29
  -2   7   7  159.39   29.92
  -2   7   7  152.28   31.55
  -2  -7   7  153.36   27.19
   2  -7  -7  124.55   26.35
  -2  -7   7  151.22   20.21
  -2  -7   7  210.03   35.52
  -2   7   6  270.22   31.64
  -2   7   6  243.45   39.88
  -2   7   6  217.70   22.16
  -2  -7   6  270.92   28.73
   2  -7  -6  214.46   32.26
  -2  -7   6  211.95   24.93
  -2  -7   6  239.84   19.00
  -2   7   5   34.57   15.92
  -2   7   5   35.76    9.41
   2   7  -5   16.56   10.89
  -2  -7   5   19.15    7.91
  -2  -7   5   26.29    7.96
   2  -7  -5   30.66   13.14
  -2  -7   5   18.25    9.14
  -2   7   4   81.90   18.68
  -2   7   4  121.71   12.23
  -2   7   4   82.25   17.41
   2   7  -4  109.18   21.18
   2   7  -4  106.98   15.19
  -2  -7   4  123.16   12.18
   2  -7  -4  106.87   21.24
  -2  -7   4  110.64   20.46
   2   7  -3   52.90   14.60
  -2   7   3   26.68    9.45
   2   7  -3   34.68    8.32
   2   7  -3   33.46    8.92
  -2   7   3   41.00    6.62
  -2   7   3   18.12    8.89
  -2   7   3   27.83    7.04
   2   7  -3   44.06    9.76
   2  -7  -3   42.32    8.03
  -2  -7   3   38.77   10.39
  -2  -7   3   52.45    9.04
   2  -7  -3   33.48   10.98
   2  -7  -3   30.25    7.92
  -2  -7   3   24.26    8.01
  -2   7   2   64.44   11.76
   2   7  -2   59.05   10.69
  -2   7   2   73.69   13.21
   2   7  -2   53.93   11.32
  -2   7   2   47.04   12.09
   2   7  -2   74.84   11.70
  -2  -7   2   70.71   12.78
  -2  -7   2   69.04    9.97
  -2  -7   2   67.48   11.69
   2  -7  -2   73.72   11.90
  -2  -7   2   34.33    9.09
   2  -7  -2   73.04   13.78
  -2   7   1  157.39   16.94
   2   7  -1  129.72   14.43
   2   7  -1  125.60   12.78
  -2   7   1  136.84   14.89
   2   7  -1  117.93   14.35
   2   7  -1  149.32   15.86
   2  -7  -1  143.19   16.28
  -2  -7   1  138.52   13.41
  -2  -7   1  141.88   15.75
   2  -7  -1  132.05   14.55
   2  -7  -1  153.40    8.84
  -2  -7   1  130.62   13.14
  -2  -7   1  148.18   16.03
   2   7   0 1487.75   44.86
   2   7   0 1537.61   43.80
  -2   7   0 1479.30   39.28
   2   7   0 1526.70   48.23
   2   7   0 1375.76   44.52
  -2   7   0 1445.21   46.67
  -2   7   0 1444.46   50.30
   2  -7   0 1440.88   40.76
  -2  -7   0 1521.01   42.54
   2  -7   0 1493.28   51.10
  -2  -7   0 1497.60   47.98
   2  -7   0 1540.09   49.62
  -2  -7   0 1505.71   46.81
  -2  -7   0 1459.25   44.15
  -2   7  -1   61.47   12.11
  -2   7  -1   82.91   10.97
   2   7   1   64.37   10.20
   2   7   1   77.52   10.73
  -2   7  -1   75.31   10.76
   2   7   1   93.18   15.04
   2   7   1   70.59   11.71
   2  -7   1   63.62   11.95
  -2  -7  -1  106.63   15.59
   2  -7   1   76.82   11.30
  -2  -7  -1   72.08   10.58
   2  -7   1   86.91    7.36
  -2  -7  -1   67.57   12.08
   2   7   2  780.61   35.22
   2   7   2  816.33   26.47
   2   7   2  810.11   36.25
  -2   7  -2  782.28   38.46
  -2   7  -2  828.66   25.90
  -2   7  -2  821.94   31.71
   2   7   2  786.40   37.97
  -2  -7  -2  854.38   27.04
  -2  -7  -2  809.98   37.00
   2  -7   2  817.15   40.50
  -2  -7  -2  850.47   36.85
   2  -7   2  799.82   27.57
   2  -7   2  853.86   32.14
  -2   7  -3    4.70    5.17
  -2   7  -3   -2.51    3.42
   2   7   3    0.18    7.15
  -2   7  -3    0.22    3.70
   2   7   3   -5.52    4.50
  -2  -7  -3   -1.36    4.69
   2  -7   3    3.59    3.47
   2  -7   3    0.53    3.93
   2  -7   3   -1.68    5.23
  -2  -7  -3    3.75    6.10
   2   7   4  281.05   22.73
  -2   7  -4  318.86   20.47
   2   7   4  370.31   31.29
  -2   7  -4  289.99   28.34
   2  -7   4  313.91   16.30
   2  -7   4  312.14   28.18
  -2  -7  -4  319.79   23.83
   2  -7   4  308.84   20.30
  -2  -7  -4  355.01   30.16
  -2  -7  -4  329.21   27.17
   2   7   5  158.61   19.17
   2   7   5  182.40   28.79
  -2   7  -5  198.85   20.25
  -2   7  -5  176.99   16.63
  -2  -7  -5  200.41   27.32
   2  -7   5  184.60   30.93
  -2  -7  -5  197.71   19.27
   2  -7   5  175.99   16.28
  -2  -7  -5  145.72   23.55
   2  -7   5  171.63   13.23
   2  -7   5  180.91   21.92
  -2   7  -6  357.97   25.48
   2   7   6  295.24   32.32
   2   7   6  370.09   29.15
  -2   7  -6  341.14   25.77
   2  -7   6  372.76   23.70
   2  -7   6  334.75   22.47
  -2  -7  -6  319.71   31.80
   2  -7   6  390.26   33.86
   2  -7   6  446.14   43.27
   2   7   7  115.71   26.14
   2   7   7  106.13   20.51
   2  -7   7  106.87   16.75
   2  -7   7   95.33   21.43
  -2  -7  -7  142.57   27.34
   2  -7   7  127.11   31.30
   2   7   8   43.20   20.11
   2   7   8   20.77   16.20
   2   7   8   44.57   12.53
  -2  -7  -8   16.14   14.61
   2  -7   8    8.00   10.73
   2  -7   8   29.65   12.14
   2  -7   8  -15.35   10.40
   2   7   9   58.05   24.04
   2   7   9   68.42   25.20
  -2  -7  -9   32.04   19.26
   2  -7   9   28.50   24.96
   2  -7   9   43.22   22.76
   2   7  10   43.13   22.19
   2   7  10   23.25   20.89
  -2  -7 -10   24.07   22.12
   2  -7  10   16.74   19.15
  -2   8  10   24.46   13.53
  -2   8  10  -21.31   10.58
  -2   8  10   13.25   20.27
  -2  -8  10   11.46   16.60
  -2  -8  10   -9.19   16.69
  -2  -8  10    2.29   17.99
  -2   8   9  124.52   26.66
  -2   8   9   99.22   30.06
  -2   8   9  152.65   28.07
  -2   8   9   96.10   26.48
   2  -8  -9  116.29   27.52
  -2  -8   9  145.67   30.93
  -2  -8   9  153.07   32.38
  -2  -8   9  112.33   26.52
  -2   8   8   12.31   20.14
  -2   8   8   15.98   11.46
  -2   8   8   30.89   14.52
  -2   8   8   18.48   14.91
   2  -8  -8   17.85   16.66
  -2  -8   8   29.68   14.55
  -2  -8   8    3.01    6.85
  -2  -8   8    5.37    8.50
  -2   8   7   85.74   17.33
  -2   8   7   48.95   16.51
  -2   8   7   87.17   25.90
  -2  -8   7   95.36   14.50
  -2  -8   7   97.10   20.99
   2  -8  -7  105.78   25.98
  -2  -8   7   97.71   24.45
  -2   8   6   -3.43   11.37
  -2   8   6   17.99    9.15
  -2   8   6   -3.60    5.79
  -2  -8   6   -0.23    4.45
  -2  -8   6   -7.96    7.04
  -2  -8   6   12.81    8.85
   2  -8  -6   -5.14    5.80
  -2   8   5  483.22   27.16
  -2   8   5  484.31   43.21
   2   8  -5  433.48   35.91
  -2   8   5  442.51   37.64
  -2  -8   5  430.78   33.74
  -2  -8   5  414.66   33.24
  -2  -8   5  421.34   21.85
   2  -8  -5  466.00   40.10
   2   8  -4    9.46    7.93
   2   8  -4    7.67    5.74
  -2   8   4    3.19    7.81
   2   8  -4    2.57    5.74
   2   8  -4   -2.50    4.93
  -2   8   4    3.73    3.85
   2  -8  -4    6.78    9.30
  -2  -8   4    7.25    6.11
  -2  -8   4    3.83    2.75
   2   8  -3  515.41   28.67
  -2   8   3  491.12   26.88
  -2   8   3  490.46   19.00
  -2   8   3  468.02   33.42
   2   8  -3  490.45   33.47
  -2   8   3  512.71   38.67
   2   8  -3  475.89   23.30
   2   8  -3  479.06   25.22
   2  -8  -3  474.06   20.26
  -2  -8   3  503.56   28.12
  -2  -8   3  468.64   31.40
   2  -8  -3  504.87   35.47
  -2  -8   3  500.54   22.26
   2  -8  -3  475.17   24.98
   2   8  -2   14.51    7.60
  -2   8   2   44.66    6.28
   2   8  -2   37.18    8.72
   2   8  -2   47.19    9.29
  -2   8   2   22.55    8.91
  -2   8   2   33.63    9.39
  -2   8   2   37.28   14.50
   2  -8  -2   22.02    7.72
   2  -8  -2   40.70   10.63
  -2  -8   2   32.05    9.53
  -2  -8   2   36.33    9.50
  -2  -8   2   36.38    7.60
  -2  -8   2   27.35    9.20
   2  -8  -2   40.60    5.90
   2   8  -1    0.77    4.89
  -2   8   1    1.74    6.88
   2   8  -1    0.64    5.28
  -2   8   1    3.64    6.22
   2   8  -1   -2.44    2.80
   2   8  -1   -2.46    5.50
  -2   8   1    7.16    5.24
   2  -8  -1    4.20    2.95
   2  -8  -1    3.71    5.86
  -2  -8   1   -0.50    3.77
   2  -8  -1   -6.95    3.02
  -2  -8   1    0.18    4.40
  -2  -8   1   -1.79    3.32
  -2  -8   1    0.92    5.65
  -2   8   0  526.96   27.50
  -2   8   0  574.29   23.98
   2   8   0  591.21   26.68
  -2   8   0  595.24   29.87
  -2   8   0  617.84   33.63
   2   8   0  576.74   29.70
   2   8   0  567.53   27.77
   2   8   0  591.29   28.59
   2  -8   0  601.63   33.02
   2  -8   0  581.33   25.18
  -2  -8   0  581.21   30.14
  -2  -8   0  525.70   25.08
   2  -8   0  570.75   31.00
  -2  -8   0  524.77   26.69
  -2  -8   0  574.46   29.05
  -2   8  -1 1327.96   50.68
   2   8   1 1231.82   45.55
  -2   8  -1 1281.50   42.78
   2   8   1 1285.42   39.21
  -2   8  -1 1314.18   38.94
   2   8   1 1281.27   46.76
   2   8   1 1226.07   41.66
   2  -8   1 1297.91   31.48
   2  -8   1 1427.07   43.10
  -2  -8  -1 1338.44   40.41
  -2  -8  -1 1295.25   46.23
  -2  -8  -1 1344.15   44.05
   2  -8   1 1290.72   50.43
  -2   8  -2   22.70    6.62
   2   8   2   14.37    4.86
  -2   8  -2   30.06    9.82
   2   8   2   23.64    8.52
  -2   8  -2   16.61    4.97
   2   8   2   18.87    7.51
   2  -8   2   29.73    8.23
   2  -8   2   27.53    6.99
  -2  -8  -2   19.46    7.72
   2  -8   2   21.68    6.30
  -2  -8  -2   25.23    8.55
  -2  -8  -2   20.76    6.49
   2   8   3 1091.93   47.01
  -2   8  -3 1010.80   46.21
   2   8   3 1040.96   30.78
  -2   8  -3 1077.08   30.32
  -2   8  -3 1054.92   38.53
   2   8   3 1060.08   44.54
   2  -8   3 1092.10   50.57
  -2  -8  -3  981.60   44.12
  -2  -8  -3 1013.83   46.99
   2  -8   3 1016.45   38.34
   2  -8   3 1087.16   30.75
  -2   8  -4  163.77   19.42
   2   8   4  168.58   18.87
  -2   8  -4  175.61   16.36
   2   8   4  140.88   23.00
  -2  -8  -4  106.72   16.21
   2  -8   4  140.38   22.10
  -2  -8  -4  124.73   19.70
   2  -8   4  134.07   14.44
  -2  -8  -4  209.18   35.22
   2   8   5   95.57   20.87
  -2   8  -5   81.65   15.77
  -2   8  -5   99.69   15.00
   2   8   5   84.49   15.98
  -2  -8  -5   46.57   13.69
  -2  -8  -5   79.28   18.43
   2  -8   5   94.11   15.04
   2  -8   5   78.41   21.84
   2  -8   5   92.46   18.35
  -2  -8  -5  105.92   17.37
  -2   8  -6   14.41    7.92
  -2   8  -6    3.17    6.49
   2   8   6   18.56    8.19
   2   8   6    2.18    8.27
  -2  -8  -6   14.69   10.93
   2  -8   6    9.20    6.43
   2  -8   6   11.97   11.02
  -2  -8  -6   -2.36    7.33
   2  -8   6    7.49    9.00
   2  -8   6   10.90    7.44
   2   8   7   24.67   11.41
   2   8   7   30.80   15.58
   2  -8   7   13.04    9.00
   2  -8   7   25.36   16.86
   2  -8   7    6.62    8.10
   2  -8   7   26.84   14.69
  -2  -8  -7   16.69   15.17
   2   8   8    5.81   11.08
   2   8   8   15.94   13.79
  -2  -8  -8   -8.24    8.80
   2  -8   8   11.01   11.08
   2  -8   8   -3.58    8.30
   2  -8   8   -2.91    7.86
   2   8   9  117.36   29.03
   2   8   9  139.86   39.29
  -2  -8  -9   14.25   19.57
   2  -8   9   57.82   15.40
   2  -8   9   41.98   21.82
   2   8  10    4.87   24.00
   2   8  10   26.85   21.99
  -2  -8 -10   -3.18   16.81
   2  -8  10   44.55   25.55
  -2   9  10   67.21   27.16
  -2   9  10   57.41   18.40
  -2   9  10   95.62   24.01
  -2  -9  10  102.38   28.97
  -2  -9  10    5.65   19.15
  -2  -9  10   63.07   20.70
  -2   9   9  107.83   28.61
  -2   9   9  113.44   22.41
  -2   9   9   79.87   22.06
  -2   9   9   54.47   25.91
   2  -9  -9   66.01   21.87
  -2  -9   9   78.42   26.60
  -2  -9   9   92.13   24.65
  -2  -9   9  107.31   22.59
  -2   9   8  393.42   90.34
  -2   9   8  297.33   50.17
  -2   9   8  344.61   37.21
  -2   9   8  351.89   32.20
  -2  -9   8  301.75   34.67
   2  -9  -8  289.18   48.19
  -2  -9   8  230.34   35.55
  -2   9   7    4.68   11.96
  -2   9   7   -1.06   10.93
  -2   9   7    9.20    8.54
  -2  -9   7    0.90    9.85
  -2  -9   7   -6.83    9.37
  -2  -9   7    5.99    6.17
   2  -9  -7   -9.53    5.59
  -2   9   6  182.16   29.23
  -2   9   6  216.60   22.03
  -2   9   6  224.05   35.66
   2   9  -6  275.32   37.99
  -2  -9   6  244.83   36.46
  -2  -9   6  222.11   16.68
   2  -9  -6  240.51   38.94
  -2  -9   6  235.38   27.55
   2   9  -5   -4.16    5.74
  -2   9   5    8.03    4.44
  -2   9   5   15.82   11.52
  -2  -9   5   12.99   14.46
   2  -9  -5    8.91    8.92
  -2  -9   5   12.37    5.30
  -2  -9   5   -8.95    5.58
  -2   9   4  153.00   27.66
   2   9  -4  129.85   15.25
   2   9  -4  145.84   15.19
   2   9  -4  107.67   18.42
   2   9  -4  151.03   15.27
  -2   9   4  146.54   16.03
  -2   9   4  176.75   13.91
   2  -9  -4  137.55   40.38
  -2  -9   4  127.62   11.69
   2  -9  -4  133.79   14.12
  -2  -9   4  145.99   20.99
   2   9  -3  266.83   25.51
  -2   9   3  289.66   14.40
   2   9  -3  280.57   28.23
   2   9  -3  251.80   20.20
   2   9  -3  285.95   17.97
  -2   9   3  307.19   22.58
  -2   9   3  282.92   26.72
   2  -9  -3  312.80   28.69
  -2  -9   3  297.99   17.05
  -2  -9   3  288.84   22.76
   2  -9  -3  289.75   15.98
  -2  -9   3  265.39   25.07
   2   9  -2 1290.97   51.13
  -2   9   2 1419.32   52.78
  -2   9   2 1362.57   49.17
   2   9  -2 1379.98   46.49
  -2   9   2 1301.10   31.12
   2   9  -2 1300.56   38.76
   2  -9  -2 1278.99   46.69
  -2  -9   2 1350.83   48.37
   2  -9  -2 1316.12   30.82
  -2  -9   2 1300.57   50.83
   2  -9  -2 1362.20   53.58
  -2  -9   2 1361.28   48.34
  -2  -9   2 1380.13   40.60
   2   9  -1  477.67   24.00
  -2   9   1  511.16   30.13
  -2   9   1  497.93   26.82
  -2   9   1  435.37   30.35
   2   9  -1  517.03   28.33
   2   9  -1  487.68   27.46
   2   9  -1  503.36   28.89
  -2  -9   1  485.40   28.21
  -2  -9   1  451.24   24.89
   2  -9  -1  492.87   18.60
   2  -9  -1  484.70   27.59
  -2  -9   1  504.00   29.16
   2  -9  -1  490.59   30.27
  -2  -9   1  478.09   24.65
  -2   9   0    8.33    7.95
   2   9   0    7.18    5.50
  -2   9   0    4.27    3.87
  -2   9   0    0.68    5.18
   2   9   0    0.99    5.25
  -2   9   0    1.45    4.93
   2   9   0    9.59    5.55
   2   9   0    5.59    5.09
   2  -9   0   10.95    7.04
   2  -9   0    8.30    4.66
  -2  -9   0    4.48    5.62
  -2  -9   0    6.73    5.87
  -2  -9   0    7.14    4.98
  -2   9  -1  577.35   34.18
  -2   9  -1  621.26   26.50
  -2   9  -1  590.43   29.36
   2   9   1  536.91   30.37
   2   9   1  577.53   28.35
   2   9   1  617.54   32.78
   2   9   1  593.70   27.09
  -2  -9  -1  600.71   27.06
  -2  -9  -1  571.61   31.80
   2  -9   1  654.38   29.74
   2  -9   1  579.59   21.11
   2  -9   1  606.93   35.48
  -2  -9  -1  590.56   28.84
  -2   9  -2  243.04   18.84
  -2   9  -2  249.03   13.81
   2   9   2  208.16   15.58
  -2   9  -2  244.16   23.42
   2   9   2  248.12   21.05
   2   9   2  244.67   20.77
  -2  -9  -2  213.99   20.20
   2  -9   2  229.27   19.42
  -2  -9  -2  218.29   19.82
   2  -9   2  249.72   24.05
  -2  -9  -2  197.00   15.17
   2  -9   2  224.06   15.64
   2   9   3   16.00    7.67
  -2   9  -3   48.76   11.21
   2   9   3   44.16    8.91
   2   9   3   64.71   14.09
  -2   9  -3   39.96   12.79
  -2   9  -3   32.13    6.28
  -2  -9  -3   37.23   12.15
  -2  -9  -3   57.79   13.13
   2  -9   3   35.81    9.78
   2  -9   3   51.99   13.84
  -2   9  -4   10.90    7.24
   2   9   4   26.84    9.31
   2   9   4   11.07    7.05
  -2  -9  -4    0.63    5.15
   2  -9   4    7.88    7.70
  -2  -9  -4   15.72    8.17
  -2  -9  -4    2.69   14.91
   2  -9   4   -0.07    4.46
  -2   9  -5   61.28   15.37
   2   9   5   68.65   14.75
   2   9   5   58.58   15.93
  -2   9  -5   80.45   14.39
  -2  -9  -5   76.58   18.10
  -2  -9  -5  102.72   24.81
  -2  -9  -5   70.89   13.67
   2  -9   5   74.43   13.65
   2  -9   5   70.07   17.84
  -2   9  -6   39.62   11.49
  -2   9  -6   28.96    8.99
   2   9   6   23.70    9.42
   2   9   6   25.94   12.42
   2  -9   6   53.30   15.45
  -2  -9  -6   43.32   16.44
   2  -9   6   58.97   13.29
  -2  -9  -6   34.07   16.10
   2  -9   6   44.98   10.35
   2  -9   6   11.76   13.20
   2   9   7   96.94   23.32
   2   9   7   93.93   19.17
  -2   9  -7   90.56   17.56
   2  -9   7   48.07   15.95
   2  -9   7   97.73   16.14
   2  -9   7  112.88   30.09
   2  -9   7   77.53   14.85
  -2  -9  -7   71.87   20.91
   2   9   8  163.22   32.51
   2   9   8  251.16   40.01
   2  -9   8  210.60   20.94
   2  -9   8  114.96   23.03
   2  -9   8  182.33   41.08
   2  -9   8  188.30   22.58
  -2  -9  -8  225.97   36.91
   2   9   9    5.09   13.56
   2  -9   9  -13.02   10.34
  -2  -9  -9   30.00   14.68
   2  -9   9    8.51   19.74
   2   9  10   -3.85   17.14
  -2  -9 -10   13.53   17.52
   2  -9  10  -13.27   15.68
  -2  10  10  101.21   25.34
  -2  10  10   98.64   36.20
  -2  10  10   68.28   23.12
  -2 -10  10   48.04   21.27
  -2 -10  10   85.83   22.77
  -2 -10  10   52.41   24.12
   2 -10 -10   45.61   20.58
  -2  10   9   30.97   14.27
  -2  10   9    1.54   21.00
  -2  10   9   25.61   15.08
  -2 -10   9   15.56   12.76
   2 -10  -9    1.61   16.58
  -2 -10   9   -8.32   12.19
  -2 -10   9   29.18   13.30
  -2  10   8  271.14   41.42
  -2  10   8  211.51   34.12
  -2  10   8  250.68   28.06
  -2  10   8  248.84   49.41
   2 -10  -8  259.40   41.93
  -2 -10   8  264.95   40.23
  -2 -10   8  238.85   35.53
  -2  10   7   13.08   11.80
  -2  10   7    8.15    7.71
  -2 -10   7   -0.17    7.38
   2 -10  -7    7.13   11.69
  -2 -10   7   10.44   12.12
  -2  10   6   38.26   11.24
  -2  10   6   58.21   17.65
   2  10  -6   33.86   14.34
   2 -10  -6   16.41   12.01
  -2 -10   6   37.51   14.98
  -2 -10   6   60.52   18.07
  -2  10   5  350.59   23.47
   2  10  -5  420.36   42.97
  -2  10   5  370.82   34.76
   2 -10  -5  371.99   37.22
  -2 -10   5  405.84   34.70
  -2 -10   5  367.07   18.80
  -2  10   4   20.24    8.24
  -2  10   4    1.62    6.68
  -2  10   4   15.44    5.83
   2  10  -4   29.77    7.57
   2  10  -4   16.47    7.83
   2  10  -4   16.37    8.11
   2  10  -4    6.49    7.90
   2 -10  -4   17.32    9.52
   2 -10  -4   21.39    7.20
  -2 -10   4   22.84    9.32
  -2 -10   4   22.56    6.26
   2  10  -3   82.04   11.12
   2  10  -3   47.86   12.40
  -2  10   3   33.62   10.87
  -2  10   3   72.28   14.64
  -2  10   3   74.46    8.65
   2  10  -3   64.85   11.92
  -2 -10   3   75.27   13.81
   2 -10  -3   85.27    9.98
  -2 -10   3   81.55   16.32
   2 -10  -3   46.38   12.48
  -2 -10   3   70.23   10.09
  -2  10   2  231.72   36.03
  -2  10   2  161.91   11.28
   2  10  -2  181.30   14.16
   2  10  -2  155.67   18.11
  -2  10   2  184.09   20.49
  -2  10   2  179.02   19.54
   2  10  -2  206.12   21.09
  -2 -10   2  163.26   13.86
  -2 -10   2  201.30   20.89
   2 -10  -2  183.80   21.08
  -2 -10   2  162.97   17.91
  -2 -10   2  154.50   16.81
   2 -10  -2  164.37   10.33
   2 -10  -2  155.62   17.91
   2  10  -1  537.32   25.96
   2  10  -1  530.99   30.43
   2  10  -1  520.01   30.07
  -2  10   1  550.14   29.21
   2  10  -1  491.04   28.68
  -2  10   1  503.07   33.79
   2 -10  -1  536.99   32.32
  -2 -10   1  512.76   30.47
  -2 -10   1  539.68   27.54
  -2 -10   1  523.18   26.69
  -2 -10   1  519.59   31.14
   2 -10  -1  608.95   31.60
   2 -10  -1  530.69   20.71
  -2  10   0    8.38    7.16
   2  10   0    9.81    5.97
  -2  10   0   -0.62    2.84
   2  10   0    3.28    5.82
   2  10   0   -1.57    3.53
   2  10   0    7.44    6.17
  -2  10   0    5.22    6.27
  -2  10   0   16.49    5.81
  -2 -10   0    1.81    5.12
   2 -10   0    5.57    5.85
  -2 -10   0   -1.82    3.30
  -2 -10   0    8.33    5.51
   2 -10   0    5.31    3.48
   2  10   1  123.46   17.42
   2  10   1  143.85   17.39
  -2  10  -1  149.07   21.76
  -2  10  -1  159.60   14.77
  -2  10  -1  137.74   15.94
   2  10   1  144.61   15.05
   2  10   1  141.90   15.14
  -2 -10  -1  151.52   17.97
   2 -10   1  155.96   12.14
  -2 -10  -1  167.68   15.99
  -2 -10  -1  131.05   14.59
   2 -10   1  172.19   17.80
   2 -10   1  160.98   22.12
   2 -10   1  149.05   15.69
   2  10   2  354.24   24.69
   2  10   2  327.70   20.30
  -2  10  -2  355.53   16.99
   2  10   2  366.52   26.73
  -2  10  -2  379.22   29.48
  -2  10  -2  380.23   24.32
  -2 -10  -2  371.26   21.26
   2 -10   2  335.76   19.77
   2 -10   2  340.57   23.70
  -2 -10  -2  347.70   26.47
   2 -10   2  333.18   28.68
  -2 -10  -2  360.29   25.78
  -2  10  -3    4.01    6.11
   2  10   3    8.56    6.84
  -2  10  -3    0.61    6.01
   2  10   3   13.18    6.82
   2  10   3    1.89    3.78
  -2 -10  -3    7.18    6.14
  -2 -10  -3    6.95    7.19
   2 -10   3    3.11    4.43
   2 -10   3    9.45    7.98
   2  10   4   23.46    8.61
   2  10   4   43.45    8.39
  -2  10  -4   21.52    8.96
   2  10   4   40.68   13.07
  -2 -10  -4   12.38    6.45
  -2 -10  -4   27.14    8.81
   2 -10   4   28.77    9.39
   2 -10   4   27.05    8.70
  -2 -10  -4   28.59   11.48
  -2  10  -5   90.89   15.79
   2  10   5   72.01   15.27
   2  10   5   70.27   18.21
  -2 -10  -5   53.46   15.27
  -2 -10  -5   87.37   22.91
   2 -10   5   68.30   13.50
   2 -10   5   67.76   16.90
  -2 -10  -5   60.34   17.07
   2  10   6   19.21   11.44
   2  10   6    4.59    6.90
  -2  10  -6    1.82    8.94
  -2 -10  -6    6.41   10.57
   2 -10   6   18.71   10.11
  -2 -10  -6    5.48   10.23
   2 -10   6    7.71    6.52
   2 -10   6   11.36    6.03
  -2  10  -7   67.74   15.34
   2  10   7   84.37   20.80
  -2  10  -7   77.97   15.90
   2  10   7  100.94   20.35
   2 -10   7  103.12   16.67
  -2 -10  -7   61.37   19.44
   2 -10   7  112.01   23.89
   2 -10   7   89.95   15.95
   2 -10   7   59.77   19.66
   2  10   8  105.42   27.33
   2  10   8  107.49   24.68
   2  10   8   99.52   20.17
   2 -10   8  115.44   18.99
   2 -10   8  110.17   18.14
   2 -10   8   61.98   25.70
   2 -10   8  132.06   27.71
  -2 -10  -8   87.59   25.08
   2  10   9   49.84   21.06
   2  10   9   12.91   19.73
   2 -10   9   45.75   20.24
   2 -10   9   25.60   12.23
  -2 -10  -9   37.57   22.73
   2  10  10   43.82   21.63
   2 -10  10   15.57   15.62
  -2 -10 -10    5.15   18.87
  -2  11  10    5.81   14.12
  -2  11  10   10.92   22.44
  -2  11  10   -5.96   11.58
  -2 -11  10   10.84   21.71
   2 -11 -10    6.61   16.93
  -2 -11  10  -13.38   14.47
  -2 -11  10  -27.45   14.28
  -2  11   9   70.49   21.08
  -2  11   9   61.56   19.29
  -2  11   9   52.35   25.47
  -2 -11   9   71.51   21.41
   2 -11  -9   58.78   24.29
  -2 -11   9  110.47   25.18
  -2  11   8   19.82   14.06
  -2  11   8   -2.88    9.17
  -2  11   8   14.42   14.01
  -2  11   8    4.63   16.27
   2 -11  -8    0.33   13.14
  -2 -11   8   -6.88   10.90
  -2 -11   8   13.72   11.82
  -2  11   7  189.34   26.71
  -2  11   7  162.55   28.42
  -2  11   7  103.91   30.77
  -2 -11   7  149.16   29.29
   2 -11  -7  144.06   30.79
  -2 -11   7  179.85   33.29
  -2  11   6   26.67   11.32
  -2  11   6   11.34    6.59
   2  11  -6   23.92   12.86
   2 -11  -6   28.38   11.01
  -2 -11   6   14.35    8.69
  -2 -11   6   28.91   12.60
   2  11  -5  111.27   20.75
   2  11  -5  107.59   15.48
  -2  11   5  138.63   25.97
  -2  11   5   97.88   15.33
   2  11  -5  100.27   15.69
   2 -11  -5   85.54   20.60
  -2 -11   5  122.68   22.65
   2  11  -4  390.28   21.41
  -2  11   4  363.14   19.95
   2  11  -4  309.47   29.60
  -2  11   4  357.35   26.11
  -2  11   4  398.74   35.53
   2  11  -4  344.80   26.66
  -2 -11   4  335.83   17.68
   2 -11  -4  320.18   20.75
   2 -11  -4  358.21   33.56
  -2 -11   4  381.54   31.06
   2  11  -3  485.40   34.83
   2  11  -3  519.68   23.55
   2  11  -3  441.56   27.83
  -2  11   3  505.41   20.78
  -2  11   3  490.52   30.30
  -2  11   3  482.30   34.66
  -2 -11   3  470.46   31.47
   2 -11  -3  473.33   21.61
   2 -11  -3  492.56   36.90
  -2 -11   3  487.79   22.92
  -2 -11   3  493.60   33.99
  -2  11   2   75.17   14.53
   2  11  -2   75.61   14.24
   2  11  -2   66.61   12.29
  -2  11   2   74.71   14.95
  -2  11   2   78.38    9.41
   2  11  -2   94.57   11.36
  -2 -11   2   92.65   12.58
   2 -11  -2   93.99    8.69
   2 -11  -2   81.30   15.12
  -2 -11   2   61.42   13.42
   2 -11  -2   75.50   17.04
  -2 -11   2   73.13   13.43
  -2 -11   2   89.43   17.58
   2  11  -1  135.78   13.80
  -2  11   1  146.44   17.71
   2  11  -1  126.99   17.59
   2  11  -1  111.99   15.95
  -2  11   1  105.16   18.63
  -2  11   1   98.60   16.62
   2  11  -1  117.16   17.45
  -2  11   1  138.73   15.84
   2 -11  -1  124.07   11.07
  -2 -11   1  156.25   17.82
  -2 -11   1  111.03   17.48
   2 -11  -1  101.31   15.59
  -2 -11   1  136.08   15.56
   2 -11  -1  146.29   21.68
   2  11   0  468.40   27.72
  -2  11   0  454.44   29.19
   2  11   0  456.35   27.44
   2  11   0  458.24   29.59
  -2  11   0  422.53   27.53
   2  11   0  462.02   26.76
  -2  11   0  471.35   31.54
  -2 -11   0  444.55   27.29
  -2 -11   0  486.38   30.86
   2 -11   0  445.74   24.59
   2 -11   0  458.53   31.81
  -2 -11   0  425.35   24.70
  -2  11  -1  663.15   30.26
   2  11   1  622.45   34.67
   2  11   1  635.53   30.65
  -2  11  -1  646.79   38.86
  -2  11  -1  618.86   32.41
   2  11   1  667.53   32.31
  -2 -11  -1  667.10   32.02
   2 -11   1  685.85   34.61
   2 -11   1  657.73   39.58
  -2 -11  -1  654.88   31.67
   2 -11   1  636.43   25.28
  -2 -11  -1  644.21   35.91
  -2  11  -2  115.70   18.37
   2  11   2  128.64   14.55
  -2  11  -2   87.54   18.37
   2  11   2  116.73   17.20
   2  11   2   99.81   17.86
  -2  11  -2  106.19   10.25
  -2 -11  -2  101.03   15.12
   2 -11   2  116.01   17.73
  -2 -11  -2   83.29   16.01
   2 -11   2  124.42   22.32
   2 -11   2  106.11   13.94
  -2 -11  -2  101.96   15.04
   2  11   3   29.19    9.57
  -2  11  -3   34.91   10.84
   2  11   3   21.07    6.17
  -2  11  -3   19.30   10.22
  -2 -11  -3   42.62   14.09
   2 -11   3   24.30   10.65
   2 -11   3   23.59    9.88
  -2 -11  -3   24.52    7.93
  -2 -11  -3   23.97    9.22
  -2  11  -4   31.74    9.89
   2  11   4   30.98   10.45
   2  11   4   15.66    6.53
   2  11   4   36.22    8.10
  -2 -11  -4   16.58    9.07
  -2 -11  -4   15.59    7.69
  -2 -11  -4   14.04    8.71
   2 -11   4   24.43    9.69
   2  11   5 1326.23   56.51
  -2  11  -5 1410.47   53.49
  -2  11  -5 1339.50   57.87
   2  11   5 1454.43   65.51
   2 -11   5 1352.15   65.93
  -2 -11  -5 1350.53   65.82
   2 -11   5 1409.40   53.86
  -2 -11  -5 1359.32   58.45
  -2 -11  -5 1429.44   66.58
   2  11   6  297.30   32.69
  -2  11  -6  292.08   27.21
  -2  11  -6  276.77   24.99
   2  11   6  239.66   25.84
  -2 -11  -6  299.38   34.84
   2 -11   6  323.73   25.80
  -2 -11  -6  264.11   40.00
  -2 -11  -6  245.47   24.84
   2 -11   6  278.15   31.86
   2  11   7  255.72   28.24
  -2  11  -7  343.67   28.62
   2  11   7  258.46   36.89
  -2  11  -7  336.71   28.45
   2 -11   7  275.82   22.07
   2 -11   7  283.07   25.52
  -2 -11  -7  276.38   38.61
   2 -11   7  320.45   47.29
   2 -11   7  275.02   38.26
   2  11   8   -5.61   10.00
   2  11   8   20.15   15.12
   2 -11   8    0.50   16.05
   2 -11   8    5.39   11.91
   2 -11   8   10.96    8.24
  -2 -11  -8    3.74   11.63
   2  11   9    3.49   14.24
   2  11   9  -31.26   14.73
  -2 -11  -9   15.42   13.02
   2 -11   9   -4.84   13.05
   2 -11   9   21.15   19.09
   2  11  10  -17.40   13.41
   2 -11  10   13.57   16.64
  -2 -11 -10  -45.23   14.72
  -2  12  10   12.97   14.88
  -2  12  10   -0.82   13.78
  -2 -12  10   14.99   17.61
   2 -12 -10   23.11   33.31
  -2 -12  10  -35.01   13.73
  -2 -12  10   10.33   16.35
  -2  12   9   76.79   18.97
  -2  12   9   58.43   22.00
  -2  12   9   49.13   26.34
   2 -12  -9   76.64   31.21
  -2 -12   9   44.54   15.68
  -2 -12   9   60.93   17.54
  -2  12   8  141.77   36.65
  -2  12   8  109.60   31.27
  -2  12   8  129.27   23.42
   2 -12  -8  135.45   33.50
  -2 -12   8  155.71   30.68
  -2 -12   8  139.84   27.73
  -2  12   7   32.60   16.57
  -2  12   7   33.63   11.85
  -2  12   7   45.00   19.13
   2  12  -7   49.80   24.69
  -2 -12   7   17.32   14.67
   2 -12  -7   38.90   16.72
  -2 -12   7   56.15   19.25
  -2  12   6   55.42   17.59
  -2  12   6   56.52   13.09
   2  12  -6   38.57   14.69
  -2 -12   6   84.57   22.15
  -2 -12   6   66.24   18.38
   2 -12  -6   53.70   17.63
  -2  12   5   63.16   11.78
  -2  12   5   53.19   17.40
  -2  12   5   70.27   13.25
  -2  12   5   56.67   11.56
   2  12  -5   69.48   14.30
   2  12  -5   72.06   20.12
   2  12  -5   51.58   11.72
   2 -12  -5   84.17   16.07
  -2 -12   5   66.77   18.51
   2 -12  -5   70.00   20.29
  -2  12   4    3.34    6.72
   2  12  -4    8.26    7.47
   2  12  -4   -6.75    5.97
   2  12  -4    1.32    4.48
   2  12  -4   -1.57    6.02
  -2  12   4    6.48    4.23
  -2  12   4   14.37    7.24
  -2 -12   4    8.25    8.75
   2 -12  -4    9.06    7.55
   2 -12  -4    7.82    4.98
  -2 -12   4   12.97    5.15
  -2  12   3   -6.06    4.57
   2  12  -3    8.10    7.29
  -2  12   3    5.32    5.73
   2  12  -3   -6.55    4.85
   2  12  -3    2.84    3.66
  -2  12   3    2.60    3.44
  -2 -12   3   15.94    8.16
  -2 -12   3    3.42    7.11
   2 -12  -3   -2.47    3.73
   2 -12  -3    2.65    7.75
  -2 -12   3   -2.20    4.04
  -2  12   2   74.04    9.97
   2  12  -2  102.37   16.69
   2  12  -2   95.03   13.24
   2  12  -2   93.75   19.24
  -2  12   2   80.04   16.96
  -2  12   2   69.67   14.36
   2 -12  -2  100.70    9.48
  -2 -12   2   89.31   17.76
   2 -12  -2  102.55   17.61
   2 -12  -2   43.35   12.19
  -2 -12   2   71.54   14.49
  -2 -12   2  101.48   13.88
  -2 -12   2   93.79   17.26
  -2  12   1  143.76   16.18
   2  12  -1  150.87   20.79
   2  12  -1  177.33   19.21
  -2  12   1  149.28   18.08
   2  12  -1  136.76   20.15
  -2  12   1  101.99   18.06
  -2  12   1  143.44   20.48
   2  12  -1  164.19   15.86
   2 -12  -1  132.12   18.99
  -2 -12   1  160.98   17.36
   2 -12  -1  126.30   19.71
   2 -12  -1  160.25   13.07
  -2 -12   1  171.39   20.44
  -2 -12   1  113.98   17.60
   2  12   0  373.86   25.55
   2  12   0  377.65   27.68
  -2  12   0  368.21   26.86
   2  12   0  355.71   24.48
  -2  12   0  360.43   27.20
  -2  12   0  341.86   28.62
   2  12   0  374.09   25.62
   2 -12   0  341.51   22.44
   2 -12   0  379.21   30.11
  -2 -12   0  381.59   24.10
  -2 -12   0  359.21   25.99
  -2  12  -1  378.67   24.26
  -2  12  -1  422.51   33.02
  -2  12  -1  369.39   26.44
   2  12   1  398.31   25.51
   2  12   1  439.08   30.79
   2  12   1  400.43   26.25
  -2 -12  -1  386.11   25.27
  -2 -12  -1  374.97   24.83
   2 -12   1  400.28   21.00
   2 -12   1  356.13   30.80
   2 -12   1  403.01   28.71
  -2 -12  -1  387.97   30.19
  -2  12  -2  103.25   18.28
   2  12   2  115.72   19.98
  -2  12  -2   80.10   18.58
   2  12   2   95.81   14.47
  -2  12  -2   76.21    9.88
   2  12   2   95.72   16.97
   2 -12   2  119.04   20.93
   2 -12   2  109.36   17.54
  -2 -12  -2   74.44   13.61
  -2 -12  -2  100.16   18.90
  -2 -12  -2   68.55   14.12
   2  12   3   45.40   10.79
  -2  12  -3   33.98   10.31
   2  12   3   18.44    7.96
   2  12   3   33.86    8.92
  -2  12  -3   19.81    8.84
  -2 -12  -3   40.43   11.72
  -2 -12  -3   50.52   13.95
  -2 -12  -3   41.09   11.50
   2 -12   3   46.40   12.90
   2 -12   3   37.90   11.79
   2  12   4  239.62   24.99
  -2  12  -4  301.27   28.89
  -2  12  -4  290.91   24.53
   2  12   4  312.88   26.17
   2  12   4  253.56   18.98
  -2 -12  -4  307.46   28.34
   2 -12   4  300.24   24.39
   2 -12   4  336.00   30.95
  -2 -12  -4  269.78   29.28
  -2 -12  -4  263.80   28.30
   2  12   5    0.75    8.25
   2  12   5   -0.53    4.57
   2  12   5    4.85    7.21
  -2  12  -5    1.26    6.94
  -2  12  -5    8.38    8.60
  -2 -12  -5   -7.35    6.63
  -2 -12  -5   10.62    9.76
  -2 -12  -5    2.26    9.05
   2 -12   5   18.09    7.66
   2 -12   5   11.82    8.49
  -2  12  -6   62.25   15.71
   2  12   6   57.08   14.70
  -2  12  -6   43.90   12.55
   2  12   6   58.22   17.17
   2 -12   6   49.15   11.46
  -2 -12  -6   46.36   16.05
  -2 -12  -6   88.45   25.26
  -2 -12  -6   49.66   13.83
   2 -12   6   60.55   16.97
   2  12   7   11.01    9.97
  -2  12  -7   11.73    9.35
  -2  12  -7    6.11    7.15
   2  12   7  -10.57    7.95
  -2 -12  -7   -4.11   11.65
   2 -12   7   -7.38   10.18
   2 -12   7   -2.65    7.52
   2 -12   7   16.54   12.06
  -2 -12  -7  -17.58    7.10
   2  12   8  259.58   27.83
   2  12   8  280.41   44.74
   2 -12   8  288.74   70.48
  -2 -12  -8  184.20   56.12
   2 -12   8  252.04   25.69
   2 -12   8  254.37   39.33
   2  12   9   88.71   25.50
   2  12   9   52.76   27.70
  -2 -12  -9   26.56   21.24
   2 -12   9  104.25   29.72
   2 -12   9   64.50   20.26
   2 -12   9   64.11   17.10
   2  12  10  -23.96   13.34
   2 -12  10   14.52   17.54
  -2 -12 -10   25.00   21.18
  -2  13  10  140.48   25.95
  -2  13  10   39.49   25.55
  -2  13  10   86.58   26.24
   2 -13 -10   68.15   28.63
  -2 -13  10   78.87   23.77
  -2 -13  10   39.96   23.11
  -2  13   9  -10.71   10.55
  -2  13   9    2.79    9.49
  -2  13   9   -8.56   18.64
  -2 -13   9    5.72   14.51
   2 -13  -9    0.48   16.86
  -2  13   8  174.00   34.11
  -2  13   8  177.92   38.77
  -2  13   8  163.26   25.19
   2 -13  -8  198.21   38.09
  -2 -13   8  217.33   35.86
  -2 -13   8  189.34   32.05
  -2  13   7   50.97   17.71
  -2  13   7  104.64   19.30
  -2  13   7   48.41   21.15
   2  13  -7   49.58   27.77
   2 -13  -7   45.03   18.89
  -2 -13   7   36.81   15.42
  -2 -13   7   44.36   17.17
  -2  13   6   94.70   16.70
  -2  13   6   91.56   20.26
   2  13  -6   87.92   22.26
  -2 -13   6   75.45   20.55
  -2 -13   6   74.39   18.65
   2 -13  -6   83.23   23.07
   2  13  -5    1.56    7.06
   2  13  -5   -4.92    6.88
  -2  13   5    1.40    5.03
  -2  13   5    7.68    8.19
   2  13  -5   16.23    6.59
  -2  13   5    6.80    7.72
  -2  13   5    7.53    6.36
   2 -13  -5   12.51    5.70
  -2 -13   5   -4.13    6.31
   2 -13  -5    5.71    8.54
  -2  13   4   -1.16    4.80
  -2  13   4    9.09    7.40
   2  13  -4    2.09    6.44
  -2  13   4    5.01    4.09
   2  13  -4    0.48    4.32
   2  13  -4   -3.14    2.92
   2  13  -4    8.76    9.82
  -2 -13   4    7.31    4.38
  -2 -13   4   -6.13    3.78
   2 -13  -4    0.48    5.71
   2 -13  -4   -4.98    8.54
  -2  13   3    0.42    6.01
   2  13  -3   14.28    9.00
  -2  13   3    6.55    4.02
   2  13  -3    5.11    4.95
  -2  13   3   -2.32    4.99
   2  13  -3   10.13    5.77
   2  13  -3    5.63    6.16
  -2 -13   3    2.04    4.64
  -2 -13   3    2.88    4.69
   2 -13  -3    9.73    4.06
  -2 -13   3    3.67    5.16
   2  13  -2 1003.13   35.94
   2  13  -2  941.31   43.98
  -2  13   2  935.85   33.18
   2  13  -2  900.58   47.31
  -2  13   2  912.96   45.18
  -2  13   2 1019.43   48.06
   2 -13  -2  938.34   47.39
   2 -13  -2  957.27   46.82
   2 -13  -2  945.72   30.23
  -2 -13   2  883.64   43.27
  -2 -13   2 1034.78   49.59
  -2 -13   2  947.23   46.57
  -2  13   1    7.19    6.39
   2  13  -1    5.81    4.21
   2  13  -1    2.88    6.98
  -2  13   1    5.94    7.92
  -2  13   1   11.40    7.62
  -2  13   1   18.83   11.56
   2  13  -1   13.29    8.11
   2  13  -1   -2.24    4.60
  -2 -13   1    9.54    7.45
   2 -13  -1    0.89    3.50
   2 -13  -1    4.66    6.08
   2 -13  -1    6.40    7.25
  -2 -13   1    2.61    5.48
  -2 -13   1    4.23    5.69
   2  13   0  760.45   40.06
   2  13   0  760.33   37.30
  -2  13   0  778.11   41.09
  -2  13   0  771.29   39.57
   2  13   0  730.09   37.03
   2  13   0  771.66   37.27
  -2 -13   0  687.39   33.54
   2 -13   0  699.71   42.48
  -2 -13   0  735.23   40.56
   2 -13   0  777.02   34.71
  -2 -13   0  770.16   38.34
   2  13   1   19.30    8.38
  -2  13  -1   15.12    7.54
  -2  13  -1    6.52    8.45
  -2  13  -1   23.69    9.99
   2  13   1   19.97    9.52
   2  13   1   25.54    8.83
  -2 -13  -1   10.41    8.19
   2 -13   1   24.74    9.15
   2 -13   1   20.12    6.48
   2 -13   1   19.05   11.66
  -2 -13  -1   21.26    6.97
  -2 -13  -1   19.21    7.95
   2  13   2  102.79   18.30
  -2  13  -2   73.54   17.00
   2  13   2   57.42   14.01
  -2  13  -2   87.66   16.26
   2  13   2   62.06   12.47
  -2  13  -2   61.29   10.14
   2 -13   2   61.87   12.62
   2 -13   2   69.00   17.00
  -2 -13  -2   81.90   14.35
  -2 -13  -2   65.68   14.32
  -2 -13  -2   64.51   14.38
   2  13   3  132.09   23.75
  -2  13  -3   95.51   18.99
   2  13   3  114.61   13.66
   2  13   3  100.51   18.43
  -2  13  -3   83.11   16.13
  -2 -13  -3  101.22   14.92
  -2 -13  -3  135.64   21.84
   2 -13   3   84.59   15.28
   2 -13   3  108.80   21.73
  -2 -13  -3   85.45   18.21
  -2 -13  -3  110.55   18.69
  -2  13  -4  257.21   25.79
  -2  13  -4  224.27   22.45
   2  13   4  216.36   23.14
   2  13   4  262.34   19.67
   2  13   4  274.62   26.24
   2 -13   4  233.42   26.97
  -2 -13  -4  267.35   28.83
  -2 -13  -4  243.41   26.40
   2 -13   4  233.71   23.39
  -2 -13  -4  212.61   22.69
  -2  13  -5  338.66   32.28
  -2  13  -5  394.60   30.39
   2  13   5  377.34   31.00
   2  13   5  443.56   35.15
   2  13   5  342.44   21.26
   2 -13   5  441.03   31.86
  -2 -13  -5  354.49   29.84
   2 -13   5  385.62   36.70
  -2 -13  -5  424.01   37.68
  -2 -13  -5  307.49   32.61
   2  13   6  290.83   32.82
  -2  13  -6  254.43   25.74
   2  13   6  264.59   19.59
  -2  13  -6  267.91   28.08
   2  13   6  325.65   29.35
   2 -13   6  232.43   34.14
  -2 -13  -6  217.94   34.63
  -2 -13  -6  263.12   26.23
   2 -13   6  260.36   26.01
  -2 -13  -6  245.92   40.34
   2  13   7  -11.98    8.91
  -2  13  -7    8.20   10.92
  -2  13  -7    7.19    9.02
   2  13   7  -17.52    7.62
   2 -13   7   -1.50   13.09
   2 -13   7   26.85   14.41
   2 -13   7   17.26   10.14
  -2 -13  -7    9.55   11.89
  -2 -13  -7   15.92   11.00
   2  13   8  132.43   31.04
  -2  13  -8  124.28   24.19
   2  13   8   72.55   18.40
   2 -13   8  111.26   26.65
   2 -13   8  120.18   27.09
   2 -13   8  113.13   33.79
  -2 -13  -8  145.04   39.85
   2  13   9   -0.93   12.52
   2 -13   9   44.53   23.91
   2 -13   9   15.91   16.75
  -2 -13  -9   14.20   17.22
   2 -13   9   11.15   14.52
   2  13  10   44.37   26.45
  -2 -13 -10    3.66   20.13
   2 -13  10  -14.66   17.27
  -2  14  10  -22.26   14.13
  -2  14  10   -3.34   16.58
  -2  14  10    9.42   14.50
  -2  14  10   23.31   15.49
  -2 -14  10   10.48   15.70
  -2 -14  10  -21.39   11.79
   2 -14 -10   41.47   22.01
  -2 -14  10  -24.39   14.79
  -2  14   9   43.21   18.42
  -2  14   9  133.76   42.62
  -2  14   9  119.26   23.12
   2 -14  -9   92.94   29.73
  -2 -14   9  106.40   26.47
  -2 -14   9  164.15   28.20
  -2  14   8   -1.92    7.79
  -2  14   8  -13.37   12.50
  -2  14   8  -30.18   10.87
   2 -14  -8  -17.20    9.18
  -2 -14   8    4.16   11.43
  -2 -14   8  -10.37    9.02
  -2  14   7   21.49   10.16
   2  14  -7   26.33   22.60
  -2  14   7   -9.36   10.92
   2 -14  -7   15.23   12.69
  -2 -14   7    0.49   11.15
  -2 -14   7   22.81   12.81
  -2  14   6   33.54   10.34
   2  14  -6   30.62    9.59
  -2  14   6   46.21   12.39
   2  14  -6   30.46   13.94
   2  14  -6   47.49   13.80
  -2  14   6   54.76   19.67
   2 -14  -6   78.76   21.07
  -2 -14   6   32.90   15.18
  -2  14   5  304.91   25.20
  -2  14   5  299.86   26.40
  -2  14   5  282.24   31.89
   2  14  -5  297.72   24.87
   2  14  -5  345.83   34.63
  -2  14   5  261.90   20.23
   2 -14  -5  228.74   21.11
  -2 -14   5  279.65   30.54
   2 -14  -5  307.53   35.09
  -2  14   4  357.15   33.57
   2  14  -4  323.56   26.22
   2  14  -4  297.16   29.90
   2  14  -4  283.73   17.55
  -2  14   4  304.12   19.38
  -2  14   4  330.44   29.24
   2  14  -4  334.16   29.87
  -2 -14   4  288.07   29.31
   2 -14  -4  300.71   20.84
   2 -14  -4  292.19   32.39
   2  14  -3  502.27   36.76
  -2  14   3  482.14   23.15
   2  14  -3  478.04   23.04
   2  14  -3  463.12   34.57
   2  14  -3  488.50   32.47
  -2  14   3  444.16   40.39
  -2  14   3  414.74   34.06
   2 -14  -3  434.70   44.06
   2 -14  -3  481.54   23.54
  -2 -14   3  527.49   37.00
  -2  14   2   29.93    8.84
   2  14  -2   25.17    9.92
   2  14  -2   40.19   12.26
   2  14  -2   27.91    9.97
  -2  14   2   26.16    9.69
  -2  14   2   28.40   11.63
   2  14  -2   38.47    9.31
  -2  14   2   43.35   13.34
   2 -14  -2   24.08    9.72
   2 -14  -2   38.62    8.86
   2 -14  -2   43.87   12.37
  -2 -14   2   46.90   15.64
  -2 -14   2   24.51    9.35
  -2 -14   2   15.50   10.50
   2  14  -1    4.57    7.65
   2  14  -1   -2.09    7.17
  -2  14   1   -1.59    6.05
  -2  14   1    7.61    6.84
   2  14  -1   16.13    7.53
  -2  14   1   12.86    8.04
   2  14  -1   -1.29    4.82
   2 -14  -1    5.30    8.45
   2 -14  -1   10.03    5.37
  -2 -14   1    7.81    8.60
   2 -14  -1    9.60    5.87
  -2 -14   1   18.03    8.35
  -2 -14   1    8.21    8.34
   2  14   0   18.16   10.02
  -2  14   0   13.04    8.67
  -2  14   0   23.15   11.08
   2  14   0   14.79    6.89
   2  14   0   13.18    8.57
  -2  14   0   18.72    9.45
   2  14   0   15.47    8.15
  -2 -14   0   17.06    8.66
   2 -14   0   26.39    8.15
  -2 -14   0   26.03    9.64
   2 -14   0   12.48    8.28
  -2 -14   0   18.37    8.91
  -2  14  -1   68.61   12.94
  -2  14  -1  100.56   20.43
   2  14   1   89.56   18.96
  -2  14  -1   82.68   17.88
   2  14   1   47.41   10.76
   2  14   1   69.80   14.13
  -2 -14  -1   88.75   17.37
   2 -14   1   80.04   14.41
   2 -14   1   86.74   18.87
   2 -14   1   81.96   13.08
  -2 -14  -1   65.38   12.89
  -2 -14  -1   90.28   17.29
  -2  14  -2  231.27   23.20
   2  14   2  236.51   24.68
  -2  14  -2  209.44   15.91
   2  14   2  256.97   22.53
  -2  14  -2  250.50   27.46
   2  14   2  252.09   21.34
   2 -14   2  243.06   24.11
   2 -14   2  217.19   26.22
  -2 -14  -2  231.26   25.47
  -2 -14  -2  233.19   22.23
  -2 -14  -2  232.21   21.28
   2  14   3   87.49   16.05
   2  14   3   73.93   13.09
  -2  14  -3  106.50   18.56
  -2  14  -3   83.99   18.34
   2  14   3   79.26   15.98
   2 -14   3   87.07   22.11
   2 -14   3  107.69   18.71
  -2 -14  -3   82.78   16.77
  -2 -14  -3   97.14   19.39
  -2 -14  -3  102.27   19.46
  -2 -14  -3   93.23   15.28
  -2  14  -4   75.58   18.00
   2  14   4   67.94   16.64
   2  14   4   70.49   11.90
  -2  14  -4   49.36   13.15
   2  14   4   71.82   15.77
  -2 -14  -4   82.15   19.41
  -2 -14  -4   57.50   19.82
  -2 -14  -4   81.73   17.84
   2 -14   4   40.43   15.02
   2 -14   4   65.22   16.73
  -2  14  -5   31.29   10.77
   2  14   5   11.19    9.82
   2  14   5   19.21   10.77
  -2  14  -5   23.28    9.46
   2  14   5   43.26   10.01
   2 -14   5   14.68    9.24
[truncated: 1,459,098 more chars]
