# Supplementary material for: Crystal structure of (η4-cyclo­octa­diene)(3,3′-dimesityl-1,1′-methyl­enediimidazoline-2,2′-diyl­idene)nickel(0) tetra­hydro­furan monosolvate
Source: Acta Crystallogr E Crystallogr Commun. 2018 Sep 7;74(Pt 10):1396–9. doi: 10.1107/S2056989018012252 (PMC6176447; doi:10.1107/S2056989018012252)
Supplement: Supplementary file 2 [file e-74-01396-Isup2.hkl]

data_I                                                                          
_shelx_title ' mo_CY001_0m_a.res in P2(1)/c'                                    
_shelx_refln_list_code          4                                               
_shelx_F_calc_maximum      317.42                                               
_exptl_crystal_F_000      1336.00                                               
_reflns_d_resolution_high  0.7788                                               
                                                                                
loop_                                                                           
 _space_group_symop_operation_xyz                                               
 'x, y, z'                                                                      
 '-x, y+1/2, -z+1/2'                                                            
 '-x, -y, -z'                                                                   
 'x, -y-1/2, z-1/2'                                                             
                                                                                
_cell_length_a    10.5557                                                       
_cell_length_b    35.3076                                                       
_cell_length_c     8.5951                                                       
_cell_angle_alpha  90.000                                                       
_cell_angle_beta   99.591                                                       
_cell_angle_gamma  90.000                                                       
                                                                                
_shelx_F_squared_multiplier     1.000                                           
                                                                                
loop_                                                                           
 _refln_index_h                                                                 
 _refln_index_k                                                                 
 _refln_index_l                                                                 
 _refln_F_squared_calc                                                          
 _refln_F_squared_meas                                                          
 _refln_F_squared_sigma                                                         
 _refln_observed_status                                                         
   2   0   0      30412.89      28669.23       242.05 o                         
   3   0   0        405.42        356.44        34.81 o                         
   4   0   0       2941.84       2707.07        87.93 o                         
   5   0   0       9264.09       8592.82       171.92 o                         
   6   0   0      13488.82      14149.60       244.81 o                         
   7   0   0       1921.13       1758.05       112.33 o                         
   8   0   0         44.65         74.87        34.80 o                         
   9   0   0        496.52        378.30        60.63 o                         
  10   0   0       1563.28       1447.65       115.89 o                         
  11   0   0        148.05        356.72        66.23 o                         
  12   0   0        458.55        525.45        93.04 o                         
  13   0   0        146.72        121.52       108.70 o                         
   2   1   0       4870.35       4598.41        63.54 o                         
   3   1   0      10201.94       9894.91       104.39 o                         
   4   1   0       1393.12       1331.31        50.32 o                         
   5   1   0       1108.87       1189.01        50.62 o                         
   6   1   0        522.39        631.60        41.77 o                         
   7   1   0       1111.65        963.22        64.17 o                         
   8   1   0        381.90        328.89        35.79 o                         
   9   1   0         47.99         57.19        28.80 o                         
  10   1   0         72.22         35.10        30.03 o                         
  11   1   0          0.10         15.66        38.57 o                         
  12   1   0        283.47        242.23        56.29 o                         
  13   1   0        109.96        213.85        95.97 o                         
   2   2   0       6639.50       6197.43        67.01 o                         
   3   2   0       8529.25       8156.88        91.19 o                         
   4   2   0       3666.52       3845.73        70.04 o                         
   5   2   0       2485.71       2622.27        66.22 o                         
   6   2   0         16.37         -7.67        17.40 o                         
   7   2   0        698.95        677.99        53.55 o                         
   8   2   0         30.15         10.37        23.38 o                         
   9   2   0         22.81         28.62        26.35 o                         
  10   2   0          2.31        -25.92        30.45 o                         
  11   2   0        153.84        139.37        46.54 o                         
  12   2   0        222.46        294.61        86.74 o                         
  13   2   0         60.14        -38.80        62.54 o                         
   1   3   0      19057.27      18245.08       202.31 o                         
   2   3   0      30147.95      28658.11       170.36 o                         
   3   3   0       3269.29       3127.46        56.47 o                         
   4   3   0       3658.56       3388.73        66.44 o                         
   5   3   0       3204.51       3448.79        75.25 o                         
   6   3   0        885.84       1008.62        56.11 o                         
   7   3   0        652.56        550.22        47.44 o                         
   8   3   0       3441.27       3627.71        94.70 o                         
   9   3   0         76.86        108.93        31.57 o                         
  10   3   0        104.94        168.54        39.65 o                         
  11   3   0        228.01        218.67        48.06 o                         
  12   3   0       1549.90       1400.77       102.32 o                         
  13   3   0        313.52        243.98        76.03 o                         
   1   4   0       7900.31       7487.07        63.59 o                         
   2   4   0       2746.21       2815.39        52.10 o                         
   3   4   0       9867.29       9592.86        98.51 o                         
   4   4   0         11.59          5.53        12.38 o                         
   5   4   0        525.21        374.61        29.83 o                         
   6   4   0       1762.36       1743.94        62.33 o                         
   7   4   0        384.12        388.93        41.40 o                         
   8   4   0        339.23        317.04        36.55 o                         
   9   4   0       1286.26       1421.10        76.56 o                         
  10   4   0        418.69        436.49        46.92 o                         
  11   4   0       1137.78       1330.44        99.91 o                         
  12   4   0          9.12        -46.04        46.04 o                         
  13   4   0        578.37        582.88        93.35 o                         
   1   5   0       4242.25       4104.02        51.76 o                         
   2   5   0       5351.64       5206.11        66.10 o                         
   3   5   0       1379.85       1238.70        39.36 o                         
   4   5   0        163.76        153.08        21.56 o                         
   5   5   0         75.91         50.85        17.68 o                         
   6   5   0         66.71         45.47        18.04 o                         
   7   5   0          1.31        -21.54        21.54 o                         
   8   5   0        921.28        760.32        58.24 o                         
   9   5   0         44.59         37.66        32.14 o                         
  10   5   0          1.33         57.40        33.24 o                         
  11   5   0        263.25        305.23        58.52 o                         
  12   5   0         59.96         74.91        53.47 o                         
  13   5   0         40.60        117.47        70.06 o                         
   0   6   0      41389.30      40329.10       313.70 o                         
   1   6   0         31.66         28.88        12.92 o                         
   2   6   0        699.11        577.08        28.15 o                         
   3   6   0       2929.66       2832.86        53.07 o                         
   4   6   0       9782.84       9899.74       115.38 o                         
   5   6   0       2094.67       1859.73        59.69 o                         
   6   6   0       6209.73       6267.79       112.41 o                         
   7   6   0       1446.35       1337.72        65.37 o                         
   8   6   0        124.77        123.01        27.12 o                         
   9   6   0       3004.56       3059.32       103.48 o                         
  10   6   0        462.09        524.42        57.06 o                         
  11   6   0       1316.36       1538.14       100.37 o                         
  12   6   0       1092.29       1272.02       106.37 o                         
  13   6   0        229.47        242.92        81.29 o                         
   1   7   0       7687.18       7565.90        90.33 o                         
   2   7   0      15046.07      15241.93       124.65 o                         
   3   7   0      20062.29      19597.43       156.51 o                         
   4   7   0       3675.04       3749.54        71.95 o                         
   5   7   0       6236.01       6407.27       104.76 o                         
   6   7   0        696.53        681.49        43.78 o                         
   7   7   0        970.44        946.17        57.63 o                         
   8   7   0       2727.73       2741.44        97.86 o                         
   9   7   0        243.35        255.70        40.22 o                         
  10   7   0        107.18        102.91        35.81 o                         
  11   7   0        119.83         73.32        46.34 o                         
  12   7   0        991.80        944.49        93.01 o                         
  13   7   0        396.15        471.32       103.96 o                         
   0   8   0      34787.30      33532.60       280.75 o                         
   1   8   0        167.56        108.70        20.29 o                         
   2   8   0       5875.63       5880.20        74.71 o                         
   3   8   0          0.85         -7.65        11.03 o                         
   4   8   0       4981.44       4951.16        83.78 o                         
   5   8   0        515.29        485.25        34.33 o                         
   6   8   0       2897.32       2851.16        78.28 o                         
   7   8   0        215.78        233.09        32.68 o                         
   8   8   0         98.48         97.31        28.63 o                         
   9   8   0          3.39        -27.76        27.76 o                         
  10   8   0        184.46        196.08        43.33 o                         
  11   8   0          7.55          6.49        44.15 o                         
  12   8   0        271.26        284.08        77.05 o                         
  13   8   0         26.58         28.51        65.40 o                         
   1   9   0      15642.20      15449.98       145.42 o                         
   2   9   0         41.03         57.47        15.02 o                         
   3   9   0       2717.38       2791.11        60.01 o                         
   4   9   0        239.79        139.77        20.05 o                         
   5   9   0        237.45        218.31        25.52 o                         
   6   9   0       1240.28       1420.99        63.27 o                         
   7   9   0       1728.43       1748.53        73.59 o                         
   8   9   0       4508.26       4458.79       111.60 o                         
   9   9   0        967.10        975.10        72.24 o                         
  10   9   0          1.47          1.47        32.21 o                         
  11   9   0         83.76        111.47        53.70 o                         
  12   9   0        395.72        394.30        76.68 o                         
  13   9   0        142.79        -11.29        70.68 o                         
   0  10   0      36921.88      37295.89       407.87 o                         
   1  10   0       2029.53       1992.48        57.33 o                         
   2  10   0         25.06         42.61        12.88 o                         
   3  10   0       1900.76       1986.86        53.34 o                         
   4  10   0       1712.02       1649.43        70.47 o                         
   5  10   0       5325.27       5015.20        95.03 o                         
   6  10   0       4406.22       4361.71        93.98 o                         
   7  10   0       1144.38       1241.44        64.36 o                         
   8  10   0          0.84         -4.69        28.59 o                         
   9  10   0       2136.03       2264.66       100.38 o                         
  10  10   0       1128.75       1154.45        76.89 o                         
  11  10   0       2553.95       2606.44       145.54 o                         
  12  10   0        491.41        501.34        82.38 o                         
  13  10   0         90.71        178.83        79.39 o                         
   1  11   0       1862.68       1782.62        54.62 o                         
   2  11   0       4587.06       4660.77        83.01 o                         
   3  11   0       3274.33       3598.49        71.33 o                         
   4  11   0       2817.43       2945.59        69.87 o                         
   5  11   0        965.22       1056.07        54.80 o                         
   6  11   0        134.75         72.82        20.63 o                         
   7  11   0         82.37        103.39        25.80 o                         
   8  11   0        484.78        501.40        47.21 o                         
   9  11   0         73.66        -12.69        45.59 o                         
  10  11   0        419.04        488.67        58.05 o                         
  11  11   0         96.09         -7.66        57.31 o                         
  12  11   0        117.91        199.74        64.69 o                         
   0  12   0      13877.68      14422.35       229.73 o                         
   1  12   0        469.91        364.98        27.82 o                         
   2  12   0       3377.87       3750.09        80.58 o                         
   3  12   0          0.77         28.84        15.50 o                         
   4  12   0       5402.88       5795.57        97.91 o                         
   5  12   0       4810.29       4417.30        88.67 o                         
   6  12   0       6584.34       6876.84       123.36 o                         
   7  12   0       3576.33       3500.87        95.68 o                         
   8  12   0         56.54        115.34        30.77 o                         
   9  12   0       1330.82       1353.77        82.60 o                         
  10  12   0        744.46        966.02        72.88 o                         
  11  12   0        562.05        693.47        71.20 o                         
  12  12   0        786.04        920.55       100.61 o                         
   1  13   0       8851.22       8680.88       117.14 o                         
   2  13   0       7677.57       7709.16       118.06 o                         
   3  13   0       1929.05       1803.69        58.76 o                         
   4  13   0       1781.82       1758.97        57.20 o                         
   5  13   0        190.97        177.32        24.49 o                         
   6  13   0        778.49        783.86        49.22 o                         
   7  13   0        695.23        619.47        47.87 o                         
   8  13   0       1754.12       1873.01        87.07 o                         
   9  13   0        888.81        949.26        70.29 o                         
  10  13   0         55.96         -0.27        44.66 o                         
  11  13   0          6.51         49.47        49.27 o                         
  12  13   0         29.16        223.52        74.32 o                         
   0  14   0       1827.37       1862.91        90.75 o                         
   1  14   0       5420.53       5264.76        95.27 o                         
   2  14   0        146.41        183.99        25.81 o                         
   3  14   0        553.56        593.22        38.85 o                         
   4  14   0        851.11       1056.45        50.77 o                         
   5  14   0       2838.06       2819.72        77.58 o                         
   6  14   0        545.53        503.11        43.18 o                         
   7  14   0        244.93        237.74        36.06 o                         
   8  14   0        147.31        122.42        37.92 o                         
   9  14   0         57.55         36.19        34.63 o                         
  10  14   0        194.40         85.39        73.34 o                         
  11  14   0        116.20        151.88        55.19 o                         
  12  14   0          0.11        -68.64        69.54 o                         
   1  15   0      12930.27      12873.93       154.66 o                         
   2  15   0       1804.86       1797.22        65.83 o                         
   3  15   0      12279.99      12241.40       159.74 o                         
   4  15   0        470.24        512.75        37.95 o                         
   5  15   0         60.11         22.58        19.03 o                         
   6  15   0       1034.68       1095.10        59.30 o                         
   7  15   0       7022.15       7509.54       138.22 o                         
   8  15   0       4639.11       4518.43       122.35 o                         
   9  15   0        257.60        328.29        49.22 o                         
  10  15   0        112.88        115.08        48.40 o                         
  11  15   0        133.63        168.45        60.03 o                         
  12  15   0         61.45        213.79        96.93 o                         
   0  16   0      25998.37      27841.14       377.81 o                         
   1  16   0       8909.31       9138.05       133.15 o                         
   2  16   0        666.05        511.54        39.44 o                         
   3  16   0        290.54        263.06        32.28 o                         
   4  16   0       7433.24       7553.48       125.69 o                         
   5  16   0       1770.96       1584.21        70.77 o                         
   6  16   0       6825.83       7129.45       119.99 o                         
   7  16   0       4545.60       4843.65       113.28 o                         
   8  16   0        205.87        189.40        35.84 o                         
   9  16   0        361.71        479.96        55.07 o                         
  10  16   0        727.35        958.37        78.63 o                         
  11  16   0        318.59        260.99        64.63 o                         
  12  16   0        547.72        636.44        88.28 o                         
   1  17   0        702.15        838.49        49.48 o                         
   2  17   0         19.86         25.91        17.72 o                         
   3  17   0          6.56         15.57        18.10 o                         
   4  17   0        188.27        171.48        28.59 o                         
   5  17   0        817.54        765.93        48.99 o                         
   6  17   0        537.00        616.32        45.22 o                         
   7  17   0        641.62        641.97        50.86 o                         
   8  17   0        130.41         82.22        33.93 o                         
   9  17   0        332.94        235.23        57.91 o                         
  10  17   0        245.48        296.49        57.50 o                         
  11  17   0         98.28          4.53        54.18 o                         
  12  17   0         10.37        -24.01        75.68 o                         
   0  18   0       7474.29       7668.04       199.30 o                         
   1  18   0        253.78        205.46        28.51 o                         
   2  18   0       1951.06       1970.52        72.78 o                         
   3  18   0       1427.08       1506.46        83.01 o                         
   4  18   0       2827.33       2985.17        87.71 o                         
   5  18   0        505.22        499.19        42.42 o                         
   6  18   0        899.24        807.59        52.87 o                         
   7  18   0          1.71         17.21        30.97 o                         
   8  18   0          2.83         17.03        26.06 o                         
   9  18   0        412.18        354.69        47.79 o                         
  10  18   0        915.93       1049.26        91.73 o                         
  11  18   0        575.88        685.44        95.51 o                         
  12  18   0        561.14        554.37        86.98 o                         
   1  19   0       7825.05       7774.00       140.57 o                         
   2  19   0       8695.97       9073.24       141.60 o                         
   3  19   0       2567.42       2746.32        90.54 o                         
   4  19   0       1056.73       1011.25        65.76 o                         
   5  19   0        308.99        251.58        36.03 o                         
   6  19   0         10.21         -1.93        22.43 o                         
   7  19   0       5132.06       5248.41       123.51 o                         
   8  19   0       4711.24       5000.78       129.09 o                         
   9  19   0       1347.65       1566.30        97.42 o                         
  10  19   0        958.44       1082.16       132.98 o                         
  11  19   0        178.44        199.87        67.06 o                         
  12  19   0          6.21         -1.48        72.52 o                         
   0  20   0         44.30        149.68        41.25 o                         
   1  20   0        950.52        753.88        55.15 o                         
   2  20   0        736.42        724.11        49.35 o                         
   3  20   0        324.95        242.23        33.09 o                         
   4  20   0        397.11        366.78        41.26 o                         
   5  20   0        309.16        326.34        39.52 o                         
   6  20   0         91.57         91.94        28.16 o                         
   7  20   0         69.84         69.65        30.56 o                         
   8  20   0        106.76        132.86        54.73 o                         
   9  20   0        119.32         69.04        39.91 o                         
  10  20   0        558.31        510.57        70.92 o                         
  11  20   0         15.64        -76.81        76.81 o                         
   1  21   0       2222.73       2233.54        82.35 o                         
   2  21   0       1921.24       2075.08        84.99 o                         
   3  21   0       1070.98        967.41        56.75 o                         
   4  21   0        177.40        154.41        31.09 o                         
   5  21   0        215.44        372.87        44.54 o                         
   6  21   0         82.68         27.06        34.66 o                         
   7  21   0        523.16        441.00        46.19 o                         
   8  21   0        320.80        233.67        43.52 o                         
   9  21   0        107.27        143.19        43.26 o                         
  10  21   0        340.15        406.40        70.93 o                         
  11  21   0          1.37        -47.37        75.16 o                         
   0  22   0      12797.86      12958.64       285.60 o                         
   1  22   0       3308.08       3116.39        92.89 o                         
   2  22   0        567.03        690.84        53.24 o                         
   3  22   0        276.96        206.64        32.57 o                         
   4  22   0       2258.11       2296.38       103.43 o                         
   5  22   0       8741.03       8988.35       169.12 o                         
   6  22   0       5448.36       5782.29       143.79 o                         
   7  22   0       1000.86        949.61        70.26 o                         
   8  22   0          4.22        -24.05        39.52 o                         
   9  22   0        201.61        161.50        65.04 o                         
  10  22   0       1946.64       2110.84       141.36 o                         
  11  22   0        728.53        718.60       130.63 o                         
   1  23   0         59.96         96.73        26.02 o                         
   2  23   0       1527.11       1475.00        85.93 o                         
   3  23   0         47.44         26.97        24.63 o                         
   4  23   0        309.01        338.82        44.75 o                         
   5  23   0         24.56         90.40        29.87 o                         
   6  23   0         12.14         -0.01        28.46 o                         
   7  23   0         89.36        158.13        38.71 o                         
   8  23   0        525.87        553.57        71.77 o                         
   9  23   0        430.92        605.38        74.00 o                         
  10  23   0         16.64        -57.46        60.10 o                         
  11  23   0        356.74        277.78        87.78 o                         
   0  24   0      13036.27      13845.12       310.56 o                         
   1  24   0        929.61        971.40        67.54 o                         
   2  24   0        873.99        827.01        62.03 o                         
   3  24   0        137.26        146.74        31.59 o                         
   4  24   0        901.29        978.93        65.62 o                         
   5  24   0        439.50        404.28        48.57 o                         
   6  24   0        150.14        143.46        45.14 o                         
   7  24   0        678.78        720.26        62.16 o                         
   8  24   0         27.11        -48.47        52.86 o                         
   9  24   0        870.40       1033.26        96.58 o                         
  10  24   0        259.13        279.48        83.77 o                         
  11  24   0          2.05        -51.12       108.86 o                         
   1  25   0       1265.57       1199.40        72.30 o                         
   2  25   0       2327.69       2296.59       102.30 o                         
   3  25   0        515.24        548.04        48.19 o                         
   4  25   0        949.62        975.43        64.18 o                         
   5  25   0         43.43        108.68        35.28 o                         
   6  25   0        666.56        591.48        58.14 o                         
   7  25   0       1564.14       1706.14       100.38 o                         
   8  25   0       1114.23       1246.11       106.74 o                         
   9  25   0          7.57        -53.83        53.83 o                         
  10  25   0          1.37         18.44        80.33 o                         
  11  25   0         37.71        -20.50        85.59 o                         
   0  26   0        323.96        461.86        70.58 o                         
   1  26   0       6398.14       6786.43       151.77 o                         
   2  26   0         24.39         24.05        27.50 o                         
   3  26   0        682.15        600.84        48.73 o                         
   4  26   0       2041.27       1864.58        89.60 o                         
   5  26   0       2871.31       3098.85       132.47 o                         
   6  26   0       1281.41       1130.76        83.70 o                         
   7  26   0       1649.82       1555.11       109.14 o                         
   8  26   0         49.95        119.29        57.23 o                         
   9  26   0        569.94        544.35        94.40 o                         
  10  26   0       2042.96       1958.68       206.41 o                         
   1  27   0       1617.07       1621.56        88.31 o                         
   2  27   0        388.80        342.30        44.90 o                         
   3  27   0          0.99         28.05        25.29 o                         
   4  27   0        278.96        315.60        44.32 o                         
   5  27   0        136.72        148.06        46.96 o                         
   6  27   0        106.07        162.11        42.80 o                         
   7  27   0         72.77        -24.08        48.08 o                         
   8  27   0        715.82        746.10        82.14 o                         
   9  27   0         83.01        120.18        70.53 o                         
  10  27   0          7.13        -76.34        80.76 o                         
   0  28   0       5239.80       5635.62       216.38 o                         
   1  28   0       3728.19       3793.38       122.54 o                         
   2  28   0        917.92        896.10        68.52 o                         
   3  28   0        127.54        124.43        35.10 o                         
   4  28   0        116.09        160.65        34.65 o                         
   5  28   0        499.94        632.37        61.41 o                         
   6  28   0       1297.50       1117.21        88.09 o                         
   7  28   0        258.76        308.39        67.17 o                         
   8  28   0        496.05        477.65        71.40 o                         
   9  28   0        559.15        653.55       125.89 o                         
  10  28   0        432.65        558.82       100.10 o                         
   1  29   0         25.50         75.39        30.83 o                         
   2  29   0       1955.69       2074.21       101.85 o                         
   3  29   0       1141.00       1060.80        69.44 o                         
   4  29   0       1800.70       1661.21        95.61 o                         
   5  29   0        715.41        634.66        62.08 o                         
   6  29   0         51.43        105.18        46.26 o                         
   7  29   0        558.77        449.97        70.96 o                         
   8  29   0        748.65        805.17        93.12 o                         
   9  29   0       1557.07       1585.01       153.50 o                         
  10  29   0        322.73        289.34       151.89 o                         
   0  30   0      10609.02      11028.32       286.47 o                         
   1  30   0        854.36       1014.32        73.76 o                         
   2  30   0         27.22         27.41        32.28 o                         
   3  30   0        208.40        156.67        38.90 o                         
   4  30   0        664.56        609.48        68.39 o                         
   5  30   0        661.66        665.16        68.44 o                         
   6  30   0         58.69         36.74        43.65 o                         
   7  30   0          5.52        -61.18        61.18 o                         
   8  30   0          8.49         71.07        61.76 o                         
   9  30   0          0.44        -43.28        74.96 o                         
  10  30   0         70.27        133.04       152.95 o                         
   1  31   0       1647.22       1596.05        99.53 o                         
   2  31   0        578.51        605.19        61.59 o                         
   3  31   0        199.36        182.10        46.31 o                         
   4  31   0        582.14        612.85        62.93 o                         
   5  31   0        159.30        148.41        45.82 o                         
   6  31   0         11.83         69.43        66.75 o                         
   7  31   0        790.90        976.33        93.77 o                         
   8  31   0       1578.28       1579.51       116.26 o                         
   9  31   0        250.66        219.93        78.22 o                         
   0  32   0          8.17        115.97        56.15 o                         
   1  32   0       6430.65       6627.14       177.60 o                         
   2  32   0         66.21         78.10        36.65 o                         
   3  32   0        353.98        335.53        50.51 o                         
   4  32   0        122.95        150.76        52.77 o                         
   5  32   0       1496.39       1532.19       104.76 o                         
   6  32   0       1346.64       1325.07       102.53 o                         
   7  32   0        539.24        557.75        89.62 o                         
   8  32   0          0.84        128.94        81.08 o                         
   9  32   0         24.65        -42.92       104.40 o                         
   1  33   0          4.94         85.45        45.66 o                         
   2  33   0        327.90        314.87        52.00 o                         
   3  33   0         25.95         16.05        41.82 o                         
   4  33   0        228.75        265.52        54.02 o                         
   5  33   0          2.52         62.95        49.40 o                         
   6  33   0         62.54         14.08        56.71 o                         
   7  33   0         13.11         55.38        69.88 o                         
   8  33   0         73.31        111.63        72.45 o                         
   9  33   0         14.49          3.25        81.10 o                         
   0  34   0       3065.11       3115.84       189.66 o                         
   1  34   0       1499.32       1610.43       105.79 o                         
   2  34   0         11.75         -2.62        42.39 o                         
   3  34   0          4.47        -41.87        41.87 o                         
   4  34   0       1007.40        859.23        84.85 o                         
   5  34   0        577.55        671.19        82.16 o                         
   6  34   0       1776.38       1661.96       147.36 o                         
   7  34   0        694.58        785.95        99.96 o                         
   8  34   0          0.04        -60.79        60.79 o                         
   1  35   0        830.72        862.21        78.84 o                         
   2  35   0        792.81        839.81        83.89 o                         
   3  35   0       1543.96       1656.21       116.60 o                         
   4  35   0        928.07        731.75        93.98 o                         
   5  35   0        150.60        225.16        63.21 o                         
   6  35   0         17.73        166.44        58.09 o                         
   7  35   0        755.24        715.32       105.45 o                         
   8  35   0        166.18        292.83        93.16 o                         
   0  36   0         25.10         42.60        71.17 o                         
   1  36   0        840.93        823.76        90.66 o                         
   2  36   0        317.48        299.93        63.47 o                         
   3  36   0          3.94         26.19        48.38 o                         
   4  36   0          4.35         24.00        58.53 o                         
   5  36   0          1.81         60.89        72.24 o                         
   6  36   0        131.03        218.88        63.32 o                         
   7  36   0         23.87        -81.10        81.10 o                         
   8  36   0        283.15        357.64        98.59 o                         
   1  37   0        348.13        357.51        75.16 o                         
   2  37   0        931.73        958.30        96.63 o                         
   3  37   0        552.19        693.18        88.95 o                         
   4  37   0         82.30         87.62        67.26 o                         
   5  37   0        317.03        357.59        84.46 o                         
   6  37   0         11.08         -5.70        82.78 o                         
   7  37   0        309.00        209.89        85.35 o                         
   0  38   0         66.25         10.12        85.80 o                         
   1  38   0       1059.93       1110.02       123.01 o                         
   2  38   0        105.54         83.20        88.74 o                         
   3  38   0        749.19        857.57       127.04 o                         
   4  38   0        169.88        249.19        74.15 o                         
   5  38   0       1368.24       1193.43       159.16 o                         
   6  38   0        482.82        470.09       176.06 o                         
   7  38   0        437.76        306.97       129.86 o                         
   1  39   0         58.57         17.57        72.69 o                         
   2  39   0        104.27        209.66       127.70 o                         
   3  39   0         15.63          3.24        71.00 o                         
   4  39   0          5.69        -35.27        97.80 o                         
   5  39   0         50.31        109.90        86.49 o                         
   6  39   0         22.34         13.92        89.50 o                         
   0  40   0       1178.61       1284.06       203.83 o                         
   1  40   0         89.40        -61.88       124.15 o                         
   2  40   0        430.12        320.55       129.61 o                         
   3  40   0        832.46        992.13       127.53 o                         
   4  40   0        109.94        125.22       102.97 o                         
   5  40   0       1235.66       1324.41       158.88 o                         
   6  40   0        206.01        280.56       116.72 o                         
   1  41   0        291.39        320.27        95.25 o                         
   2  41   0       2200.60       2157.12       163.88 o                         
   3  41   0        803.10        766.05       138.72 o                         
   4  41   0        597.31        692.36       132.40 o                         
   5  41   0         27.18        -72.59       102.44 o                         
   0  42   0        220.51        361.59       155.37 o                         
   1  42   0          8.02        -33.93        77.38 o                         
   2  42   0          5.19        125.58        80.72 o                         
   3  42   0        155.30        -27.15        96.56 o                         
   4  42   0         28.39          2.08       124.50 o                         
   5  42   0        316.75        609.93       466.55 o                         
   1  43   0        460.65        362.45       186.62 o                         
   2  43   0        361.00        218.97       117.12 o                         
   3  43   0          1.89        -35.92        86.86 o                         
   4  43   0         25.49         86.23       107.72 o                         
   0  44   0        203.43        276.14       191.49 o                         
   1  44   0        416.54        430.96       134.05 o                         
   2  44   0         59.08        -31.12        90.87 o                         
   3  44   0        104.33         67.32       105.64 o                         
   1  45   0        197.01        200.09       111.09 o                         
 -13   1   1         46.08        321.52        70.29 o                         
 -12   1   1        236.22        268.53        56.42 o                         
 -11   1   1         93.39         32.88        50.34 o                         
 -10   1   1          8.13         36.68        30.74 o                         
  -9   1   1        121.38        111.11        31.70 o                         
  -8   1   1        679.25        595.25        44.24 o                         
  -7   1   1       4980.51       5058.07       100.70 o                         
  -6   1   1       2836.67       2974.18        72.07 o                         
  -5   1   1        297.58        254.68        25.39 o                         
  -4   1   1       1604.52       1511.61        43.93 o                         
  -3   1   1      30580.12      29853.02       188.40 o                         
  -2   1   1       1853.12       1816.81        33.32 o                         
  -1   1   1      11370.39      11365.68        82.39 o                         
   1   1   1       1819.94       1800.78        37.44 o                         
   2   1   1        830.09        817.26        32.80 o                         
   3   1   1        243.87        206.68        20.35 o                         
   4   1   1         85.29        111.60        18.47 o                         
   5   1   1        315.25        208.78        25.47 o                         
   6   1   1        199.23        168.93        26.07 o                         
   7   1   1        235.52        234.19        29.76 o                         
   8   1   1        248.44        174.59        28.32 o                         
   9   1   1       1610.84       1451.90        76.56 o                         
  10   1   1        946.75       1062.99        69.03 o                         
  11   1   1        155.71        214.22        54.84 o                         
  12   1   1         26.53        -27.56        50.36 o                         
  13   1   1        135.20        155.01        70.75 o                         
 -13   2   1        353.14        435.95        72.97 o                         
 -12   2   1        210.65         57.32        51.19 o                         
 -11   2   1        669.54        774.74        62.59 o                         
 -10   2   1        131.48         92.12        43.32 o                         
  -9   2   1        727.59        731.68        52.51 o                         
  -8   2   1       2919.75       2879.45        82.48 o                         
  -7   2   1         85.06         87.77        21.54 o                         
  -6   2   1       6128.77       6296.64       103.85 o                         
  -5   2   1       7223.40       7134.20       100.92 o                         
  -4   2   1       2770.08       2474.45        52.93 o                         
  -3   2   1      23034.95      22114.11       145.95 o                         
  -2   2   1       8514.20       8084.17        82.73 o                         
  -1   2   1        102.32        119.73        11.66 o                         
   0   2   1      28262.47      26793.34       941.15 o                         
   1   2   1      20957.86      20452.29       140.47 o                         
   2   2   1       1726.41       1624.47        41.51 o                         
   3   2   1       1319.31       1400.15        43.85 o                         
   4   2   1       5597.86       5754.35        90.66 o                         
   5   2   1        923.28        812.09        44.57 o                         
   6   2   1       4717.29       4373.04        96.47 o                         
   7   2   1       5194.59       5472.99       114.53 o                         
   8   2   1        417.74        385.07        38.71 o                         
   9   2   1         26.58         14.80        27.57 o                         
  10   2   1        565.17        637.99        54.73 o                         
  11   2   1       2237.42       2600.44       126.98 o                         
  12   2   1        485.24        340.31        71.66 o                         
  13   2   1       1270.52       1235.66       110.20 o                         
 -13   3   1         54.39         48.12        60.01 o                         
 -12   3   1         19.10         -4.24        75.35 o                         
 -11   3   1         67.42         16.46        38.87 o                         
 -10   3   1         30.21         56.12        33.34 o                         
  -9   3   1         69.68         41.14        28.77 o                         
  -8   3   1         69.66         96.87        25.06 o                         
  -7   3   1         16.22         49.63        18.90 o                         
  -6   3   1          0.36         -8.80        14.70 o                         
  -5   3   1        198.16        228.66        24.42 o                         
  -4   3   1        775.63        839.10        33.39 o                         
  -3   3   1       6516.20       6360.57        71.03 o                         
  -2   3   1        707.52        657.46        28.21 o                         
  -1   3   1        324.15        309.76        18.34 o                         
   0   3   1       6718.64       6508.93        71.70 o                         
   1   3   1      23172.61      22154.23       129.22 o                         
   2   3   1          4.85          2.09        11.90 o                         
   3   3   1       1582.97       1462.59        44.44 o                         
   4   3   1         20.76          6.88        14.70 o                         
   5   3   1          7.91          8.57        15.12 o                         
   6   3   1         10.90          6.43        17.72 o                         
   7   3   1        353.95        390.49        39.00 o                         
   8   3   1        245.79        210.12        34.86 o                         
   9   3   1         11.15         24.85        29.60 o                         
  10   3   1        259.73        249.33        42.93 o                         
  11   3   1        229.28        219.72        50.55 o                         
  12   3   1         49.05         36.35        63.01 o                         
  13   3   1         15.65         33.19        68.46 o                         
 -13   4   1        122.27         37.07        60.64 o                         
 -12   4   1         99.45        115.33        49.01 o                         
 -11   4   1         64.25         -7.85        35.65 o                         
 -10   4   1         52.39         -0.31        31.02 o                         
  -9   4   1        577.43        571.73        49.03 o                         
  -8   4   1       1276.80       1115.46        60.64 o                         
  -7   4   1        938.48        967.98        51.13 o                         
  -6   4   1       3361.19       3361.08        74.13 o                         
  -5   4   1       9357.00       9186.95       112.84 o                         
  -4   4   1       5522.33       5383.32        78.23 o                         
  -3   4   1      22891.40      22647.84       157.91 o                         
  -2   4   1      20313.47      19984.02       138.90 o                         
  -1   4   1       5634.15       5570.34        60.06 o                         
   0   4   1      17611.66      17609.16       132.49 o                         
   1   4   1       9849.74       9540.16       112.16 o                         
   2   4   1       5790.19       5744.68        69.59 o                         
   3   4   1       2480.91       2261.35        49.25 o                         
   4   4   1          6.14          6.90        13.68 o                         
   5   4   1        819.46        716.92        44.75 o                         
   6   4   1        433.34        336.35        36.32 o                         
   7   4   1       3138.13       3204.64        87.28 o                         
   8   4   1       1504.64       1404.72        72.35 o                         
   9   4   1       1184.29       1138.37        71.00 o                         
  10   4   1         36.07         90.71        34.88 o                         
  11   4   1        548.01        734.71        78.54 o                         
  12   4   1        201.47        244.96        65.36 o                         
  13   4   1        246.21        218.64        81.34 o                         
 -13   5   1        218.81        208.70        76.54 o                         
 -12   5   1       1375.38       1441.71       122.31 o                         
 -11   5   1        640.33        617.70        69.02 o                         
 -10   5   1         18.74         -3.01        32.34 o                         
  -9   5   1         18.60          8.09        28.01 o                         
  -8   5   1        142.11         63.44        24.49 o                         
  -7   5   1       1640.63       1554.29        66.20 o                         
  -6   5   1       1692.18       1499.77        58.60 o                         
  -5   5   1       3728.34       4456.81        87.28 o                         
  -4   5   1        615.42        494.31        30.02 o                         
  -3   5   1       7256.38       7635.19        82.98 o                         
  -2   5   1      15854.48      15037.43       120.54 o                         
  -1   5   1      24993.76      24949.70       149.64 o                         
   0   5   1       6365.34       6284.15        73.44 o                         
   1   5   1       5191.09       5453.51        63.59 o                         
   2   5   1        934.80        919.81        33.81 o                         
   3   5   1        564.28        539.70        30.02 o                         
   4   5   1        740.59        517.86        33.24 o                         
   5   5   1       2092.16       2079.66        61.94 o                         
   6   5   1          1.09          7.19        17.07 o                         
   7   5   1         13.37         27.59        21.13 o                         
   8   5   1       2233.07       2516.97        89.95 o                         
   9   5   1       2779.93       2894.30       104.82 o                         
  10   5   1       1439.02       1380.26        79.36 o                         
  11   5   1         54.85         -0.53        48.19 o                         
  12   5   1         71.18         82.59        62.99 o                         
  13   5   1        515.68        579.64       107.95 o                         
 -13   6   1         36.55        -49.02        62.84 o                         
 -12   6   1          0.49         -0.36        53.06 o                         
 -11   6   1        254.90        201.16        47.31 o                         
 -10   6   1         51.28         26.97        36.68 o                         
  -9   6   1         83.97        141.56        32.78 o                         
  -8   6   1         19.15         44.63        25.01 o                         
  -7   6   1         22.44        -21.97        21.97 o                         
  -6   6   1        706.09        602.77        41.48 o                         
  -5   6   1        530.43        488.12        34.78 o                         
  -4   6   1        987.10        896.40        38.31 o                         
  -3   6   1        113.85        127.29        16.07 o                         
  -2   6   1      11139.55      11233.19        96.56 o                         
  -1   6   1       9294.48       9101.19        82.27 o                         
   0   6   1       3291.92       3421.20        60.38 o                         
   1   6   1      28540.01      27620.30       196.35 o                         
   2   6   1        113.02         98.38        15.87 o                         
   3   6   1       1785.61       1811.49        48.73 o                         
   4   6   1        398.08        329.95        26.65 o                         
   5   6   1        288.40        270.72        27.27 o                         
   6   6   1       1025.99       1012.30        55.53 o                         
   7   6   1         48.19         78.03        22.26 o                         
   8   6   1        792.66        765.39        55.17 o                         
   9   6   1        640.64        630.27        52.07 o                         
  10   6   1         22.29         45.04        35.27 o                         
  11   6   1        427.42        479.20        60.74 o                         
  12   6   1        131.15        116.74        87.33 o                         
 -13   7   1        123.43         71.39        68.54 o                         
 -12   7   1        204.02        205.60        57.02 o                         
 -11   7   1        179.66        239.32        50.35 o                         
 -10   7   1         92.80         69.15        43.00 o                         
  -9   7   1         86.12        104.47        41.23 o                         
  -8   7   1        611.00        558.02        46.97 o                         
  -7   7   1       2484.24       2524.48        79.71 o                         
  -6   7   1       4764.91       4948.15       105.47 o                         
  -5   7   1       1037.30       1114.15        50.37 o                         
  -4   7   1        111.56        121.60        18.61 o                         
  -3   7   1       2150.31       2291.64        55.39 o                         
  -2   7   1       1543.85       1443.26        39.33 o                         
  -1   7   1       4524.40       4322.75        62.85 o                         
   0   7   1       2644.08       2697.26        57.43 o                         
   1   7   1       1017.06        882.61        39.06 o                         
   2   7   1        836.82        801.27        31.43 o                         
   3   7   1        666.70        598.71        33.73 o                         
   4   7   1       2417.82       2254.96        56.45 o                         
   5   7   1         29.76         16.25        16.60 o                         
   6   7   1         65.67         92.67        22.16 o                         
   7   7   1         29.82         38.47        26.36 o                         
   8   7   1       1597.31       1645.32        79.18 o                         
   9   7   1       2186.71       1919.43        90.79 o                         
  10   7   1         68.78         90.86        39.31 o                         
  11   7   1        140.92        120.89        46.27 o                         
  12   7   1        119.44        -18.41        58.97 o                         
 -13   8   1         49.97        -73.50        73.50 o                         
 -12   8   1        134.23        111.23        66.84 o                         
 -11   8   1       3120.21       3114.33       126.90 o                         
 -10   8   1        595.16        591.20        60.48 o                         
  -9   8   1       3785.89       3708.53       111.38 o                         
  -8   8   1       1206.25       1141.48        66.60 o                         
  -7   8   1        616.46        875.55        53.51 o                         
  -6   8   1       2901.60       3031.72        81.81 o                         
  -5   8   1       8150.78       7856.39       111.73 o                         
  -4   8   1       4767.48       4472.42        75.59 o                         
  -3   8   1       4186.03       4124.21        72.59 o                         
  -2   8   1         16.98          1.43        11.36 o                         
  -1   8   1         48.80         49.90        14.68 o                         
   0   8   1         49.51         40.69        17.21 o                         
   1   8   1     100756.37      99349.40       512.60 o                         
   2   8   1      13188.38      13416.50       120.35 o                         
   3   8   1       1975.27       2050.46        48.46 o                         
   4   8   1         75.51        105.24        19.55 o                         
   5   8   1         41.51         36.99        16.60 o                         
   6   8   1       1509.96       1261.18        62.36 o                         
   7   8   1       2525.48       2516.31        87.68 o                         
   8   8   1       1662.44       1715.31        80.91 o                         
   9   8   1          3.22         22.08        30.24 o                         
  10   8   1         66.50        156.62        50.50 o                         
  11   8   1       3313.27       3462.60       147.86 o                         
  12   8   1        143.88         41.11        60.10 o                         
 -13   9   1         29.60         -3.03        64.63 o                         
 -12   9   1        368.08        342.82        73.74 o                         
 -11   9   1          6.33         52.66        45.71 o                         
 -10   9   1        868.49        743.59        69.48 o                         
  -9   9   1          6.89         37.32        37.57 o                         
  -8   9   1         17.84          6.51        29.61 o                         
  -7   9   1          7.52         25.73        19.83 o                         
  -6   9   1       1952.72       1659.14        67.05 o                         
  -5   9   1        398.69        413.93        31.62 o                         
  -4   9   1          0.47         12.00        14.16 o                         
  -3   9   1         33.57         48.02        15.95 o                         
  -2   9   1       4884.95       5010.60        72.57 o                         
  -1   9   1        917.75        892.16        34.29 o                         
   0   9   1       4046.75       4276.01        79.25 o                         
   1   9   1       8134.16       8308.99       102.37 o                         
   2   9   1       6196.05       6111.59        81.82 o                         
   3   9   1        149.31        149.54        17.60 o                         
   4   9   1       2421.11       2411.65        60.31 o                         
   5   9   1        222.65        210.60        25.08 o                         
   6   9   1       2919.08       2868.65        81.40 o                         
   7   9   1       3273.14       3652.20       102.35 o                         
   8   9   1       3077.76       3298.16        99.18 o                         
   9   9   1         82.46         47.22        40.91 o                         
  10   9   1        600.41        727.87        63.61 o                         
  11   9   1         57.24          6.67        66.78 o                         
  12   9   1        205.18        213.50        70.77 o                         
 -13  10   1          0.17         11.81        63.74 o                         
 -12  10   1         59.88        139.08        55.47 o                         
 -11  10   1       1162.24       1124.90        87.73 o                         
 -10  10   1          4.88          6.88        36.65 o                         
  -9  10   1       1109.90       1071.60        79.39 o                         
  -8  10   1       1576.67       1496.40        77.71 o                         
  -7  10   1        750.85        829.97        53.00 o                         
  -6  10   1        994.41        969.60        52.36 o                         
  -5  10   1       2135.24       2727.93        69.04 o                         
  -4  10   1        123.42        107.81        20.56 o                         
  -3  10   1        574.57        531.57        33.32 o                         
  -2  10   1       5252.35       5470.54        81.14 o                         
  -1  10   1       1164.39       1074.59        36.89 o                         
   0  10   1        210.75        203.84        22.29 o                         
   1  10   1       1203.83       1174.17        43.16 o                         
   2  10   1       1277.42       1542.09        44.34 o                         
   3  10   1        590.71        706.29        36.87 o                         
   4  10   1        726.07        737.53        40.17 o                         
   5  10   1        574.78        393.90        31.48 o                         
   6  10   1       3432.39       3666.66        90.43 o                         
   7  10   1       1300.15       1285.75        67.76 o                         
   8  10   1          6.57         37.05        23.91 o                         
   9  10   1          1.60         -3.76        35.01 o                         
  10  10   1         99.97         92.95        49.23 o                         
  11  10   1        728.16        851.45        82.61 o                         
  12  10   1         41.82         16.34        64.91 o                         
 -13  11   1        143.92        164.07        66.41 o                         
 -12  11   1        624.73        587.32        82.75 o                         
 -11  11   1        127.85         82.75        63.98 o                         
 -10  11   1          0.44        -39.10        39.10 o                         
  -9  11   1          4.45         24.89        29.43 o                         
  -8  11   1        629.28        700.39        54.04 o                         
  -7  11   1       4109.51       4073.91        99.45 o                         
  -6  11   1       4504.95       4278.61        93.09 o                         
  -5  11   1        170.78        133.98        22.63 o                         
  -4  11   1         51.60         84.94        21.20 o                         
  -3  11   1       4716.00       4910.50        88.67 o                         
  -2  11   1       1414.15       1306.74        44.29 o                         
  -1  11   1        596.30        504.12        29.24 o                         
   0  11   1      11008.72      11612.86       137.80 o                         
   1  11   1        488.82        528.82        33.47 o                         
   2  11   1       7015.35       6680.78        96.52 o                         
   3  11   1      25564.86      25767.85       206.60 o                         
   4  11   1       2138.13       1762.73        53.91 o                         
   5  11   1       1452.89       1189.73        54.16 o                         
   6  11   1        845.83        917.96        50.43 o                         
   7  11   1        483.29        470.02        42.15 o                         
   8  11   1       1532.39       1567.57        79.24 o                         
   9  11   1       2178.50       2329.90       111.50 o                         
  10  11   1        438.95        462.63        64.96 o                         
  11  11   1        168.41        182.91        56.82 o                         
  12  11   1        269.75        253.52        74.58 o                         
 -13  12   1         82.10        163.22        77.45 o                         
 -12  12   1        156.82        258.82        62.81 o                         
 -11  12   1         79.31         28.28        53.16 o                         
 -10  12   1        182.54        184.36        44.54 o                         
  -9  12   1        689.93        709.19        56.73 o                         
  -8  12   1        574.73        456.78        46.79 o                         
  -7  12   1        196.64        155.11        29.17 o                         
  -6  12   1         68.12         55.05        20.83 o                         
  -5  12   1        232.44        249.63        29.34 o                         
  -4  12   1        730.84        583.73        38.22 o                         
  -3  12   1        363.26        237.41        26.36 o                         
  -2  12   1       1517.57       1532.51        49.05 o                         
  -1  12   1       1557.19       1806.68        50.20 o                         
   0  12   1       3835.60       3641.84        76.12 o                         
   1  12   1       1968.31       2071.11        63.44 o                         
   2  12   1       3869.70       4038.96        79.06 o                         
   3  12   1        120.72        134.21        20.84 o                         
   4  12   1       1881.37       2140.01        60.71 o                         
   5  12   1        709.64        691.91        40.61 o                         
   6  12   1        577.97        546.05        38.02 o                         
   7  12   1         29.42         10.30        24.24 o                         
   8  12   1        206.08        225.44        37.58 o                         
   9  12   1         10.38        -32.46        33.69 o                         
  10  12   1         45.25          0.31        37.79 o                         
  11  12   1        519.19        636.73        84.03 o                         
  12  12   1        133.27        230.47        87.28 o                         
 -12  13   1         83.28          2.04        57.90 o                         
 -11  13   1        356.12        387.96        55.92 o                         
 -10  13   1         81.69        118.43        51.41 o                         
  -9  13   1        301.25        296.70        44.73 o                         
  -8  13   1         38.67         -7.77        25.81 o                         
  -7  13   1       1424.03       1452.76        80.77 o                         
  -6  13   1        354.95        364.61        36.01 o                         
  -5  13   1          1.24         -8.73        17.01 o                         
  -4  13   1        318.60        345.95        32.15 o                         
  -3  13   1          6.12          6.41        14.55 o                         
  -2  13   1         67.53         55.14        15.97 o                         
  -1  13   1        337.76        301.19        29.27 o                         
   0  13   1       6241.80       6590.51       102.52 o                         
   1  13   1      15746.26      16227.90       182.22 o                         
   2  13   1        173.37        191.58        24.64 o                         
   3  13   1       2605.77       2899.10        70.09 o                         
   4  13   1        854.32        735.62        47.84 o                         
   5  13   1        126.43        108.40        21.28 o                         
   6  13   1         13.48        -20.93        20.93 o                         
   7  13   1        135.57        127.87        28.99 o                         
   8  13   1        478.17        300.86        41.19 o                         
   9  13   1        110.14         65.36        38.62 o                         
  10  13   1          2.58        -27.03        36.58 o                         
  11  13   1        373.00        357.81        63.84 o                         
  12  13   1        347.43        493.81        85.13 o                         
 -12  14   1        107.20        137.32        64.06 o                         
 -11  14   1       1772.02       1760.65       116.51 o                         
 -10  14   1       1441.03       1639.15       106.33 o                         
  -9  14   1       1532.79       1510.83        79.18 o                         
  -8  14   1       2979.49       3056.44       101.18 o                         
  -7  14   1        683.35        707.69        52.98 o                         
  -6  14   1       2914.27       2961.31        79.42 o                         
  -5  14   1       1929.15       1782.08        71.25 o                         
  -4  14   1       7016.95       6624.70       115.30 o                         
  -3  14   1       2666.93       2581.03        67.09 o                         
  -2  14   1         62.23         70.17        19.38 o                         
  -1  14   1        534.23        480.06        38.83 o                         
   0  14   1       2866.46       2684.34        69.69 o                         
   1  14   1      11015.36      11284.57       154.43 o                         
   2  14   1        954.35        794.25        44.21 o                         
   3  14   1          2.36          7.06        17.21 o                         
   4  14   1       1041.51        890.99        48.22 o                         
   5  14   1       1025.53       1089.18        51.50 o                         
   6  14   1       3888.66       3829.28        93.68 o                         
   7  14   1       6507.13       6536.16       123.88 o                         
   8  14   1       1600.76       1483.31        80.76 o                         
   9  14   1        489.36        429.63        49.94 o                         
  10  14   1         16.28         44.14        42.91 o                         
  11  14   1        303.19        418.95        64.63 o                         
  12  14   1        297.76        409.58       109.96 o                         
 -12  15   1        192.54        154.32        71.01 o                         
 -11  15   1         58.62         71.06        50.43 o                         
 -10  15   1         19.00        -35.10        35.10 o                         
  -9  15   1          7.75         34.31        31.77 o                         
  -8  15   1         44.47        148.58        31.48 o                         
  -7  15   1       1663.38       1733.64        75.15 o                         
  -6  15   1        686.29        697.43        46.58 o                         
  -5  15   1         73.09        119.87        24.62 o                         
  -4  15   1        387.52        336.48        34.65 o                         
  -3  15   1       1404.45       1475.05        56.95 o                         
  -2  15   1       1243.78       1165.61        55.40 o                         
  -1  15   1       3151.70       3311.04        90.30 o                         
   0  15   1          6.55         15.79        16.48 o                         
   1  15   1          8.47        -18.05        18.05 o                         
   2  15   1       1477.29       1395.86        58.64 o                         
   3  15   1       3926.63       4034.76        91.47 o                         
   4  15   1       5264.28       5401.67       103.24 o                         
   5  15   1       1521.25       1517.43        67.54 o                         
   6  15   1       1215.15       1228.05        65.74 o                         
   7  15   1        863.77        767.77        52.22 o                         
   8  15   1         95.63         58.65        29.86 o                         
   9  15   1        186.78        222.50        43.15 o                         
  10  15   1        290.74        396.41        58.79 o                         
  11  15   1          0.55         62.21        51.86 o                         
  12  15   1        150.74        219.66        89.21 o                         
 -12  16   1          0.63        -45.45        62.31 o                         
 -11  16   1        762.55        698.52        81.65 o                         
 -10  16   1         12.64         31.39        38.24 o                         
  -9  16   1        202.05        250.91        43.44 o                         
  -8  16   1        875.69        990.87        63.88 o                         
  -7  16   1        385.28        364.24        43.18 o                         
  -6  16   1       1430.67       1449.41        67.49 o                         
  -5  16   1        866.62        791.65        49.57 o                         
  -4  16   1       1048.31       1018.02        60.17 o                         
  -3  16   1       2148.71       2119.61        80.80 o                         
  -2  16   1        412.33        470.36        41.02 o                         
  -1  16   1        402.31        496.89        42.41 o                         
   0  16   1          4.09         -8.44        15.45 o                         
   1  16   1       3298.72       3682.80        95.15 o                         
   2  16   1       1662.01       1710.99        63.85 o                         
   3  16   1        609.28        660.90        46.04 o                         
   4  16   1          0.44          9.88        17.23 o                         
   5  16   1        210.64        221.08        30.11 o                         
   6  16   1        792.17        802.93        51.43 o                         
   7  16   1          4.63        -22.79        22.79 o                         
   8  16   1         54.80         32.81        30.49 o                         
   9  16   1        181.70        156.07        38.80 o                         
  10  16   1         64.26          7.48        58.28 o                         
  11  16   1        298.08        249.89        62.54 o                         
  12  16   1         37.02        128.57        88.59 o                         
 -12  17   1        127.92          4.00        99.15 o                         
 -11  17   1        311.57        295.45        75.91 o                         
 -10  17   1         25.79         61.19        41.19 o                         
  -9  17   1         44.72         36.01        33.69 o                         
  -8  17   1        220.88        250.97        39.11 o                         
  -7  17   1       2587.71       2773.06        91.57 o                         
  -6  17   1       3117.38       3106.31        89.30 o                         
  -5  17   1        437.65        455.16        41.17 o                         
  -4  17   1       3502.80       3660.63        86.30 o                         
  -3  17   1       3341.49       3255.57        81.70 o                         
  -2  17   1       2954.98       2794.49        80.82 o                         
  -1  17   1       1798.80       1552.32        67.71 o                         
   0  17   1       1919.46       1920.52        68.50 o                         
   1  17   1       8449.55       9665.76       163.08 o                         
   2  17   1       4136.71       3939.28        90.41 o                         
   3  17   1       6034.23       6426.56       118.71 o                         
   4  17   1       1572.28       1694.43        69.85 o                         
   5  17   1       1465.86       1432.11        70.63 o                         
   6  17   1         44.36         13.38        23.31 o                         
   7  17   1        914.20       1007.77        59.71 o                         
   8  17   1        358.73        406.94        49.31 o                         
   9  17   1       1000.23       1105.79        76.34 o                         
  10  17   1         46.04         48.19        40.98 o                         
  11  17   1         11.50         92.36        70.95 o                         
  12  17   1        113.67         79.10        82.85 o                         
 -12  18   1         37.15         17.79        60.00 o                         
 -11  18   1        150.82        -61.26        61.26 o                         
 -10  18   1       1249.65       1213.10        84.49 o                         
  -9  18   1       1889.16       2026.62       105.48 o                         
  -8  18   1        809.45        864.73        70.90 o                         
  -7  18   1        101.77         82.80        28.14 o                         
  -6  18   1        170.90        135.51        29.14 o                         
  -5  18   1       1671.52       1683.09        77.18 o                         
  -4  18   1        635.04        516.80        44.17 o                         
  -3  18   1         83.68         51.27        19.41 o                         
  -2  18   1        214.55        217.00        30.61 o                         
  -1  18   1       3400.70       3540.10        96.60 o                         
   0  18   1       5503.20       5061.35       104.45 o                         
   1  18   1       5499.86       5537.93       120.73 o                         
   2  18   1       4412.58       4855.33       106.13 o                         
   3  18   1       1367.34       1353.65        65.91 o                         
   4  18   1        787.44        705.85        49.12 o                         
   5  18   1        884.16        880.59        60.72 o                         
   6  18   1       2674.87       3079.26       140.59 o                         
   7  18   1       3474.75       3485.28       109.14 o                         
   8  18   1       2953.27       3118.38       108.55 o                         
   9  18   1       1052.72        993.77        74.66 o                         
  10  18   1        127.76        126.51        52.13 o                         
  11  18   1        128.46        249.01        90.69 o                         
  12  18   1        173.49        191.48       164.74 o                         
 -12  19   1        168.97        125.91        94.92 o                         
 -11  19   1          8.12          5.05        55.98 o                         
 -10  19   1          0.09        -14.75        46.01 o                         
  -9  19   1        191.23        190.46        45.40 o                         
  -8  19   1        157.15        139.49        34.50 o                         
  -7  19   1        151.60        119.04        31.02 o                         
  -6  19   1        171.12        133.82        33.28 o                         
  -5  19   1         28.40         -2.12        21.16 o                         
  -4  19   1        209.20        201.08        28.35 o                         
  -3  19   1       1590.12       1790.63        71.89 o                         
  -2  19   1       1026.03        901.99        52.07 o                         
  -1  19   1          0.25         -7.06        17.19 o                         
   0  19   1       4176.62       4356.57       101.18 o                         
   1  19   1        199.01        249.29        34.06 o                         
   2  19   1          2.21         18.44        17.16 o                         
   3  19   1        697.24        713.81        50.19 o                         
   4  19   1        328.35        425.63        42.61 o                         
   5  19   1         44.94         59.92        27.15 o                         
   6  19   1         65.68        126.58        29.52 o                         
   7  19   1        150.63        179.04        34.43 o                         
   8  19   1         43.98         75.59        39.39 o                         
   9  19   1        551.01        557.00        64.10 o                         
  10  19   1        170.43         92.77        80.95 o                         
  11  19   1        216.60        152.25        82.42 o                         
 -12  20   1        161.26        143.76        79.72 o                         
 -11  20   1       1454.44       1553.50       119.23 o                         
 -10  20   1         45.37         33.96        50.23 o                         
  -9  20   1         34.67         56.00        43.39 o                         
  -8  20   1        971.49        914.07        68.28 o                         
  -7  20   1        208.04        182.07        34.30 o                         
  -6  20   1       4172.62       4310.27       112.23 o                         
  -5  20   1       3460.76       3460.96        93.41 o                         
  -4  20   1       4788.10       4886.74       105.58 o                         
  -3  20   1        355.69        352.03        36.84 o                         
  -2  20   1        313.44        400.97        43.62 o                         
  -1  20   1         36.04          0.11        19.29 o                         
   0  20   1        306.59        211.64        31.43 o                         
   1  20   1       6077.44       6262.84       130.56 o                         
   2  20   1       1587.59       1469.25        70.46 o                         
   3  20   1       2359.75       2261.42        83.04 o                         
   4  20   1          9.25        -16.88        22.37 o                         
   5  20   1         10.19         53.40        27.40 o                         
   6  20   1        523.59        463.19        45.27 o                         
   7  20   1       1923.78       1957.24        95.95 o                         
   8  20   1        591.69        535.98        66.77 o                         
   9  20   1         81.19        111.40        49.92 o                         
  10  20   1        332.13        511.97        76.38 o                         
  11  20   1       1075.12        955.47       115.51 o                         
 -11  21   1        608.45        516.30        77.66 o                         
 -10  21   1        111.02         82.29        79.87 o                         
  -9  21   1         30.12         30.48        35.32 o                         
  -8  21   1       1208.31       1268.17        79.40 o                         
  -7  21   1       1732.98       1840.54        83.21 o                         
  -6  21   1        248.71        264.44        36.24 o                         
  -5  21   1       1470.17       1456.99        73.35 o                         
  -4  21   1          1.35         12.09        20.18 o                         
  -3  21   1        342.95        249.88        35.39 o                         
  -2  21   1        313.28        208.22        31.40 o                         
  -1  21   1        240.92        234.66        34.60 o                         
   0  21   1         22.96         14.48        19.44 o                         
   1  21   1          0.35         -5.28        26.24 o                         
   2  21   1       2720.34       2872.03        88.18 o                         
   3  21   1       1717.50       1638.34        76.40 o                         
   4  21   1        916.53        974.13        62.33 o                         
   5  21   1       1235.83       1208.82        73.92 o                         
   6  21   1        894.18        978.95        68.36 o                         
   7  21   1          2.87        -28.94        30.96 o                         
   8  21   1        311.50        229.58        67.46 o                         
   9  21   1        951.45        875.97        91.78 o                         
  10  21   1        202.38        200.31        67.21 o                         
  11  21   1        257.43        142.27       111.80 o                         
 -11  22   1        144.55         63.55        73.05 o                         
 -10  22   1        349.50        292.28        69.09 o                         
  -9  22   1        228.38        337.43        56.15 o                         
  -8  22   1        315.28        239.82        50.89 o                         
  -7  22   1         31.70         82.38        31.30 o                         
  -6  22   1       2142.88       2264.48        94.26 o                         
  -5  22   1         60.34         57.74        24.59 o                         
  -4  22   1        101.48        145.78        30.80 o                         
  -3  22   1       1475.64       1486.60        77.19 o                         
  -2  22   1        245.95        253.24        36.05 o                         
  -1  22   1         35.59         41.81        23.60 o                         
   0  22   1        431.77        337.43        37.01 o                         
   1  22   1       2003.25       1977.78        86.74 o                         
   2  22   1        818.84        901.46        58.62 o                         
   3  22   1         44.64         21.05        24.03 o                         
   4  22   1        190.46        163.24        31.84 o                         
   5  22   1        978.93        879.74        63.50 o                         
   6  22   1         43.05        -17.78        30.39 o                         
   7  22   1         10.28         14.38        35.60 o                         
   8  22   1          6.11        -12.11        40.48 o                         
   9  22   1         89.19        146.03       108.42 o                         
  10  22   1          1.16        -56.20        56.20 o                         
  11  22   1        795.34        819.64       122.06 o                         
 -11  23   1         47.93        -64.58        64.58 o                         
 -10  23   1          7.19         33.41        99.06 o                         
  -9  23   1         87.78         56.50        53.64 o                         
  -8  23   1         16.16         31.92        40.32 o                         
  -7  23   1       2517.34       2687.43       103.14 o                         
  -6  23   1       3009.75       2985.14       117.88 o                         
  -5  23   1        135.88        122.14        29.88 o                         
  -4  23   1        628.35        722.02        54.02 o                         
  -3  23   1        952.17        841.87        57.71 o                         
  -2  23   1       1849.31       1654.17        80.23 o                         
  -1  23   1        560.50        552.18        49.58 o                         
   0  23   1       2447.19       2594.40        93.81 o                         
   1  23   1        228.36        174.70        31.08 o                         
   2  23   1        253.56        186.19        33.32 o                         
   3  23   1        127.37        187.44        31.11 o                         
   4  23   1         35.50         10.75        25.99 o                         
   5  23   1          5.68         18.26        27.53 o                         
   6  23   1         27.54         45.27        30.74 o                         
   7  23   1         93.32          9.14        39.03 o                         
   8  23   1        499.92        518.04        75.75 o                         
   9  23   1       2076.68       2115.31       132.59 o                         
  10  23   1        198.48        260.29        85.13 o                         
  11  23   1        273.71         65.57       107.01 o                         
 -11  24   1         51.95        -38.20        84.67 o                         
 -10  24   1       1185.70       1126.86       104.79 o                         
  -9  24   1        680.55        776.29        79.53 o                         
  -8  24   1        778.37        856.24        71.67 o                         
  -7  24   1          5.61        -40.14        40.14 o                         
  -6  24   1        998.95       1148.03        72.07 o                         
  -5  24   1       4615.92       4838.38       122.27 o                         
  -4  24   1       1601.91       1522.52        75.49 o                         
  -3  24   1       2455.66       2427.32       108.28 o                         
  -2  24   1        136.76         99.64        32.61 o                         
  -1  24   1       1173.57       1141.68        82.63 o                         
   0  24   1       5813.93       5715.72       133.48 o                         
   1  24   1       4615.19       4975.67       121.22 o                         
   2  24   1       2016.81       2456.05        98.25 o                         
   3  24   1          1.05         16.81        26.46 o                         
   4  24   1        501.98        617.59        53.58 o                         
   5  24   1       1702.67       1715.87        86.70 o                         
   6  24   1        881.05        890.61        71.38 o                         
   7  24   1       1445.67       1488.42       113.82 o                         
   8  24   1          1.89        -45.90        45.90 o                         
   9  24   1          6.06         70.52        62.91 o                         
  10  24   1       1041.12        925.35       130.80 o                         
  11  24   1         50.98        138.60        99.53 o                         
 -11  25   1         83.79         31.89        66.66 o                         
 -10  25   1        791.85       1065.26       105.30 o                         
  -9  25   1          0.69        -45.59        51.03 o                         
  -8  25   1          9.90          8.28        47.01 o                         
  -7  25   1        113.26        120.06        40.86 o                         
  -6  25   1        527.02        514.94        50.01 o                         
  -5  25   1        176.56        135.17        39.48 o                         
  -4  25   1        229.88        270.69        40.33 o                         
  -3  25   1        552.44        620.59        52.22 o                         
  -2  25   1        221.71        278.33        40.11 o                         
  -1  25   1       1245.88       1172.61        73.22 o                         
   0  25   1         43.74         65.12        29.60 o                         
   1  25   1          3.23         -5.55        23.24 o                         
   2  25   1        498.79        497.81        45.43 o                         
   3  25   1        876.48        876.51        71.25 o                         
   4  25   1        719.88        698.13        63.19 o                         
   5  25   1        359.86        426.24        51.03 o                         
   6  25   1        298.63        151.55        37.77 o                         
   7  25   1        213.04        189.84        68.62 o                         
   8  25   1          4.82        -45.71        45.71 o                         
   9  25   1         40.95         73.07        78.48 o                         
  10  25   1         10.83        -92.90        92.90 o                         
 -11  26   1         23.39        175.31       110.00 o                         
 -10  26   1         14.21        -56.91        56.91 o                         
  -9  26   1        701.88        760.51       103.15 o                         
  -8  26   1       1130.63       1090.66        81.19 o                         
  -7  26   1         50.78          5.39        39.06 o                         
  -6  26   1        161.05        198.30        50.02 o                         
  -5  26   1       1870.51       1780.60        95.74 o                         
  -4  26   1        490.82        528.30        50.49 o                         
  -3  26   1       2527.69       2391.70        98.22 o                         
  -2  26   1        593.16        552.09        52.91 o                         
  -1  26   1        140.09        131.98        32.81 o                         
   0  26   1       2280.11       2126.78        97.78 o                         
   1  26   1       2394.70       2287.09       100.21 o                         
   2  26   1        592.45        627.59        54.18 o                         
   3  26   1        154.29        203.17        34.90 o                         
   4  26   1         50.92         23.87        29.36 o                         
   5  26   1        318.24        320.04        53.72 o                         
   6  26   1         22.51        -14.82        39.52 o                         
   7  26   1       1030.36       1129.11        93.88 o                         
   8  26   1          9.70         52.95        55.90 o                         
   9  26   1         17.32         -8.00        80.29 o                         
  10  26   1        707.40        663.73       101.83 o                         
 -10  27   1        282.33        231.85       103.99 o                         
  -9  27   1        514.77        627.98       107.22 o                         
  -8  27   1        479.21        437.23        79.74 o                         
  -7  27   1       2064.02       2308.35       124.93 o                         
  -6  27   1       2914.12       2866.49       111.88 o                         
  -5  27   1        558.11        579.96        56.46 o                         
  -4  27   1       1864.27       2073.40        95.44 o                         
  -3  27   1         30.78         -2.57        28.13 o                         
  -2  27   1       2331.88       2246.14       102.13 o                         
  -1  27   1       2261.88       2596.97       107.08 o                         
   0  27   1       2509.86       2645.41       104.45 o                         
   1  27   1        559.24        436.16        47.61 o                         
   2  27   1        310.67        280.83        39.44 o                         
   3  27   1        278.73        297.73        40.75 o                         
   4  27   1        565.89        579.02        55.39 o                         
   5  27   1         62.52        173.12        46.37 o                         
   6  27   1        455.78        435.71        61.86 o                         
   7  27   1        415.74        287.51        65.61 o                         
   8  27   1        872.34       1194.26       142.96 o                         
   9  27   1        989.35        974.97       107.19 o                         
  10  27   1        338.42        200.71       101.25 o                         
 -10  28   1        486.79        526.65       127.19 o                         
  -9  28   1        407.28        514.63        80.79 o                         
  -8  28   1        121.39        195.52        58.31 o                         
  -7  28   1        158.08         57.37        49.21 o                         
  -6  28   1         69.90         27.16        40.21 o                         
  -5  28   1        104.35        133.99        39.95 o                         
  -4  28   1          1.81        -12.54        32.47 o                         
  -3  28   1        822.26        803.83        61.92 o                         
  -2  28   1       2636.75       2528.76       109.60 o                         
  -1  28   1       3604.88       3802.29       136.36 o                         
   0  28   1        102.34        140.59        37.58 o                         
   1  28   1        754.13        806.63        65.86 o                         
   2  28   1        687.34        733.28        56.94 o                         
   3  28   1        647.47        672.69        55.12 o                         
   4  28   1         84.69         77.19        40.15 o                         
   5  28   1        379.48        417.69        51.94 o                         
   6  28   1         78.29         66.29        48.43 o                         
   7  28   1         90.45         -0.07        51.03 o                         
   8  28   1         67.05        -38.02        58.20 o                         
   9  28   1        564.72        687.10       104.85 o                         
  10  28   1        101.18        -11.56        76.79 o                         
 -10  29   1          2.01        -34.25        75.46 o                         
  -9  29   1          4.80        -58.13        64.06 o                         
  -8  29   1        151.61        147.53        84.38 o                         
  -7  29   1       1506.69       1412.31       105.92 o                         
  -6  29   1         29.18         68.45        47.14 o                         
  -5  29   1         14.24         17.71        39.51 o                         
  -4  29   1         10.52        -15.98        40.62 o                         
  -3  29   1        677.99        666.09        64.04 o                         
  -2  29   1        110.87        160.48        35.45 o                         
  -1  29   1       1483.59       1626.12        99.82 o                         
   0  29   1        364.48        231.86        45.72 o                         
   1  29   1        146.60        119.48        32.92 o                         
   2  29   1          7.02         -0.47        27.99 o                         
   3  29   1         55.85         80.40        31.46 o                         
   4  29   1        246.14        229.65        42.75 o                         
   5  29   1        393.99        458.07        56.96 o                         
   6  29   1          7.54        -18.22        46.57 o                         
   7  29   1         21.45         38.62        47.66 o                         
   8  29   1        193.67        129.30        72.41 o                         
   9  29   1        322.40        350.85        90.85 o                         
 -10  30   1        378.79        336.63        94.08 o                         
  -9  30   1        187.63        170.88        98.35 o                         
  -8  30   1         54.20         80.79        55.23 o                         
  -7  30   1          1.09        -21.72        58.43 o                         
  -6  30   1        906.73        942.67        83.94 o                         
  -5  30   1       2079.24       2136.34       130.44 o                         
  -4  30   1       5785.26       5885.00       168.61 o                         
  -3  30   1        230.39        291.40        45.75 o                         
  -2  30   1       1647.88       1620.23        92.78 o                         
  -1  30   1          8.16        -30.82        34.12 o                         
   0  30   1        123.93        129.55        38.65 o                         
   1  30   1       3517.44       3892.79       126.51 o                         
   2  30   1       1967.04       2008.03        93.71 o                         
   3  30   1        440.39        440.27        53.50 o                         
   4  30   1         39.50         35.53        43.00 o                         
   5  30   1        667.80        683.74        78.06 o                         
   6  30   1       2134.70       2298.44       136.70 o                         
   7  30   1       1119.17       1345.59       101.41 o                         
   8  30   1        357.60        309.13        92.33 o                         
   9  30   1          7.99        -99.48       100.62 o                         
  -9  31   1        482.17        453.48       126.24 o                         
  -8  31   1        355.96        328.04        72.57 o                         
  -7  31   1          4.83        -50.23        52.59 o                         
  -6  31   1        319.85        264.02        75.23 o                         
  -5  31   1        135.00         47.30        44.66 o                         
  -4  31   1        456.16        350.92        63.21 o                         
  -3  31   1         33.05         -1.06        38.87 o                         
  -2  31   1       1957.82       1969.80       111.21 o                         
  -1  31   1        161.05        193.91        46.50 o                         
   0  31   1        613.98        494.78        61.35 o                         
   1  31   1         74.13         76.21        33.45 o                         
   2  31   1         69.76         74.90        32.67 o                         
   3  31   1        226.60        320.57        55.64 o                         
   4  31   1        506.11        561.85        68.85 o                         
   5  31   1         14.48         17.73        44.76 o                         
   6  31   1          0.13         38.31        53.10 o                         
   7  31   1        156.46          9.70        68.39 o                         
   8  31   1        175.57         99.97        75.12 o                         
   9  31   1         90.42        146.22        96.63 o                         
  -9  32   1        226.73        283.81        79.60 o                         
  -8  32   1        358.32        290.02        67.87 o                         
  -7  32   1         12.93        -55.21        55.21 o                         
  -6  32   1       1795.98       1631.04       128.68 o                         
  -5  32   1        809.23        778.83        75.44 o                         
  -4  32   1        824.90        842.36        94.16 o                         
  -3  32   1       1334.88       1185.61        94.73 o                         
  -2  32   1         19.32         70.31        42.62 o                         
  -1  32   1        190.08        119.34        50.52 o                         
   0  32   1        723.34        857.51        85.49 o                         
   1  32   1       1725.89       1674.37       101.29 o                         
   2  32   1        435.80        369.04        54.28 o                         
   3  32   1         78.62         98.12        41.32 o                         
   4  32   1        962.24       1064.24       100.10 o                         
   5  32   1        141.58        167.59        50.93 o                         
   6  32   1        383.75        391.45        70.97 o                         
   7  32   1         39.75         35.65        72.14 o                         
   8  32   1          8.61        -31.64        71.31 o                         
   9  32   1          8.69        -62.65        85.93 o                         
  -9  33   1        109.13         10.40        76.48 o                         
  -8  33   1        275.31        284.39        85.46 o                         
  -7  33   1        495.21        463.74       104.99 o                         
  -6  33   1        296.17        193.17        69.84 o                         
  -5  33   1         14.54         -9.35        44.97 o                         
  -4  33   1        140.95         70.17        72.05 o                         
  -3  33   1       1135.29       1113.72        87.91 o                         
  -2  33   1       1778.89       1805.14       111.82 o                         
  -1  33   1       1149.35       1168.99        96.83 o                         
   0  33   1       1135.99       1055.64        92.70 o                         
   1  33   1        295.39        260.22        56.93 o                         
   2  33   1        104.60         52.38        39.47 o                         
   3  33   1       1659.13       1923.69       116.84 o                         
   4  33   1        654.42        821.98        84.80 o                         
   5  33   1        633.84        682.65        77.59 o                         
   6  33   1        383.62        570.03        76.16 o                         
   7  33   1        323.83        227.28        78.63 o                         
   8  33   1        869.79        980.42       107.26 o                         
  -8  34   1          1.45       -103.53       110.22 o                         
  -7  34   1        413.39        442.33       139.72 o                         
  -6  34   1        431.89        444.22        76.00 o                         
  -5  34   1       1038.72       1072.12       103.44 o                         
  -4  34   1       2057.32       1959.77       200.65 o                         
  -3  34   1        185.29        149.67        55.22 o                         
  -2  34   1       1784.12       1651.02       162.78 o                         
  -1  34   1         64.15        180.93        53.60 o                         
   0  34   1          7.74        -42.16        42.16 o                         
   1  34   1         61.28         76.99        42.41 o                         
   2  34   1        545.59        516.96        65.36 o                         
   3  34   1          0.43         11.83        42.87 o                         
   4  34   1         32.35        194.34        50.39 o                         
   5  34   1        305.71        230.20        64.20 o                         
   6  34   1        350.01        372.07        70.97 o                         
   7  34   1          2.46         -6.67        71.99 o                         
   8  34   1         19.94        -16.92        99.43 o                         
  -8  35   1        103.33        115.84       116.05 o                         
  -7  35   1        382.60        291.57        89.69 o                         
  -6  35   1        274.24        301.57       116.76 o                         
  -5  35   1         54.39        144.60        60.42 o                         
  -4  35   1          1.63        -20.05        50.57 o                         
  -3  35   1          7.28        -15.75        42.33 o                         
  -2  35   1       1043.34        856.78        86.64 o                         
  -1  35   1        437.73        488.08        80.02 o                         
   0  35   1        193.96        192.81        68.06 o                         
   1  35   1         19.48         39.27        35.13 o                         
   2  35   1        253.66        288.77        57.13 o                         
   3  35   1         99.94        149.59        54.02 o                         
   4  35   1        407.39        388.11        67.10 o                         
   5  35   1        548.57        487.16        75.20 o                         
   6  35   1         11.41        -41.52        63.44 o                         
   7  35   1        218.11        212.41        75.43 o                         
   8  35   1         13.30        -88.01        88.01 o                         
  -8  36   1        316.83        527.86       125.20 o                         
  -7  36   1         37.67         48.66       100.17 o                         
  -6  36   1        344.09        254.65       131.71 o                         
  -5  36   1       1225.30       1268.75       111.20 o                         
  -4  36   1       1804.39       1904.50       159.55 o                         
  -3  36   1          4.77        -30.02        50.07 o                         
  -2  36   1        858.43        846.96        93.30 o                         
  -1  36   1        127.73        143.91        79.10 o                         
   0  36   1        523.07        476.19        74.31 o                         
   1  36   1        590.25        663.05        93.79 o                         
   2  36   1       1564.46       1437.09       134.14 o                         
   3  36   1         86.00         14.29        59.16 o                         
   4  36   1        100.05        100.48        82.96 o                         
   5  36   1         24.81         76.93        68.05 o                         
   6  36   1        105.40        116.65        83.06 o                         
   7  36   1        124.92        107.71        87.25 o                         
  -7  37   1        581.69        688.41       116.41 o                         
  -6  37   1        196.26        318.05        89.82 o                         
  -5  37   1        335.98        280.00        88.72 o                         
  -4  37   1         96.38        113.86        73.45 o                         
  -3  37   1         19.65         21.31        55.48 o                         
  -2  37   1       1420.76       1343.55       111.23 o                         
  -1  37   1       1126.01       1195.88       111.53 o                         
   0  37   1         87.25        135.73        89.98 o                         
   1  37   1          0.32         15.48        68.94 o                         
   2  37   1         23.58         41.88        91.20 o                         
   3  37   1        147.05        118.21        68.00 o                         
   4  37   1        409.99        256.04        73.80 o                         
   5  37   1         67.85        -79.22        79.22 o                         
   6  37   1         11.35         44.47        79.49 o                         
   7  37   1        280.76        289.32       144.22 o                         
  -7  38   1        140.16        195.54        92.53 o                         
  -6  38   1        250.25         61.91        83.78 o                         
  -5  38   1         50.58        -82.87        82.87 o                         
  -4  38   1         43.46         73.03        75.78 o                         
  -3  38   1        228.15        198.21        58.10 o                         
  -2  38   1          7.95         81.34        57.69 o                         
  -1  38   1          9.19         46.16        68.59 o                         
   0  38   1        282.20        134.29        69.17 o                         
   1  38   1        780.19        778.36        94.28 o                         
   2  38   1        293.09        252.94        84.39 o                         
   3  38   1         87.34        157.61        71.93 o                         
   4  38   1         12.49          7.18        67.40 o                         
   5  38   1         20.56        -48.05        65.84 o                         
   6  38   1        176.23         53.08        88.13 o                         
  -6  39   1       1275.67       1047.83       218.56 o                         
  -5  39   1         53.41        175.24       105.64 o                         
  -4  39   1        100.99        -68.60        68.60 o                         
  -3  39   1        731.25        620.15       144.15 o                         
  -2  39   1         84.68         28.61        77.35 o                         
  -1  39   1        165.44        239.73        67.50 o                         
   0  39   1         88.55        199.39        77.54 o                         
   1  39   1        114.42         98.29        70.72 o                         
   2  39   1       1777.87       1713.78       142.82 o                         
   3  39   1        803.56        569.10        94.30 o                         
   4  39   1        120.18        211.78        89.10 o                         
   5  39   1          2.79         54.12       119.16 o                         
   6  39   1          7.49        -90.44        96.79 o                         
  -6  40   1         66.05         19.18        97.05 o                         
  -5  40   1        853.08        952.67       162.28 o                         
  -4  40   1        909.42       1007.14       139.95 o                         
  -3  40   1        475.70        290.40       135.24 o                         
  -2  40   1        758.68        656.38       111.82 o                         
  -1  40   1        176.07        155.00        68.82 o                         
   0  40   1        443.88        435.40       110.12 o                         
   1  40   1          7.69        -36.93        62.80 o                         
   2  40   1        464.62        401.01       108.64 o                         
   3  40   1        404.39        415.72        97.32 o                         
   4  40   1         19.81         12.97        85.90 o                         
   5  40   1        152.28         14.53        94.07 o                         
  -5  41   1         39.04        123.54       116.24 o                         
  -4  41   1          0.34        -34.39       138.29 o                         
  -3  41   1        357.20        341.24       104.84 o                         
  -2  41   1        226.81        256.16       101.57 o                         
  -1  41   1          0.76        -71.94        71.94 o                         
   0  41   1          0.19        -91.40        91.40 o                         
   1  41   1         59.80         58.11        75.06 o                         
   2  41   1        166.53         39.48        82.18 o                         
   3  41   1         96.12         50.82        76.88 o                         
   4  41   1         13.91        -51.80        80.67 o                         
   5  41   1         99.99        184.00       124.39 o                         
  -5  42   1        761.00        611.75       125.69 o                         
  -4  42   1         74.18        416.86       110.89 o                         
  -3  42   1          7.39        -54.80        88.13 o                         
  -2  42   1        102.24        -41.47        98.65 o                         
  -1  42   1         87.14        229.37       111.61 o                         
   0  42   1        336.36        504.80       135.71 o                         
   1  42   1        665.99        547.17       138.94 o                         
   2  42   1        419.17        435.80       100.31 o                         
   3  42   1        113.33         61.94        85.42 o                         
   4  42   1         29.67        -77.52        87.00 o                         
  -4  43   1         40.38        150.81       121.20 o                         
  -3  43   1        234.77        367.27       159.54 o                         
  -2  43   1        547.39        448.22       118.03 o                         
  -1  43   1        157.36         61.34        81.29 o                         
   0  43   1          5.19         62.91        93.92 o                         
   1  43   1        613.36        512.96       109.37 o                         
   2  43   1        471.64        639.82       117.34 o                         
   3  43   1        157.63        -56.17        84.49 o                         
  -3  44   1        111.29         52.89       130.32 o                         
  -2  44   1        175.33        149.23        97.87 o                         
  -1  44   1          0.04         97.13       125.41 o                         
   0  44   1         47.12        -51.18       194.54 o                         
   1  44   1          0.45         -4.30       107.56 o                         
   2  44   1         44.94         70.93        82.52 o                         
  -1  45   1        766.37        687.75       143.09 o                         
   0  45   1         18.36        -98.88        98.88 o                         
 -13   0   2        742.79        742.51       177.11 o                         
 -12   0   2        906.65        788.77       113.66 o                         
 -11   0   2        490.44        291.24        80.23 o                         
 -10   0   2       6331.83       6054.54       187.77 o                         
  -9   0   2       4128.70       4399.85       170.67 o                         
  -8   0   2       6148.52       5850.81       147.21 o                         
  -7   0   2       2831.43       2622.13       118.12 o                         
  -6   0   2         12.15         11.84        21.09 o                         
  -5   0   2      11770.59      11589.47       180.51 o                         
  -4   0   2      10523.90      10298.05       151.85 o                         
  -3   0   2       8689.33       8375.85       131.37 o                         
  -2   0   2        358.70        348.98        33.68 o                         
  -1   0   2       5248.67       5196.72       128.61 o                         
   0   0   2      18138.86      17885.18       223.23 o                         
   1   0   2       1974.13       1987.40        62.49 o                         
   2   0   2      18060.27      18365.57       193.79 o                         
   3   0   2       3036.74       2850.52        92.51 o                         
   4   0   2        907.86       1174.71        76.79 o                         
   5   0   2      10561.81      10856.32       217.78 o                         
   6   0   2        660.33        527.65        56.76 o                         
   7   0   2       8217.91       8043.47       192.35 o                         
   8   0   2       1815.64       1994.33       121.95 o                         
   9   0   2         87.22         91.53        49.38 o                         
  10   0   2         66.18        146.79        50.07 o                         
  11   0   2        477.36        614.44        88.58 o                         
  12   0   2        764.03        623.89       102.58 o                         
 -13   1   2         68.16        -47.92        56.42 o                         
 -12   1   2         38.51         -3.73        47.11 o                         
 -11   1   2        224.97        226.97        43.10 o                         
 -10   1   2          1.15          6.31        41.56 o                         
  -9   1   2         89.17         95.92        28.16 o                         
  -8   1   2         66.24         49.57        21.51 o                         
  -7   1   2       1168.09       1193.51        53.35 o                         
  -6   1   2       4612.46       4699.65        83.08 o                         
  -5   1   2        532.61        578.28        32.14 o                         
  -4   1   2        292.95        326.45        22.71 o                         
  -3   1   2       7306.12       7238.71        85.83 o                         
  -2   1   2       2000.23       2155.14        49.31 o                         
  -1   1   2       2351.56       2276.24        72.00 o                         
   0   1   2       1102.93       1190.56        45.18 o                         
   1   1   2       3418.60       3390.43        53.75 o                         
   2   1   2       1208.55       1182.36        36.67 o                         
   3   1   2       3047.98       3171.82        68.99 o                         
   4   1   2       1791.53       1618.27        54.78 o                         
   5   1   2       1922.20       1867.11        67.26 o                         
   6   1   2         25.08         -5.40        22.15 o                         
   7   1   2        111.33        100.94        28.78 o                         
   8   1   2       2107.07       2086.72        89.28 o                         
   9   1   2       1459.19       1423.53        76.87 o                         
  10   1   2       1448.21       1422.92        84.67 o                         
  11   1   2        127.75         94.70        49.38 o                         
  12   1   2         42.23        -54.78        66.86 o                         
 -13   2   2        246.66        302.18        67.83 o                         
 -12   2   2         62.09        -27.00        50.83 o                         
 -11   2   2        123.95         99.18        40.27 o                         
 -10   2   2         61.42         75.62        31.35 o                         
  -9   2   2         76.54        103.04        29.07 o                         
  -8   2   2        313.03        326.46        32.17 o                         
  -7   2   2          0.65          3.55        15.88 o                         
  -6   2   2        331.90        339.40        27.66 o                         
  -5   2   2       5740.51       6062.17        85.93 o                         
  -4   2   2         13.32          9.40        12.51 o                         
  -3   2   2       1002.23        888.42        52.11 o                         
  -2   2   2        656.87        647.68        30.93 o                         
  -1   2   2       1569.89       1490.60        48.50 o                         
   0   2   2          1.51         17.29        16.49 o                         
   1   2   2         18.80          4.56         8.71 o                         
   2   2   2          4.02         -5.01        11.37 o                         
   3   2   2         25.59         35.36        14.23 o                         
   4   2   2        500.74        506.96        33.80 o                         
   5   2   2       1635.89       1779.12        64.29 o                         
   6   2   2         23.33        -17.79        17.79 o                         
   7   2   2       4073.86       4361.33       105.98 o                         
   8   2   2        665.07        638.66        52.89 o                         
   9   2   2         73.00        112.28        46.04 o                         
  10   2   2          4.23        -32.62        32.62 o                         
  11   2   2        105.61         15.12        44.23 o                         
  12   2   2        103.10         84.99        64.12 o                         
 -13   3   2        890.27        969.37        92.96 o                         
 -12   3   2        956.90        997.25        88.14 o                         
 -11   3   2       1737.54       1886.73       102.32 o                         
 -10   3   2        181.45        111.56        36.70 o                         
  -9   3   2       1359.99       1426.65        73.50 o                         
  -8   3   2       1779.66       1747.00        66.36 o                         
  -7   3   2       4588.31       4278.18        87.17 o                         
  -6   3   2       7594.25       7760.62       106.90 o                         
  -5   3   2        447.54        379.80        27.27 o                         
  -4   3   2        106.85        114.30        19.86 o                         
  -3   3   2      22730.47      22731.64       188.23 o                         
  -2   3   2         32.76         18.43        13.19 o                         
  -1   3   2        146.14        222.05        21.75 o                         
   0   3   2         52.91         55.04        15.82 o                         
   1   3   2       3477.78       3808.02        56.55 o                         
   2   3   2         18.24         13.20        11.60 o                         
   3   3   2       5347.75       5314.32        84.61 o                         
   4   3   2       5312.15       5221.78        92.45 o                         
   5   3   2       3881.73       3818.52        88.15 o                         
   6   3   2       2378.85       2225.59        84.72 o                         
   7   3   2        212.57        217.24        31.88 o                         
   8   3   2        906.70        886.44        67.08 o                         
   9   3   2        994.01       1107.05        68.73 o                         
  10   3   2       3224.19       3599.00       118.85 o                         
  11   3   2        497.83        408.06        65.09 o                         
  12   3   2          5.80        -54.53        54.53 o                         
 -13   4   2        115.46          3.15        59.13 o                         
 -12   4   2         14.27          2.63        43.89 o                         
 -11   4   2        987.66        890.35        78.61 o                         
 -10   4   2        899.89        820.79        77.75 o                         
  -9   4   2        918.30        921.03        56.06 o                         
  -8   4   2        305.85        311.13        32.99 o                         
  -7   4   2       2309.12       2242.88       102.30 o                         
  -6   4   2         28.04          9.77        14.26 o                         
  -5   4   2        411.27        565.70        35.53 o                         
  -4   4   2       3782.87       3663.64        75.66 o                         
  -3   4   2        775.76        708.28        34.18 o                         
  -2   4   2      11358.78      11226.49       115.83 o                         
  -1   4   2       3273.79       3312.56        53.57 o                         
   0   4   2        883.47        972.04        43.32 o                         
   1   4   2          7.05          8.09         8.95 o                         
   2   4   2         47.96         58.11        14.59 o                         
   3   4   2       1445.77       1391.50        50.37 o                         
   4   4   2       1223.32       1245.80        52.71 o                         
   5   4   2       1177.34       1131.74        59.64 o                         
   6   4   2       4252.23       4386.37       103.44 o                         
   7   4   2       3534.13       3842.46       105.10 o                         
   8   4   2       1067.29        931.75        64.93 o                         
   9   4   2         12.54         -0.92        29.44 o                         
  10   4   2         23.14         29.36        35.96 o                         
  11   4   2        263.85        212.07        63.13 o                         
  12   4   2        553.89        547.32        83.55 o                         
 -13   5   2        355.99        325.09        78.17 o                         
 -12   5   2        393.91        479.58        66.45 o                         
 -11   5   2        258.21        209.06        52.40 o                         
 -10   5   2          1.08        -36.07        36.07 o                         
  -9   5   2        412.56        365.49        48.31 o                         
  -8   5   2        127.66        130.53        29.24 o                         
  -7   5   2       2066.39       2159.02        73.91 o                         
  -6   5   2        532.57        447.66        37.26 o                         
  -5   5   2        518.10        573.98        39.84 o                         
  -4   5   2          0.90         10.86        15.27 o                         
  -3   5   2       7059.00       7330.72        97.17 o                         
  -2   5   2       3597.01       3649.09        66.54 o                         
  -1   5   2        104.31        103.30        14.12 o                         
   0   5   2          1.15          4.82        13.15 o                         
   1   5   2       1241.44       1241.75        38.38 o                         
   2   5   2        655.17        672.55        34.94 o                         
   3   5   2       1378.64       1513.04        48.64 o                         
   4   5   2         28.08         30.37        15.33 o                         
   5   5   2        612.55        551.91        41.48 o                         
   6   5   2        735.73        714.18        46.83 o                         
   7   5   2          0.31          6.11        19.87 o                         
   8   5   2         45.96         62.30        29.67 o                         
   9   5   2          7.27         29.99        30.37 o                         
  10   5   2        252.98        184.19        42.46 o                         
  11   5   2        159.12        111.87        62.71 o                         
  12   5   2        734.80        616.43        76.18 o                         
 -13   6   2        210.21        241.56        71.28 o                         
 -12   6   2        278.18        224.17        66.49 o                         
 -11   6   2         83.44         57.67        51.23 o                         
 -10   6   2       1013.13       1078.95        73.41 o                         
  -9   6   2       2668.30       2639.07        92.40 o                         
  -8   6   2        456.23        383.81        39.17 o                         
  -7   6   2       2232.33       2225.73        73.53 o                         
  -6   6   2         23.89         31.94        18.07 o                         
  -5   6   2       4387.70       4340.04        91.82 o                         
  -4   6   2      10562.92      10608.04       129.03 o                         
  -3   6   2       3324.52       3169.68        66.05 o                         
  -2   6   2        829.36        913.84        39.23 o                         
  -1   6   2       1222.77       1304.13        35.54 o                         
   0   6   2       1196.45       1381.07        48.70 o                         
   1   6   2       7714.87       7866.33       107.87 o                         
   2   6   2      11406.46      11416.68       105.00 o                         
   3   6   2       5681.49       5683.89        81.83 o                         
   4   6   2         17.23         29.68        14.41 o                         
   5   6   2       6817.43       7058.30       121.21 o                         
   6   6   2       1105.28        990.73        58.27 o                         
   7   6   2       6219.16       6198.40       132.18 o                         
   8   6   2       7284.00       7583.36       151.74 o                         
   9   6   2         26.73         24.30        29.97 o                         
  10   6   2         18.68          0.90        34.68 o                         
  11   6   2       1370.64       1434.82        96.66 o                         
  12   6   2        463.10        522.52       110.99 o                         
 -13   7   2        372.61        319.00        72.16 o                         
 -12   7   2       1601.57       1792.32       107.61 o                         
 -11   7   2        804.35        935.56        78.08 o                         
 -10   7   2        178.47        234.69        42.45 o                         
  -9   7   2          3.66         56.45        28.53 o                         
  -8   7   2        233.81        259.28        35.02 o                         
  -7   7   2        404.46        331.66        33.64 o                         
  -6   7   2       3416.07       3437.29        89.75 o                         
  -5   7   2        535.41        462.73        37.07 o                         
  -4   7   2       2183.06       2028.75        72.56 o                         
  -3   7   2       1055.01        863.74        41.28 o                         
  -2   7   2        818.96        662.19        33.97 o                         
  -1   7   2        572.92        574.49        26.55 o                         
   0   7   2         43.95         54.98        16.80 o                         
   1   7   2       4477.10       4641.74        83.39 o                         
   2   7   2       7892.46       8427.98        91.67 o                         
   3   7   2       4592.60       4333.26        75.82 o                         
   4   7   2       3875.19       3863.66        87.30 o                         
   5   7   2       3944.97       4022.13        88.20 o                         
   6   7   2        299.93        349.87        36.50 o                         
   7   7   2        454.83        564.62        47.00 o                         
   8   7   2       4043.77       3951.07       126.38 o                         
   9   7   2        107.52         87.67        37.92 o                         
  10   7   2       2151.65       2375.96       105.40 o                         
  11   7   2        185.10        171.11        51.30 o                         
  12   7   2         36.35          8.21        58.22 o                         
 -13   8   2         29.72         77.74        69.12 o                         
 -12   8   2        279.72        286.46        69.90 o                         
 -11   8   2         34.06         45.19        39.64 o                         
 -10   8   2        157.41        129.75        38.95 o                         
  -9   8   2          2.09         10.63        25.32 o                         
  -8   8   2          0.90        -20.31        20.31 o                         
  -7   8   2         88.01         87.22        24.58 o                         
  -6   8   2        137.56        127.72        22.41 o                         
  -5   8   2       3737.87       4278.58        94.94 o                         
  -4   8   2        838.46        932.90        44.81 o                         
  -3   8   2        228.18        269.78        26.99 o                         
  -2   8   2        319.94        371.03        22.89 o                         
  -1   8   2        140.82        177.04        18.58 o                         
   0   8   2       3974.10       4212.85        79.33 o                         
   1   8   2       6063.85       6152.18        91.65 o                         
   2   8   2        254.02        225.70        20.08 o                         
   3   8   2       4718.30       4975.08        83.17 o                         
   4   8   2       1934.69       2320.33        61.41 o                         
   5   8   2        282.21        223.39        29.72 o                         
   6   8   2         17.85         51.23        20.89 o                         
   7   8   2          0.78        -21.97        21.97 o                         
   8   8   2         49.32         87.45        31.04 o                         
   9   8   2        850.84        681.97        62.21 o                         
  10   8   2         22.46         75.73        40.38 o                         
  11   8   2        680.73        778.47        83.06 o                         
  12   8   2          1.68         59.39        74.74 o                         
 -13   9   2        673.88        774.35        85.34 o                         
 -12   9   2        863.56        920.18        84.08 o                         
 -11   9   2       1027.49       1218.64        89.40 o                         
 -10   9   2        189.05        211.14        47.03 o                         
  -9   9   2         67.57        107.29        32.84 o                         
  -8   9   2         12.66         25.89        21.29 o                         
  -7   9   2        975.10        813.12        57.81 o                         
  -6   9   2       3232.26       3250.81        89.44 o                         
  -5   9   2        664.80        645.79        46.53 o                         
  -4   9   2       1168.33       1267.69        55.89 o                         
  -3   9   2       5796.84       5664.86        95.60 o                         
  -2   9   2      13496.42      13713.02       122.66 o                         
  -1   9   2        309.24        399.41        27.94 o                         
   0   9   2        311.83        260.54        32.79 o                         
   1   9   2        905.38        823.60        38.88 o                         
   2   9   2       2363.16       2363.77        53.90 o                         
   3   9   2       4110.27       4388.05        80.88 o                         
   4   9   2       7518.23       7264.94       109.29 o                         
   5   9   2        416.82        347.91        39.30 o                         
   6   9   2        166.54        120.25        23.20 o                         
   7   9   2        104.92         62.49        27.95 o                         
   8   9   2       5226.51       5277.82       136.46 o                         
   9   9   2       1085.70       1189.51        80.13 o                         
  10   9   2       1321.63       1398.50        94.86 o                         
  11   9   2        256.30        196.00        62.99 o                         
  12   9   2        181.11        230.89        70.59 o                         
 -13  10   2        238.71        270.84        86.69 o                         
 -12  10   2          7.61        -39.69        58.38 o                         
 -11  10   2        396.49        412.37        56.62 o                         
 -10  10   2       2553.51       2441.44        99.55 o                         
  -9  10   2       2320.06       2165.63        89.45 o                         
  -8  10   2        769.69        735.65        51.90 o                         
  -7  10   2       3015.16       2945.45        91.64 o                         
  -6  10   2        653.69        765.43        51.36 o                         
  -5  10   2       4464.94       4450.89        98.11 o                         
  -4  10   2       6268.59       6106.22       101.88 o                         
  -3  10   2       1492.26       1413.20        54.80 o                         
  -2  10   2       1800.42       1768.34        50.73 o                         
  -1  10   2          5.69         10.83        12.27 o                         
   0  10   2       6016.93       6165.50       103.03 o                         
   1  10   2      10596.02      10572.92       127.88 o                         
   2  10   2       3613.90       3636.40        68.58 o                         
   3  10   2       2309.76       2329.51        62.15 o                         
   4  10   2        419.93        383.25        33.50 o                         
   5  10   2       3077.00       2995.82        77.62 o                         
   6  10   2        265.69        294.53        34.29 o                         
   7  10   2       1117.65       1161.59        67.82 o                         
   8  10   2       1882.75       2087.86        94.77 o                         
   9  10   2        319.20        371.71        52.33 o                         
  10  10   2        106.65        141.91        51.41 o                         
  11  10   2        297.78        301.58        68.02 o                         
  12  10   2        863.87        904.19       111.65 o                         
 -13  11   2         98.31         50.83        74.56 o                         
 -12  11   2        150.40         72.82        54.33 o                         
 -11  11   2          0.58         -4.76        39.62 o                         
 -10  11   2         43.91        -29.43        39.89 o                         
  -9  11   2         39.70         27.58        31.14 o                         
  -8  11   2        243.95        240.21        40.87 o                         
  -7  11   2          0.68          4.36        23.96 o                         
  -6  11   2        411.35        503.59        43.71 o                         
  -5  11   2        428.16        427.24        35.80 o                         
  -4  11   2       1868.18       1803.11        63.21 o                         
  -3  11   2         20.64         38.09        15.19 o                         
  -2  11   2        839.72        847.29        36.01 o                         
  -1  11   2        122.46         95.26        16.36 o                         
   0  11   2       2038.08       2105.52        67.17 o                         
   1  11   2       2310.59       2262.85        61.88 o                         
   2  11   2        945.61       1112.52        46.11 o                         
   3  11   2        319.79        284.25        26.68 o                         
   4  11   2          6.72         12.97        16.15 o                         
   5  11   2         24.39         20.98        18.79 o                         
   6  11   2        947.56        992.78        61.32 o                         
   7  11   2          9.19        -14.37        22.35 o                         
   8  11   2        793.25        750.09        66.20 o                         
   9  11   2         13.50        104.04        37.48 o                         
  10  11   2          0.10         20.15        42.74 o                         
  11  11   2          7.26         27.04        55.41 o                         
  12  11   2        285.36        289.02        91.42 o                         
 -13  12   2          3.66         50.22        78.56 o                         
 -12  12   2         55.23         34.26        63.80 o                         
 -11  12   2        635.58        602.99       111.80 o                         
 -10  12   2       2812.10       2603.40       104.85 o                         
  -9  12   2        929.71       1113.87        76.15 o                         
  -8  12   2         51.52         28.70        26.73 o                         
  -7  12   2        791.08        753.75        56.72 o                         
  -6  12   2         87.16         78.56        22.34 o                         
  -5  12   2       4611.36       4675.02        98.60 o                         
  -4  12   2       7222.28       7408.37       121.00 o                         
  -3  12   2       3473.86       3487.90        72.58 o                         
  -2  12   2        989.06        907.32        40.09 o                         
  -1  12   2        495.45        507.20        33.84 o                         
   0  12   2       3639.65       3887.19        88.88 o                         
   1  12   2        536.18        697.16        38.04 o                         
   2  12   2       1111.39        943.14        48.63 o                         
   3  12   2       2172.12       2054.54        62.02 o                         
   4  12   2       1217.35       1174.63        57.00 o                         
   5  12   2         75.28         50.20        20.40 o                         
   6  12   2        685.36        540.34        44.14 o                         
   7  12   2        691.40        677.55        56.15 o                         
   8  12   2        660.84        744.21        63.48 o                         
   9  12   2        257.75        235.59        41.84 o                         
  10  12   2         10.24        -44.72        44.72 o                         
  11  12   2        677.65        820.43        97.43 o                         
  12  12   2       1220.13       1515.78       144.11 o                         
 -12  13   2        783.68        868.77       117.73 o                         
 -11  13   2        435.08        481.82        80.86 o                         
 -10  13   2        982.63       1064.10        86.82 o                         
  -9  13   2         62.78         62.70        36.05 o                         
  -8  13   2         62.82         74.92        30.38 o                         
  -7  13   2       1118.05       1083.77        66.89 o                         
  -6  13   2       2638.25       2942.53        84.50 o                         
  -5  13   2        295.48        212.29        30.57 o                         
  -4  13   2        626.61        925.67        54.31 o                         
  -3  13   2       2080.28       1969.54        59.88 o                         
  -2  13   2       9725.96       9792.17       123.18 o                         
  -1  13   2       1982.17       1722.98        54.81 o                         
   0  13   2       4288.03       4148.46        86.84 o                         
   1  13   2        776.02        785.01        42.50 o                         
   2  13   2        591.28        727.76        43.53 o                         
   3  13   2      12733.32      13048.84       162.46 o                         
   4  13   2       3765.06       3893.79        89.66 o                         
   5  13   2       1007.42        907.34        51.42 o                         
   6  13   2       1151.55       1104.88        66.58 o                         
   7  13   2        413.82        470.34        51.22 o                         
   8  13   2        562.36        557.03        58.06 o                         
   9  13   2        366.38        599.78        72.21 o                         
  10  13   2       1518.67       1632.41       140.37 o                         
  11  13   2        216.09        183.87        66.51 o                         
  12  13   2          1.32        -67.72        76.34 o                         
 -12  14   2        214.10        120.60        82.99 o                         
 -11  14   2         98.37        101.10        78.56 o                         
 -10  14   2        127.67        105.50        41.41 o                         
  -9  14   2         94.69         93.15        42.88 o                         
  -8  14   2        555.72        499.22        50.39 o                         
  -7  14   2         36.90        -11.81        24.28 o                         
  -6  14   2         25.40         -6.02        18.99 o                         
  -5  14   2         81.65         60.58        20.78 o                         
  -4  14   2         14.78         29.07        18.00 o                         
  -3  14   2        201.55        181.20        22.94 o                         
  -2  14   2        437.84        331.23        28.59 o                         
  -1  14   2         24.36          4.27        17.00 o                         
   0  14   2         49.26         16.02        18.11 o                         
   1  14   2         57.88         25.79        15.61 o                         
   2  14   2       2010.94       2411.41        69.49 o                         
   3  14   2        208.45        189.09        26.22 o                         
   4  14   2        205.78        173.28        25.73 o                         
   5  14   2         14.54         41.84        20.29 o                         
   6  14   2       2013.97       2082.63        82.54 o                         
   7  14   2        284.22        285.72        42.17 o                         
   8  14   2         27.64        -22.23        30.12 o                         
   9  14   2        497.47        502.48        61.20 o                         
  10  14   2         23.91          9.98        49.29 o                         
  11  14   2          0.52        -29.59        57.19 o                         
  12  14   2          2.32        -20.16        84.17 o                         
 -12  15   2        163.03        186.53        86.55 o                         
 -11  15   2        541.64        554.98       102.15 o                         
 -10  15   2         23.63        -45.63        45.63 o                         
  -9  15   2        101.51         71.26        38.87 o                         
  -8  15   2          5.35        -19.97        29.18 o                         
  -7  15   2       2122.61       2079.51        89.94 o                         
  -6  15   2       1392.32       1302.15        66.79 o                         
  -5  15   2       2661.57       2760.06        87.72 o                         
  -4  15   2       1192.84       1225.79        55.17 o                         
  -3  15   2       7624.59       7763.95       123.69 o                         
  -2  15   2      12245.61      12613.16       140.90 o                         
  -1  15   2        988.71        832.33        48.51 o                         
   0  15   2       3367.71       3710.61        89.58 o                         
   1  15   2       4332.61       4723.87        92.44 o                         
   2  15   2        843.60        721.01        46.37 o                         
   3  15   2       1419.84       1559.34        76.36 o                         
   4  15   2       2144.63       2021.35        72.08 o                         
   5  15   2       1135.39       1102.12        65.11 o                         
   6  15   2          3.68        -22.96        22.96 o                         
   7  15   2        692.93        773.66        58.74 o                         
   8  15   2       1416.98       1454.66        89.00 o                         
   9  15   2        161.93        147.39        58.19 o                         
  10  15   2        806.58        796.71       113.29 o                         
  11  15   2         49.17        -14.29        60.70 o                         
 -12  16   2        148.43        192.95       103.94 o                         
 -11  16   2        449.58        248.68        72.44 o                         
 -10  16   2       2467.57       2664.09       147.92 o                         
  -9  16   2       3313.05       3563.29       130.11 o                         
  -8  16   2       2371.50       2258.50       107.52 o                         
  -7  16   2         71.82         69.96        27.56 o                         
  -6  16   2        148.69        184.89        30.78 o                         
  -5  16   2       2548.69       2283.43        70.27 o                         
  -4  16   2      10807.28      10781.17       146.50 o                         
  -3  16   2       5886.35       6025.14       117.11 o                         
  -2  16   2        140.78        119.99        21.67 o                         
  -1  16   2         54.78         41.51        18.89 o                         
   0  16   2        446.11        392.32        36.79 o                         
   1  16   2       3872.81       3999.43        87.58 o                         
   2  16   2      16606.18      17004.05       217.28 o                         
   3  16   2       6626.98       6722.37       114.03 o                         
   4  16   2        937.84        891.26        48.47 o                         
   5  16   2          2.45        -20.62        20.62 o                         
   6  16   2        337.29        344.21        39.57 o                         
   7  16   2        934.23        886.41        62.03 o                         
   8  16   2       2035.49       1821.57       101.26 o                         
   9  16   2          2.90        -44.84        44.84 o                         
  10  16   2        126.09        115.93        52.88 o                         
  11  16   2        658.76        567.84        92.85 o                         
 -12  17   2        217.17        195.51        89.70 o                         
 -11  17   2         17.10        119.49        72.26 o                         
 -10  17   2        138.99         52.61        59.70 o                         
  -9  17   2         71.81        116.03        45.26 o                         
  -8  17   2         52.78         69.69        34.11 o                         
  -7  17   2         99.12         44.65        30.44 o                         
  -6  17   2          4.83          2.42        23.83 o                         
  -5  17   2        141.54        141.63        24.03 o                         
  -4  17   2        233.28        240.02        32.13 o                         
  -3  17   2        987.37       1055.11        55.07 o                         
  -2  17   2        348.97        499.24        39.90 o                         
  -1  17   2       2743.86       2852.00        75.44 o                         
   0  17   2        192.35        213.39        30.78 o                         
   1  17   2        854.88       1206.78        58.36 o                         
   2  17   2        462.52        484.49        41.61 o                         
   3  17   2        230.53        292.93        32.04 o                         
   4  17   2        257.55        316.06        33.44 o                         
   5  17   2       1542.87       1363.29        69.99 o                         
   6  17   2         71.44         88.36        30.84 o                         
   7  17   2         99.03         83.08        36.61 o                         
   8  17   2          2.05         55.72        35.82 o                         
   9  17   2        578.33        583.74        64.31 o                         
  10  17   2         58.93        153.81        55.44 o                         
  11  17   2          3.84        -68.54        68.54 o                         
 -12  18   2        153.04         58.75        90.06 o                         
 -11  18   2        431.29        448.07       124.99 o                         
 -10  18   2        309.71        414.68        75.64 o                         
  -9  18   2          4.63         73.67        39.92 o                         
  -8  18   2         57.50        157.62        44.82 o                         
  -7  18   2        647.10        582.32        58.69 o                         
  -6  18   2       1008.06       1016.29        51.27 o                         
  -5  18   2       5222.07       5433.65       108.01 o                         
  -4  18   2       1281.38       1119.72        55.52 o                         
  -3  18   2        336.56        223.71        35.29 o                         
  -2  18   2        302.89        270.50        34.66 o                         
  -1  18   2        209.61        226.37        32.22 o                         
   0  18   2        488.31        553.53        46.01 o                         
   1  18   2       1290.28       1064.66        60.71 o                         
   2  18   2       3341.36       3286.41        89.50 o                         
   3  18   2       4595.58       4462.98        98.68 o                         
   4  18   2        583.93        523.74        52.81 o                         
   5  18   2        176.87        194.31        33.36 o                         
   6  18   2         34.72        -13.42        27.22 o                         
   7  18   2        719.53        821.65        65.90 o                         
   8  18   2       1595.92       1720.27        96.71 o                         
   9  18   2         29.32         65.87        41.65 o                         
  10  18   2        212.00        219.48        63.01 o                         
  11  18   2        462.95        610.49        96.00 o                         
 -12  19   2        304.52        -61.23        82.87 o                         
 -11  19   2        745.41        824.23       125.25 o                         
 -10  19   2          4.81        -27.10        51.32 o                         
  -9  19   2       1742.61       1713.08       107.57 o                         
  -8  19   2       1882.47       1785.28        98.47 o                         
  -7  19   2       2569.61       2808.67       104.46 o                         
  -6  19   2       1847.41       1965.18        76.76 o                         
  -5  19   2       1914.36       1871.32        84.03 o                         
  -4  19   2          6.68         25.60        20.11 o                         
  -3  19   2       3966.17       4030.01        95.12 o                         
  -2  19   2       3889.45       4231.98       102.95 o                         
  -1  19   2       3919.84       3633.54        90.04 o                         
   0  19   2       3183.23       3153.87        87.33 o                         
   1  19   2       1088.18       1171.83        65.19 o                         
   2  19   2        774.22        724.93        49.50 o                         
   3  19   2        935.57        899.07        54.44 o                         
   4  19   2       4866.17       4798.87       108.66 o                         
   5  19   2        982.03        907.82        56.21 o                         
   6  19   2       1026.04       1139.77        74.52 o                         
   7  19   2        848.53        787.99        68.78 o                         
   8  19   2        237.77        229.28        46.64 o                         
   9  19   2       2654.79       2606.61       133.95 o                         
  10  19   2        246.82        176.71        60.97 o                         
  11  19   2        226.07        208.87        84.97 o                         
 -12  20   2         34.75        150.68        90.11 o                         
 -11  20   2         11.12         60.48        71.06 o                         
 -10  20   2         18.02         -7.50        60.47 o                         
  -9  20   2         34.59        -36.80        37.30 o                         
  -8  20   2       2064.34       2139.12       119.54 o                         
  -7  20   2        122.97         86.80        32.65 o                         
  -6  20   2        279.10        276.21        34.50 o                         
  -5  20   2        143.52        163.57        29.31 o                         
  -4  20   2        467.41        536.70        44.27 o                         
  -3  20   2         78.36         52.78        19.40 o                         
  -2  20   2        634.88        705.10        52.80 o                         
  -1  20   2         12.17         14.05        18.94 o                         
   0  20   2       1789.88       2058.77       107.08 o                         
   1  20   2       3461.88       3390.83        96.21 o                         
   2  20   2       1757.43       1630.76        70.90 o                         
   3  20   2        561.48        662.52        50.80 o                         
   4  20   2        232.83        260.89        34.13 o                         
   5  20   2          4.18          4.08        23.66 o                         
   6  20   2        712.33        832.16        64.59 o                         
   7  20   2        335.30        449.16        52.21 o                         
   8  20   2        229.48        220.78        50.00 o                         
   9  20   2         98.01         98.29        72.74 o                         
  10  20   2       1063.41       1010.30        99.80 o                         
  11  20   2        349.75        213.58        87.27 o                         
 -12  21   2         31.89         87.48       159.72 o                         
 -11  21   2        200.29        117.27        85.04 o                         
 -10  21   2        131.54        221.95        72.76 o                         
  -9  21   2         23.58         77.93        47.47 o                         
  -8  21   2         24.39         21.94        36.26 o                         
  -7  21   2        177.92        205.78        32.72 o                         
  -6  21   2        852.65        930.48        60.26 o                         
  -5  21   2         10.83        -25.57        25.57 o                         
  -4  21   2        132.28        124.19        29.58 o                         
  -3  21   2        931.81        968.69        57.82 o                         
  -2  21   2        334.42        344.90        40.36 o                         
  -1  21   2        128.92         76.79        23.41 o                         
   0  21   2        934.40        926.74        60.98 o                         
   1  21   2        612.61        557.38        44.10 o                         
   2  21   2         57.51         49.52        21.86 o                         
   3  21   2        444.13        398.64        39.03 o                         
   4  21   2       1614.05       1615.14        76.24 o                         
   5  21   2        743.00        731.80        55.38 o                         
   6  21   2        349.90        320.19        52.97 o                         
   7  21   2          8.13        -38.49        38.49 o                         
   8  21   2        535.21        402.18        59.32 o                         
   9  21   2        298.37        310.50        80.99 o                         
  10  21   2        126.08         73.53       100.87 o                         
  11  21   2         60.19         87.70       112.89 o                         
 -11  22   2        402.34        332.68        88.98 o                         
 -10  22   2       1067.92       1344.88       164.94 o                         
  -9  22   2        319.21        368.62        66.18 o                         
  -8  22   2        221.15        187.60        41.76 o                         
  -7  22   2          1.36        -26.80        26.80 o                         
  -6  22   2         48.99         39.61        28.64 o                         
  -5  22   2       8139.32       8253.01       148.63 o                         
  -4  22   2       2772.25       2849.71        91.85 o                         
  -3  22   2       4629.15       4511.28       107.66 o                         
  -2  22   2        198.17        229.37        33.86 o                         
  -1  22   2          0.35          8.35        26.55 o                         
   0  22   2        809.26        857.88        57.38 o                         
   1  22   2        689.10        659.11        53.07 o                         
   2  22   2       4091.16       3883.14       101.59 o                         
   3  22   2       1835.95       1683.84        78.35 o                         
   4  22   2        107.10        106.34        28.33 o                         
   5  22   2        888.55        833.83        63.78 o                         
   6  22   2       1993.12       2128.07       144.33 o                         
   7  22   2       3394.24       3534.84       139.16 o                         
   8  22   2       1881.47       2248.75       155.60 o                         
   9  22   2         61.21         83.08        62.05 o                         
  10  22   2          3.06         64.53        64.73 o                         
  11  22   2        480.93        536.59       140.92 o                         
 -11  23   2        378.55        395.32       109.22 o                         
 -10  23   2        426.26        542.58        94.13 o                         
  -9  23   2          0.46         17.85        61.80 o                         
  -8  23   2        188.95        185.93        42.67 o                         
  -7  23   2        232.41        184.11        36.34 o                         
  -6  23   2        169.95        112.19        31.04 o                         
  -5  23   2        696.04        631.31        50.18 o                         
  -4  23   2         66.39         15.36        27.70 o                         
  -3  23   2        240.26        215.28        32.09 o                         
  -2  23   2        219.94        198.63        33.51 o                         
  -1  23   2       1883.42       1894.70        84.49 o                         
   0  23   2        319.15        267.37        35.43 o                         
   1  23   2         28.01          7.87        23.12 o                         
   2  23   2         70.05         85.00        27.52 o                         
   3  23   2        333.38        321.83        44.84 o                         
   4  23   2         44.03         47.28        26.81 o                         
   5  23   2        241.35        342.90        45.46 o                         
   6  23   2          2.55         88.12        40.45 o                         
   7  23   2        256.21        176.42        53.51 o                         
   8  23   2        231.41        106.06        49.06 o                         
   9  23   2        965.50       1020.69       104.45 o                         
  10  23   2          4.97        -39.06        64.18 o                         
 -11  24   2          9.11        -81.92        81.92 o                         
 -10  24   2        708.71        784.81       122.72 o                         
  -9  24   2        853.11       1015.60       139.22 o                         
  -8  24   2        154.80         85.28        39.77 o                         
  -7  24   2          4.58        -29.52        29.52 o                         
  -6  24   2          6.16         -5.20        30.86 o                         
  -5  24   2       1619.24       1673.82        79.20 o                         
  -4  24   2        319.99        324.07        41.22 o                         
  -3  24   2        698.93        759.73        58.78 o                         
  -2  24   2          9.60         11.98        22.90 o                         
  -1  24   2         12.73        -24.14        24.14 o                         
   0  24   2        298.47        278.43        34.88 o                         
   1  24   2        119.85        110.85        29.85 o                         
   2  24   2        118.57        115.26        30.64 o                         
   3  24   2        564.23        616.78        65.46 o                         
   4  24   2        405.75        320.26        42.26 o                         
   5  24   2       1178.94       1164.21        78.31 o                         
   6  24   2          4.16         14.27        43.89 o                         
   7  24   2       1220.96       1304.52       100.97 o                         
   8  24   2        821.50        752.14        96.22 o                         
   9  24   2        223.19        289.71        68.26 o                         
  10  24   2         95.16         50.03        81.78 o                         
 -11  25   2        484.78        313.47       120.21 o                         
 -10  25   2         72.65        218.05       112.24 o                         
  -9  25   2        326.80        288.54        72.78 o                         
  -8  25   2         84.32         53.53        47.30 o                         
  -7  25   2       1660.39       1741.76        88.04 o                         
  -6  25   2       2074.98       2245.00       101.44 o                         
  -5  25   2       1640.13       1446.80        79.06 o                         
  -4  25   2         98.01        -10.14        35.66 o                         
  -3  25   2       2698.55       2544.28       104.06 o                         
  -2  25   2       3582.48       3704.02       112.76 o                         
  -1  25   2        549.79        466.66        49.14 o                         
   0  25   2       1125.60       1018.87        65.63 o                         
   1  25   2        123.02        170.19        32.89 o                         
   2  25   2        432.11        486.37        44.31 o                         
   3  25   2        902.36        969.10        66.62 o                         
   4  25   2       1959.04       1878.70        89.08 o                         
   5  25   2        538.57        522.07        51.56 o                         
   6  25   2        146.26        100.29        40.47 o                         
   7  25   2        114.53        205.46        63.03 o                         
   8  25   2        419.82        271.55       111.49 o                         
   9  25   2       1736.41       1714.99       126.85 o                         
  10  25   2        158.99        118.15        73.40 o                         
 -11  26   2         18.86         -7.93       119.86 o                         
 -10  26   2        242.56         14.64        81.76 o                         
  -9  26   2        608.61        690.92       123.86 o                         
  -8  26   2       1255.84       1280.30        86.97 o                         
  -7  26   2         35.87        -12.87        33.49 o                         
  -6  26   2         82.26        104.16        38.04 o                         
  -5  26   2        940.34       1129.77        70.48 o                         
  -4  26   2       1732.09       1744.25        83.43 o                         
  -3  26   2       5147.20       5258.17       135.97 o                         
  -2  26   2        366.93        310.76        47.07 o                         
  -1  26   2          4.42         10.46        29.53 o                         
   0  26   2       1358.64       1373.46        79.05 o                         
   1  26   2       2811.87       2780.57       104.08 o                         
   2  26   2       1197.14       1067.49        64.63 o                         
   3  26   2          2.65         -3.49        27.03 o                         
   4  26   2        235.19        247.61        41.17 o                         
   5  26   2        636.25        688.95        60.78 o                         
   6  26   2        963.86        842.00        78.52 o                         
   7  26   2        256.32        254.88        66.88 o                         
   8  26   2         21.67        -54.06        54.06 o                         
   9  26   2        113.13        132.20        67.34 o                         
  10  26   2          2.40        -47.35        77.58 o                         
 -10  27   2         10.00       -109.37       109.37 o                         
  -9  27   2        419.31        313.96       107.36 o                         
  -8  27   2        103.50         -3.30        46.57 o                         
  -7  27   2       1208.09       1348.43        83.00 o                         
  -6  27   2        707.22        716.42        80.16 o                         
  -5  27   2        364.64        346.89        53.41 o                         
  -4  27   2        202.69        185.97        38.27 o                         
  -3  27   2       1121.99       1199.42        77.03 o                         
  -2  27   2          2.30         16.77        35.32 o                         
  -1  27   2         63.41         73.05        30.21 o                         
   0  27   2          1.08        -30.63        30.63 o                         
   1  27   2         70.54         59.09        27.67 o                         
   2  27   2        277.41        287.87        38.72 o                         
   3  27   2        179.30        129.13        37.29 o                         
   4  27   2          2.80         51.94        43.14 o                         
   5  27   2         80.09         90.04        37.41 o                         
   6  27   2        461.58        512.76        73.81 o                         
   7  27   2         19.63         23.35        52.62 o                         
   8  27   2          6.43        -25.47        54.93 o                         
   9  27   2          6.30          9.79        63.36 o                         
  10  27   2         55.38          5.58       116.56 o                         
 -10  28   2        424.14        621.66       136.90 o                         
  -9  28   2        851.97        858.47       130.72 o                         
  -8  28   2        349.40        305.09        65.63 o                         
  -7  28   2        841.27        719.28        78.05 o                         
  -6  28   2        546.95        483.63        57.23 o                         
  -5  28   2       1123.63        915.38        78.77 o                         
  -4  28   2       1529.80       1627.52       104.58 o                         
  -3  28   2       3567.17       3499.48       137.65 o                         
  -2  28   2          8.88          6.79        28.11 o                         
  -1  28   2          0.01        -28.29        28.29 o                         
   0  28   2        645.18        675.17        58.56 o                         
   1  28   2        512.49        544.61        50.93 o                         
   2  28   2        945.06        872.80        62.27 o                         
   3  28   2        313.93        309.32        49.99 o                         
   4  28   2        133.85         58.61        46.18 o                         
   5  28   2        971.97        875.88        74.09 o                         
   6  28   2        918.33        856.70        99.74 o                         
   7  28   2       1348.79       1166.84       108.07 o                         
   8  28   2        678.03        810.38        96.63 o                         
   9  28   2         57.71         78.02        83.48 o                         
 -10  29   2         64.47        -95.69        95.69 o                         
  -9  29   2        154.17        193.48       110.86 o                         
  -8  29   2        501.66        498.37        74.90 o                         
  -7  29   2        677.54        726.55        80.51 o                         
  -6  29   2        503.74        585.98        64.78 o                         
  -5  29   2         85.79         75.01        41.82 o                         
  -4  29   2        271.14        306.14        51.27 o                         
  -3  29   2         15.07         36.24        35.33 o                         
  -2  29   2       2366.09       2479.85       121.03 o                         
  -1  29   2       1059.12        867.01        70.05 o                         
   0  29   2       2712.12       2383.93       116.44 o                         
   1  29   2        108.17        173.35        34.41 o                         
   2  29   2        246.20        320.70        44.48 o                         
   3  29   2       1110.22       1148.02        88.42 o                         
   4  29   2       1402.49       1362.58        83.14 o                         
   5  29   2        366.57        534.64        62.38 o                         
   6  29   2        359.21        430.19        62.86 o                         
   7  29   2         26.04        -59.41        59.41 o                         
   8  29   2         33.89        183.65        67.48 o                         
   9  29   2        498.46        391.13       109.29 o                         
 -10  30   2        107.56        -97.56        97.56 o                         
  -9  30   2         23.46         25.25        93.68 o                         
  -8  30   2        290.36        274.47        64.44 o                         
  -7  30   2        246.07        127.76        58.87 o                         
  -6  30   2         21.14        -30.04        60.80 o                         
  -5  30   2       1625.21       1504.33        95.52 o                         
  -4  30   2         65.49         92.66        39.67 o                         
  -3  30   2        265.60        263.69        64.26 o                         
  -2  30   2          8.51          2.34        35.56 o                         
  -1  30   2         47.63        128.79        42.28 o                         
   0  30   2        497.71        552.50        60.07 o                         
   1  30   2         76.61         84.69        35.00 o                         
   2  30   2        120.73         58.58        31.67 o                         
   3  30   2         85.48          0.05        46.43 o                         
   4  30   2        123.92         51.01        42.64 o                         
   5  30   2        572.34        463.92        60.72 o                         
   6  30   2        190.20         72.98        56.48 o                         
   7  30   2        171.98        222.16        76.94 o                         
   8  30   2          5.67        -51.83        85.97 o                         
   9  30   2          1.13        -31.42        78.17 o                         
  -9  31   2        199.26        139.59        94.63 o                         
  -8  31   2        408.14        239.50        73.82 o                         
  -7  31   2        473.09        523.33       106.23 o                         
  -6  31   2        485.47        637.86        91.96 o                         
  -5  31   2        796.27        760.51        73.86 o                         
  -4  31   2         31.41        -39.25        39.25 o                         
  -3  31   2       1144.32       1148.00        86.88 o                         
  -2  31   2       1477.99       1456.74        94.80 o                         
  -1  31   2       1348.02       1318.09       109.03 o                         
   0  31   2         10.52        -32.76        36.26 o                         
   1  31   2        129.13        177.88        42.94 o                         
   2  31   2        112.81         28.41        37.42 o                         
   3  31   2       1717.71       1677.40        93.34 o                         
   4  31   2       1171.06       1340.55       100.76 o                         
   5  31   2        565.59        725.64        91.81 o                         
   6  31   2        115.82        147.67        63.65 o                         
   7  31   2          7.99         44.87        53.24 o                         
   8  31   2        352.98        405.52        85.71 o                         
   9  31   2        469.99        523.04       135.82 o                         
  -9  32   2        245.75        438.14       137.59 o                         
  -8  32   2        232.34        361.27        85.46 o                         
  -7  32   2         90.75          8.15        59.31 o                         
  -6  32   2        304.99        310.03        67.50 o                         
  -5  32   2        778.38        813.72        79.81 o                         
  -4  32   2       3170.95       3158.54       142.30 o                         
  -3  32   2       1148.86       1014.93        86.55 o                         
  -2  32   2       2069.57       2272.99       118.24 o                         
  -1  32   2        913.73        985.93        79.80 o                         
   0  32   2        488.10        348.83        68.86 o                         
   1  32   2       1890.07       1681.39        89.64 o                         
   2  32   2       1257.05       1387.59        79.90 o                         
   3  32   2        804.12        828.80        84.21 o                         
   4  32   2         24.69        -39.45        39.45 o                         
   5  32   2          1.92        -38.31        38.31 o                         
   6  32   2       2270.20       2242.99       130.45 o                         
   7  32   2         80.86        117.54        62.70 o                         
   8  32   2        467.91        608.36       105.98 o                         
  -9  33   2        146.69         39.03        88.34 o                         
  -8  33   2         46.41         52.79        60.36 o                         
  -7  33   2          4.35        -69.43        69.43 o                         
  -6  33   2        502.36        524.44        80.47 o                         
  -5  33   2          2.21        -44.17        44.17 o                         
  -4  33   2        330.27        375.23        65.42 o                         
  -3  33   2        464.17        467.08        68.03 o                         
  -2  33   2        639.14        491.90        67.47 o                         
  -1  33   2         20.98        -15.07        43.55 o                         
   0  33   2          3.86         17.52        41.18 o                         
   1  33   2         36.08         32.87        35.36 o                         
   2  33   2        190.15        188.47        43.72 o                         
   3  33   2        144.95        220.98        50.74 o                         
   4  33   2        115.30        -23.58        41.49 o                         
   5  33   2          0.88         41.04        48.03 o                         
   6  33   2          2.87        -77.67        77.67 o                         
   7  33   2         20.03        -21.64        71.16 o                         
   8  33   2          1.61        -78.00        78.00 o                         
  -8  34   2          4.70          7.04        84.81 o                         
  -7  34   2        246.44        347.56        83.70 o                         
  -6  34   2        422.40        339.88        77.34 o                         
  -5  34   2        118.87        201.81        64.00 o                         
  -4  34   2       2648.98       2701.99       145.49 o                         
  -3  34   2        173.32        160.55        52.37 o                         
  -2  34   2        119.90         73.68        52.35 o                         
  -1  34   2        268.41        242.65        60.95 o                         
   0  34   2        872.60        890.83        94.83 o                         
   1  34   2       2688.89       2861.02       134.95 o                         
   2  34   2       3339.51       3281.27       139.46 o                         
   3  34   2       1925.87       2065.86       121.73 o                         
   4  34   2         11.05          3.04        50.07 o                         
   5  34   2         11.42        -49.19        49.19 o                         
   6  34   2        318.06        433.57        83.27 o                         
   7  34   2        138.59        173.97        77.12 o                         
   8  34   2        262.77        247.01        87.42 o                         
  -8  35   2        448.40        464.56       106.30 o                         
  -7  35   2        614.95        591.00       124.01 o                         
  -6  35   2        606.27        635.93       103.34 o                         
  -5  35   2       1624.39       1434.96       131.26 o                         
  -4  35   2          3.37          8.24        50.62 o                         
  -3  35   2          4.96         36.15        48.22 o                         
  -2  35   2       1577.55       1763.50       128.08 o                         
  -1  35   2       1089.70       1159.78        96.02 o                         
   0  35   2        438.89        416.30        75.20 o                         
   1  35   2          1.77        -44.82        44.82 o                         
   2  35   2         26.85        -64.85        64.85 o                         
   3  35   2        883.52       1037.42        90.05 o                         
   4  35   2       1111.14       1083.66        97.82 o                         
   5  35   2        826.07        986.04       130.79 o                         
   6  35   2         86.34        220.45       126.41 o                         
   7  35   2        218.10        288.77       110.55 o                         
  -8  36   2        359.23        256.89        92.32 o                         
  -7  36   2        154.32         22.39       126.86 o                         
  -6  36   2         23.57        -22.40        88.79 o                         
  -5  36   2        139.60        125.07        74.11 o                         
  -4  36   2         12.32        -48.46        48.46 o                         
  -3  36   2         69.91          4.35        56.17 o                         
  -2  36   2        161.73         64.14        56.49 o                         
  -1  36   2        278.58        281.68        71.56 o                         
   0  36   2        396.77        357.18        70.16 o                         
   1  36   2         89.78        116.02        53.98 o                         
   2  36   2          1.18         53.18        57.69 o                         
   3  36   2         86.26        -48.35        48.35 o                         
   4  36   2         36.17        145.67        58.56 o                         
   5  36   2          2.63         31.62        84.24 o                         
   6  36   2         87.74         96.26        82.67 o                         
   7  36   2         38.03        -73.59        73.59 o                         
  -7  37   2         19.09         90.71        76.09 o                         
  -6  37   2        616.38        562.00       108.26 o                         
  -5  37   2         41.45        135.86        81.74 o                         
  -4  37   2        423.00        276.18        78.94 o                         
  -3  37   2        467.25        453.65        78.33 o                         
  -2  37   2        183.06        209.35        70.15 o                         
  -1  37   2        305.52        381.49        77.57 o                         
   0  37   2        848.46       1053.41       108.21 o                         
   1  37   2         58.00         20.00        68.48 o                         
   2  37   2         66.69        129.71        61.14 o                         
   3  37   2        602.64        678.14       102.88 o                         
   4  37   2        363.23        358.70        77.00 o                         
   5  37   2        465.94        532.99        93.96 o                         
   6  37   2          1.47         36.22        75.76 o                         
  -7  38   2         36.79        158.10        88.84 o                         
  -6  38   2        128.99          9.80        82.14 o                         
  -5  38   2         52.17        -69.66        69.66 o                         
  -4  38   2       1791.15       1762.45       132.53 o                         
  -3  38   2       1578.26       1453.36       142.36 o                         
  -2  38   2          8.48         28.41        57.88 o                         
  -1  38   2        168.79         39.62        67.56 o                         
   0  38   2        446.74        243.33        76.64 o                         
   1  38   2        263.37        406.23        87.28 o                         
   2  38   2       1813.83       1955.24       150.25 o                         
   3  38   2        918.44        897.74       103.65 o                         
   4  38   2        194.41        138.32        69.67 o                         
   5  38   2        200.03        182.10       110.36 o                         
   6  38   2        412.24        494.14        99.81 o                         
  -6  39   2         69.01        227.78       106.42 o                         
  -5  39   2        152.32         89.36        74.91 o                         
  -4  39   2          7.47         56.97        75.62 o                         
  -3  39   2        466.04        375.71        86.22 o                         
  -2  39   2        256.61        175.39        91.83 o                         
  -1  39   2        208.29         66.27        75.87 o                         
   0  39   2         13.46         11.60        69.13 o                         
   1  39   2          0.46          9.33        77.90 o                         
   2  39   2         43.02         92.91        82.20 o                         
   3  39   2         21.78         -6.70        58.68 o                         
   4  39   2          2.57         36.74        63.64 o                         
   5  39   2         22.85         52.65        75.76 o                         
  -6  40   2        372.06        264.44       112.75 o                         
  -5  40   2        619.22        530.20       102.14 o                         
  -4  40   2       1047.18       1059.90       155.73 o                         
  -3  40   2        261.93        196.46        91.31 o                         
  -2  40   2        418.36        286.39        91.16 o                         
  -1  40   2         66.17        100.66        69.79 o                         
   0  40   2         12.75        -79.45        79.45 o                         
   1  40   2        133.87        -33.66       107.37 o                         
   2  40   2        246.44        165.71       123.30 o                         
   3  40   2         40.80         -7.60        75.68 o                         
   4  40   2         51.73        126.26        88.50 o                         
   5  40   2         75.94          8.31       105.94 o                         
  -5  41   2        115.63         97.47        87.43 o                         
  -4  41   2        222.52        251.58       104.87 o                         
  -3  41   2       1160.91       1079.93       153.78 o                         
  -2  41   2       1247.35       1408.20       141.82 o                         
  -1  41   2       1247.36       1243.40       141.41 o                         
   0  41   2        120.67        124.39        77.30 o                         
   1  41   2         39.77        148.02        81.83 o                         
   2  41   2        601.52        627.63       105.22 o                         
   3  41   2        689.68        675.16       115.07 o                         
   4  41   2       1054.40       1292.08       143.40 o                         
  -4  42   2         44.03        -94.34        94.34 o                         
  -3  42   2        500.34        475.00       175.94 o                         
  -2  42   2        535.57        578.12       119.89 o                         
  -1  42   2          5.81         63.16        88.15 o                         
   0  42   2          2.05        -98.95        98.95 o                         
   1  42   2        394.92        279.23       117.62 o                         
   2  42   2         32.31         -5.42        84.14 o                         
   3  42   2         15.55        -20.57        74.38 o                         
   4  42   2          1.35        287.66       290.23 o                         
  -3  43   2        142.76        216.40       108.83 o                         
  -2  43   2        173.27         57.69        92.91 o                         
  -1  43   2         35.21         88.33        79.77 o                         
   0  43   2         37.01        -77.69       114.14 o                         
   1  43   2          0.28        -82.26        82.26 o                         
   2  43   2          8.40        -40.16        88.90 o                         
   3  43   2         38.28       -140.64       272.08 o                         
  -2  44   2         17.13         97.79       201.90 o                         
  -1  44   2          8.18         79.56        87.37 o                         
   0  44   2         10.28        -80.86        80.86 o                         
   1  44   2       1089.38       1135.36       136.68 o                         
 -13   1   3         57.94        -55.75        55.75 o                         
 -12   1   3       1459.35       1646.33       105.22 o                         
 -11   1   3       1341.89       1616.87        93.01 o                         
 -10   1   3       2327.20       2220.62        84.26 o                         
  -9   1   3        405.86        327.42        34.53 o                         
  -8   1   3        957.85       1010.55        51.82 o                         
  -7   1   3       3585.00       3692.51        83.56 o                         
  -6   1   3       6254.08       6120.03       103.66 o                         
  -5   1   3        565.72        426.54        30.77 o                         
  -4   1   3       2182.73       2283.14        55.31 o                         
  -3   1   3        682.58        748.09        42.01 o                         
  -2   1   3        758.90        715.86        67.67 o                         
  -1   1   3      10863.63      10969.25       170.21 o                         
   0   1   3       9275.59       9292.58       133.15 o                         
   1   1   3       3429.69       3468.02        59.22 o                         
   2   1   3       2896.33       2855.85        66.76 o                         
   3   1   3         19.36         -2.58        16.15 o                         
   4   1   3       4246.35       4201.23        87.04 o                         
   5   1   3       4375.03       4402.24       107.33 o                         
   6   1   3       2444.24       2536.56        73.43 o                         
   7   1   3       3090.83       3080.41        90.89 o                         
   8   1   3          4.11        -23.96        23.96 o                         
   9   1   3       1780.29       1748.95       104.02 o                         
  10   1   3        158.42        240.65        50.57 o                         
  11   1   3        387.71        398.12        63.44 o                         
  12   1   3        266.30        268.47        72.16 o                         
 -13   2   3       1167.49       1239.06       100.82 o                         
 -12   2   3        430.93        359.41        65.88 o                         
 -11   2   3         12.58         68.02        38.76 o                         
 -10   2   3        676.26        722.55        61.08 o                         
  -9   2   3       2656.73       2748.28        81.90 o                         
  -8   2   3       3253.43       3285.81        83.05 o                         
  -7   2   3       1512.86       1459.24        59.10 o                         
  -6   2   3         30.53         26.86        20.03 o                         
  -5   2   3       1866.71       2005.08        66.48 o                         
  -4   2   3      14549.92      14623.56       162.40 o                         
  -3   2   3       3659.53       3449.82        70.55 o                         
  -2   2   3       9724.77       9737.41       172.86 o                         
  -1   2   3      10597.49      10957.48       182.94 o                         
   0   2   3        287.11        306.49        34.47 o                         
   1   2   3          8.26         16.59        10.56 o                         
   2   2   3      12270.35      12298.60       153.37 o                         
   3   2   3        630.59        442.48        36.66 o                         
   4   2   3       9360.70       9777.79       143.23 o                         
   5   2   3         55.13         33.69        19.97 o                         
   6   2   3       1575.79       1538.48        73.08 o                         
   7   2   3        642.45        689.26        50.12 o                         
   8   2   3        871.68        861.10        59.41 o                         
   9   2   3        427.96        415.70        50.90 o                         
  10   2   3          0.60        -34.58        34.58 o                         
  11   2   3          6.75        -37.04        43.05 o                         
  12   2   3        263.55        351.27        87.93 o                         
 -13   3   3          8.10        -19.90        50.35 o                         
 -12   3   3          0.45         22.27        47.22 o                         
 -11   3   3        314.04        343.58        54.88 o                         
 -10   3   3        304.06        307.90        38.33 o                         
  -9   3   3        887.38        977.48        55.84 o                         
  -8   3   3        574.42        686.87        44.85 o                         
  -7   3   3         56.47         67.64        22.06 o                         
  -6   3   3         34.60         46.80        21.48 o                         
  -5   3   3       3042.03       3223.85        87.90 o                         
  -4   3   3        188.52        306.51        29.96 o                         
  -3   3   3       1227.07       1304.79        52.95 o                         
  -2   3   3        218.84        204.33        28.26 o                         
  -1   3   3       5429.11       5643.08       108.91 o                         
   0   3   3        262.20        266.31        26.68 o                         
   1   3   3         84.54        109.87        15.25 o                         
   2   3   3        134.43        152.41        23.73 o                         
   3   3   3       5092.65       5250.51        97.82 o                         
   4   3   3        501.77        505.00        44.01 o                         
   5   3   3        189.01        172.55        35.17 o                         
   6   3   3        160.86        168.82        31.12 o                         
   7   3   3         55.06         26.97        24.28 o                         
   8   3   3        257.13        310.49        58.67 o                         
   9   3   3       1421.97       1297.24        72.79 o                         
  10   3   3        192.86        141.27        51.29 o                         
  11   3   3         30.83         22.64        51.73 o                         
  12   3   3         61.02        135.68        57.01 o                         
 -13   4   3       1476.79       1560.73       111.64 o                         
 -12   4   3        531.86        519.77        71.18 o                         
 -11   4   3        367.04        282.62        51.97 o                         
 -10   4   3        599.79        683.68        58.74 o                         
  -9   4   3       1882.67       1789.97        91.52 o                         
  -8   4   3       2752.00       2749.46        96.46 o                         
  -7   4   3       1670.28       1566.81        72.62 o                         
  -6   4   3        403.05        391.80        38.26 o                         
  -5   4   3        508.06        579.58        46.58 o                         
  -4   4   3        875.04        821.50        45.46 o                         
  -3   4   3      10184.62      10242.79       127.47 o                         
  -2   4   3       3503.21       3570.36        76.79 o                         
  -1   4   3       9013.19       9536.68       141.61 o                         
   0   4   3       3978.26       3994.78        82.95 o                         
   1   4   3       4190.79       4050.17        62.66 o                         
   2   4   3      13359.71      14006.86       146.13 o                         
   3   4   3         57.76         13.22        13.79 o                         
   4   4   3       7371.44       7397.90       119.74 o                         
   5   4   3        189.36        204.31        28.21 o                         
   6   4   3        380.49        408.85        39.01 o                         
   7   4   3       2912.05       2965.28        88.57 o                         
   8   4   3       5842.64       5894.18       131.05 o                         
   9   4   3         77.33         72.71        43.81 o                         
  10   4   3          1.34         19.50        48.75 o                         
  11   4   3         75.96         -4.39        69.67 o                         
  12   4   3         23.79         58.54        53.87 o                         
 -13   5   3         37.57        -35.79        61.40 o                         
 -12   5   3        877.22       1030.50        85.06 o                         
 -11   5   3       1441.71       1320.17        89.98 o                         
 -10   5   3       1569.49       1587.28       104.00 o                         
  -9   5   3          2.89         54.50        30.39 o                         
  -8   5   3         37.97         28.00        25.95 o                         
  -7   5   3        655.34        693.10        60.12 o                         
  -6   5   3       5733.10       5372.76       115.94 o                         
  -5   5   3        654.84        559.44        46.38 o                         
  -4   5   3       2165.64       2226.71        66.69 o                         
  -3   5   3        665.78        584.24        36.96 o                         
  -2   5   3        233.16        191.87        21.13 o                         
  -1   5   3       1832.34       1782.11        59.73 o                         
   0   5   3       6681.89       6772.69       102.14 o                         
   1   5   3       6659.34       6980.99        85.60 o                         
   2   5   3        233.08        192.93        21.57 o                         
   3   5   3        808.32        849.44        43.45 o                         
   4   5   3       7184.22       6973.29       117.68 o                         
   5   5   3       7298.84       7388.04       131.67 o                         
   6   5   3        369.81        343.57        35.85 o                         
   7   5   3       2057.66       1939.63        78.01 o                         
   8   5   3        218.66        185.63        43.90 o                         
   9   5   3        534.58        438.05        51.30 o                         
  10   5   3        620.76        644.85        72.00 o                         
  11   5   3       1031.93       1068.71        88.81 o                         
  12   5   3         22.94        -31.63        78.60 o                         
 -13   6   3          8.10         66.36        82.25 o                         
 -12   6   3         24.48        130.56        58.50 o                         
 -11   6   3        217.76        139.12        55.66 o                         
 -10   6   3         50.90          9.60        49.67 o                         
  -9   6   3        664.63        694.87        62.06 o                         
  -8   6   3        255.88        324.53        40.19 o                         
  -7   6   3        364.58        392.17        40.24 o                         
  -6   6   3        207.55        228.23        31.63 o                         
  -5   6   3        389.80        316.90        34.00 o                         
  -4   6   3       2138.91       2261.62        66.41 o                         
  -3   6   3       2097.00       2006.46        60.41 o                         
  -2   6   3        157.96        229.88        21.80 o                         
  -1   6   3        188.89        234.67        24.61 o                         
   0   6   3       3774.56       4192.17        80.79 o                         
   1   6   3         11.52         30.10        13.63 o                         
   2   6   3         23.63         38.24        17.27 o                         
   3   6   3        278.79        389.68        30.77 o                         
   4   6   3        113.73        111.15        22.60 o                         
   5   6   3        220.30        246.92        32.19 o                         
   6   6   3         65.30         51.63        24.12 o                         
   7   6   3       1748.57       1670.30        74.41 o                         
   8   6   3        379.29        313.72        42.15 o                         
   9   6   3        931.43        893.52        71.04 o                         
  10   6   3          7.65        -46.00        46.00 o                         
  11   6   3         34.08        -47.40        47.40 o                         
  12   6   3        138.44         -7.62        66.91 o                         
 -13   7   3         45.81         19.22        68.45 o                         
 -12   7   3        514.39        526.17        96.54 o                         
 -11   7   3        218.25        139.51        59.65 o                         
 -10   7   3        800.52        822.00        74.64 o                         
  -9   7   3        989.87       1037.77        78.82 o                         
  -8   7   3       1417.21       1346.51        75.28 o                         
  -7   7   3        489.65        496.27        44.35 o                         
  -6   7   3       3361.35       3198.92        94.39 o                         
  -5   7   3        973.50        774.26        52.72 o                         
  -4   7   3       6463.48       6838.58       109.98 o                         
  -3   7   3       2532.28       2585.90        67.84 o                         
  -2   7   3        434.11        378.05        23.85 o                         
  -1   7   3       5006.16       5157.15        71.23 o                         
   0   7   3       4947.80       4859.07        90.39 o                         
   1   7   3       5652.50       5688.52        88.68 o                         
   2   7   3          3.57          0.95        14.24 o                         
   3   7   3          2.61         -2.02        13.13 o                         
   4   7   3       1731.21       1582.84        64.18 o                         
   5   7   3       2384.69       2242.45        80.47 o                         
   6   7   3        663.28        672.23        58.36 o                         
   7   7   3        158.92        116.45        31.06 o                         
   8   7   3       1698.55       1597.66        80.63 o                         
   9   7   3       2273.41       2392.60       103.12 o                         
  10   7   3        147.08        200.38        49.57 o                         
  11   7   3        844.01        937.99        82.82 o                         
  12   7   3          6.04        -87.13        99.51 o                         
 -13   8   3       1816.44       1844.39       138.39 o                         
 -12   8   3        630.32        634.11        95.46 o                         
 -11   8   3        398.29        447.92        83.28 o                         
 -10   8   3        373.91        356.57        53.70 o                         
  -9   8   3       6197.04       6188.31       161.73 o                         
  -8   8   3       4511.39       4506.40       118.86 o                         
  -7   8   3      10184.53      10283.33       168.52 o                         
  -6   8   3          8.32         -6.44        19.19 o                         
  -5   8   3       1614.31       1563.66        66.68 o                         
  -4   8   3       5567.21       5525.99       102.85 o                         
  -3   8   3       2944.81       2537.38        66.80 o                         
  -2   8   3       5059.31       5017.93        72.03 o                         
  -1   8   3       4055.39       4317.73        79.99 o                         
   0   8   3         14.55         39.50        18.20 o                         
   1   8   3       4102.83       3831.36        82.24 o                         
   2   8   3      10518.04      10820.75       120.02 o                         
   3   8   3       7719.98       7623.75       119.88 o                         
   4   8   3       3946.49       4005.04        93.54 o                         
   5   8   3        109.61        141.29        27.62 o                         
   6   8   3        640.99        681.81        52.71 o                         
   7   8   3        843.68        752.11        55.62 o                         
   8   8   3       4064.80       3916.92       124.21 o                         
   9   8   3       1132.87       1396.53        89.04 o                         
  10   8   3          6.03        -30.31        52.49 o                         
  11   8   3         58.85         77.51        51.35 o                         
  12   8   3        366.23        274.50        70.36 o                         
 -13   9   3        195.71        231.02        76.17 o                         
 -12   9   3          7.82          8.52        58.41 o                         
 -11   9   3        151.82        219.16        63.75 o                         
 -10   9   3        173.77        150.56        46.29 o                         
  -9   9   3        110.12         86.50        40.82 o                         
  -8   9   3         92.42         42.70        30.94 o                         
  -7   9   3        446.98        547.03        50.49 o                         
  -6   9   3        263.71        204.18        32.84 o                         
  -5   9   3       6825.80       6781.45       119.71 o                         
  -4   9   3         25.31         15.37        26.47 o                         
  -3   9   3         89.16         52.37        18.91 o                         
  -2   9   3       2740.87       2947.10        60.78 o                         
  -1   9   3        134.34         89.20        20.96 o                         
   0   9   3        205.22        168.11        24.35 o                         
   1   9   3       1960.72       2141.10        67.37 o                         
   2   9   3        405.07        424.01        36.42 o                         
   3   9   3        316.78        340.26        25.96 o                         
   4   9   3         78.47         83.44        18.38 o                         
   5   9   3        301.56        212.50        29.42 o                         
   6   9   3          6.85         41.65        23.86 o                         
   7   9   3        196.61        173.38        32.82 o                         
   8   9   3       1194.60       1148.55        73.56 o                         
   9   9   3         92.51         59.37        44.53 o                         
  10   9   3        602.67        491.92        69.65 o                         
  11   9   3         85.13         51.04        50.85 o                         
 -13  10   3        227.60        370.17        78.13 o                         
 -12  10   3        290.25        281.83        84.16 o                         
 -11  10   3          4.76         56.86        41.37 o                         
 -10  10   3        223.05        183.79        47.00 o                         
  -9  10   3          5.89         45.05        37.75 o                         
  -8  10   3          3.93         -6.15        28.47 o                         
  -7  10   3        154.45        103.10        28.70 o                         
  -6  10   3         84.94         32.99        23.65 o                         
  -5  10   3        401.77        654.39        46.70 o                         
  -4  10   3        248.94        335.58        35.63 o                         
  -3  10   3       1419.36       1540.17        58.05 o                         
  -2  10   3        511.60        729.63        40.48 o                         
  -1  10   3       2560.57       2528.26        70.59 o                         
   0  10   3        120.89        117.55        23.90 o                         
   1  10   3        312.75        199.38        28.56 o                         
   2  10   3        121.69         56.49        19.43 o                         
   3  10   3          7.44          6.92        13.89 o                         
   4  10   3       1976.10       2149.37        68.73 o                         
   5  10   3         13.50          8.51        20.14 o                         
   6  10   3       2136.95       2207.49       100.25 o                         
   7  10   3          2.98        -17.56        27.12 o                         
   8  10   3       2845.93       3006.36       106.33 o                         
   9  10   3        136.68         27.15        52.50 o                         
  10  10   3         14.62        -33.17        54.91 o                         
  11  10   3        130.60        -42.06        92.08 o                         
 -13  11   3        141.41        194.97        81.67 o                         
 -12  11   3       1137.08       1382.80       130.01 o                         
 -11  11   3       1305.50       1492.09       120.10 o                         
 -10  11   3       5788.14       5704.56       177.51 o                         
  -9  11   3       1126.19       1165.57        82.08 o                         
  -8  11   3        295.40        304.23        43.40 o                         
  -7  11   3       3449.67       3381.74       107.35 o                         
  -6  11   3       5083.06       5099.80       115.97 o                         
  -5  11   3       6478.49       6670.54       126.12 o                         
  -4  11   3       8469.93       8946.89       138.43 o                         
  -3  11   3       1315.08       1382.20        57.26 o                         
  -2  11   3       4899.99       5020.36        84.48 o                         
  -1  11   3       1477.76       1353.33        66.38 o                         
   0  11   3       7460.53       7700.35       127.27 o                         
   1  11   3       5728.10       5604.83       110.26 o                         
   2  11   3        240.87        267.61        31.42 o                         
   3  11   3        154.42        163.22        22.03 o                         
   4  11   3       2246.51       2150.09        63.12 o                         
   5  11   3       6439.74       6479.72       113.24 o                         
   6  11   3         60.57         82.29        30.48 o                         
   7  11   3       4270.93       4304.91       112.44 o                         
   8  11   3       1441.15       1492.79        80.40 o                         
   9  11   3       1939.60       1851.48       110.48 o                         
  10  11   3       2269.95       2205.21       127.32 o                         
  11  11   3       1641.20       1683.90       123.78 o                         
 -12  12   3        178.38        273.39        84.86 o                         
 -11  12   3         31.00          6.26        95.89 o                         
 -10  12   3        373.37        358.30        79.54 o                         
  -9  12   3        652.72        676.20        68.85 o                         
  -8  12   3          7.85         -6.56        27.64 o                         
  -7  12   3       1722.04       1843.45        87.81 o                         
  -6  12   3          0.65          4.63        21.69 o                         
  -5  12   3        258.80        290.08        34.80 o                         
  -4  12   3        223.43        147.26        25.66 o                         
  -3  12   3         15.42         35.21        16.33 o                         
  -2  12   3         15.96         11.47        16.20 o                         
  -1  12   3        159.31        104.81        23.63 o                         
   0  12   3        538.01        512.25        42.12 o                         
   1  12   3        822.06        806.64        51.87 o                         
   2  12   3        441.71        370.34        33.84 o                         
   3  12   3        539.56        437.19        32.52 o                         
   4  12   3       2584.40       2475.28        70.77 o                         
   5  12   3         15.16         56.64        21.30 o                         
   6  12   3        395.12        340.40        44.86 o                         
   7  12   3        880.86        888.06        65.88 o                         
   8  12   3        197.64        243.36        50.87 o                         
   9  12   3        643.38        666.94        72.15 o                         
  10  12   3          1.85         11.45        47.84 o                         
  11  12   3         18.09        -56.75        56.75 o                         
 -12  13   3        381.33        327.80        82.62 o                         
 -11  13   3       1025.48       1123.09       119.82 o                         
 -10  13   3       1062.57       1107.46       110.47 o                         
  -9  13   3        229.48        169.52        43.00 o                         
  -8  13   3        777.59        851.67        61.84 o                         
  -7  13   3         82.71         36.50        40.13 o                         
  -6  13   3        394.87        394.48        43.01 o                         
  -5  13   3          6.39        -19.98        19.98 o                         
  -4  13   3        841.94        923.83        53.62 o                         
  -3  13   3         71.07         48.29        16.71 o                         
  -2  13   3         28.66         51.49        15.69 o                         
  -1  13   3         47.94          5.46        17.01 o                         
   0  13   3        219.05        170.57        27.26 o                         
   1  13   3        374.75        496.05        44.66 o                         
   2  13   3       1007.61       1075.57        54.52 o                         
   3  13   3        465.11        422.80        31.93 o                         
   4  13   3        682.62        604.73        41.51 o                         
   5  13   3       1879.28       1812.57        69.59 o                         
   6  13   3         24.78         45.29        25.61 o                         
   7  13   3       1329.75       1402.60        80.07 o                         
   8  13   3        726.54        727.94        67.62 o                         
   9  13   3        485.68        581.35        74.11 o                         
  10  13   3        183.22        290.49        61.68 o                         
  11  13   3        249.59        298.49        91.00 o                         
 -12  14   3        249.73        232.85       108.77 o                         
 -11  14   3          0.24        -52.25        52.25 o                         
 -10  14   3       1413.29       1538.47       117.76 o                         
  -9  14   3       3685.63       4112.40       133.05 o                         
  -8  14   3       3095.70       3205.03       111.67 o                         
  -7  14   3        344.61        273.84        41.31 o                         
  -6  14   3         38.07         38.12        27.29 o                         
  -5  14   3        392.97        436.16        42.98 o                         
  -4  14   3       7014.65       6837.94       128.58 o                         
  -3  14   3      19191.07      19348.76       172.61 o                         
  -2  14   3       4739.87       4899.31        98.93 o                         
  -1  14   3       5107.03       5229.36        90.31 o                         
   0  14   3        501.30        569.63        42.67 o                         
   1  14   3         84.47        180.90        29.10 o                         
   2  14   3       1109.56        930.59        53.05 o                         
   3  14   3       4822.60       4452.56        83.65 o                         
   4  14   3       4434.01       4646.12        98.46 o                         
   5  14   3        966.96        903.52        53.45 o                         
   6  14   3        368.30        375.76        44.50 o                         
   7  14   3        446.91        447.22        50.62 o                         
   8  14   3       3572.38       3644.89       124.68 o                         
   9  14   3       1672.53       1740.34       145.28 o                         
  10  14   3        124.96         86.63        65.61 o                         
  11  14   3         23.13        -64.55        64.55 o                         
 -12  15   3        636.62        604.23       105.21 o                         
 -11  15   3       1001.69       1004.71       103.93 o                         
 -10  15   3        561.99        710.75        86.04 o                         
  -9  15   3        953.63        964.36        73.82 o                         
  -8  15   3          5.91         17.19        37.13 o                         
  -7  15   3        467.02        624.67        54.51 o                         
  -6  15   3       1891.64       1645.39        82.00 o                         
  -5  15   3       1479.12       1392.73        74.87 o                         
  -4  15   3        161.13        200.23        32.43 o                         
  -3  15   3        203.92        262.30        25.71 o                         
  -2  15   3        199.20        232.56        28.35 o                         
  -1  15   3        733.79        640.62        39.32 o                         
   0  15   3       9041.81       9424.04       143.47 o                         
   1  15   3       4891.20       4669.99       105.81 o                         
   2  15   3        223.38        172.97        26.48 o                         
   3  15   3        577.87        589.19        38.93 o                         
   4  15   3       1937.06       1923.72        70.57 o                         
   5  15   3        885.20        880.82        54.36 o                         
   6  15   3       2626.10       2680.36        96.50 o                         
   7  15   3         85.93         97.75        41.69 o                         
   8  15   3         55.29         13.15        38.13 o                         
   9  15   3        412.38        532.53        60.22 o                         
  10  15   3        566.15        585.58        70.92 o                         
  11  15   3        236.30        168.01        75.75 o                         
 -12  16   3         22.34         -5.91        90.05 o                         
 -11  16   3        127.85        153.11        66.41 o                         
 -10  16   3        122.39        151.31        71.29 o                         
  -9  16   3        839.51        889.73        71.29 o                         
  -8  16   3       1451.21       1427.99        91.69 o                         
  -7  16   3        372.47        368.84        45.86 o                         
  -6  16   3        269.88        227.18        36.01 o                         
  -5  16   3         70.55         11.57        21.64 o                         
  -4  16   3       2029.06       2172.96        80.59 o                         
  -3  16   3        529.07        601.18        40.25 o                         
  -2  16   3       1851.05       1978.54        63.77 o                         
  -1  16   3       3002.90       3451.97        81.25 o                         
   0  16   3       1086.52       1203.97        62.81 o                         
   1  16   3         93.16         70.83        24.79 o                         
   2  16   3       4506.52       4857.40       107.08 o                         
   3  16   3          1.36         -3.95        16.51 o                         
   4  16   3        969.75       1027.34        61.60 o                         
   5  16   3       2650.14       2840.72        88.78 o                         
   6  16   3        303.86        328.16        40.58 o                         
   7  16   3        221.84        116.41        39.21 o                         
   8  16   3       1615.20       1604.35       103.80 o                         
   9  16   3        255.10        333.99        56.35 o                         
  10  16   3         74.26        109.19        58.73 o                         
  11  16   3         67.55         18.29        62.87 o                         
 -12  17   3        398.19        429.24       111.81 o                         
 -11  17   3       1427.38       1529.30       188.62 o                         
 -10  17   3        816.26       1036.16       112.05 o                         
  -9  17   3         35.62        -45.83        45.83 o                         
  -8  17   3        140.50         97.33        39.34 o                         
  -7  17   3        533.39        500.01        51.11 o                         
  -6  17   3       2074.80       1862.29        90.47 o                         
  -5  17   3       1666.58       1544.46        91.51 o                         
  -4  17   3       1984.92       1923.62        67.16 o                         
  -3  17   3         16.55         29.28        21.56 o                         
  -2  17   3        845.46        802.81        50.46 o                         
  -1  17   3       9658.79       9536.26       138.76 o                         
   0  17   3       2370.76       2151.20        77.86 o                         
   1  17   3        401.01        330.16        45.07 o                         
   2  17   3        415.56        354.60        39.98 o                         
   3  17   3       1073.65       1083.98        56.97 o                         
   4  17   3       2127.07       2261.75        83.09 o                         
   5  17   3       5353.50       5549.95       123.64 o                         
   6  17   3        355.44        358.97        43.54 o                         
   7  17   3        117.78         60.76        34.45 o                         
   8  17   3        623.32        613.19        65.75 o                         
   9  17   3       1742.55       1908.76       133.91 o                         
  10  17   3        370.55        467.65        69.84 o                         
  11  17   3        411.99        421.20        94.47 o                         
 -12  18   3        241.50        356.15       111.82 o                         
 -11  18   3         21.86         99.38        75.28 o                         
 -10  18   3        720.03        657.81        86.66 o                         
  -9  18   3       1881.73       1718.77       119.98 o                         
  -8  18   3       3973.34       3862.25       166.57 o                         
  -7  18   3       1408.54       1401.57        80.33 o                         
  -6  18   3       1009.45        871.32        62.47 o                         
  -5  18   3        163.81        177.90        33.75 o                         
  -4  18   3       3005.88       2864.48       107.76 o                         
  -3  18   3       2664.03       2737.45        75.98 o                         
  -2  18   3       8517.36       8436.63       131.67 o                         
  -1  18   3       5341.08       5618.03       109.31 o                         
   0  18   3        489.80        557.72        43.91 o                         
   1  18   3        720.85        656.06        58.57 o                         
   2  18   3       7035.48       7410.96       141.12 o                         
   3  18   3       5378.92       5454.48       107.24 o                         
   4  18   3         48.59         96.02        27.44 o                         
   5  18   3        459.83        373.55        42.44 o                         
   6  18   3       1204.58       1151.67        71.94 o                         
   7  18   3        625.02        783.31        60.38 o                         
   8  18   3        951.39       1051.13        82.91 o                         
   9  18   3        113.09         88.54        53.15 o                         
  10  18   3          3.03          7.74        66.37 o                         
  11  18   3         60.32         88.55        70.87 o                         
 -12  19   3          0.67       -103.84       103.84 o                         
 -11  19   3          0.29         52.24        81.20 o                         
 -10  19   3        271.17        157.50        62.59 o                         
  -9  19   3         43.27         15.87        53.51 o                         
  -8  19   3        102.06         58.19        39.40 o                         
  -7  19   3        145.59         64.59        32.20 o                         
  -6  19   3        653.56        658.19        56.13 o                         
  -5  19   3         99.50        124.17        29.49 o                         
  -4  19   3        203.82        193.82        29.35 o                         
  -3  19   3        117.42         46.11        21.64 o                         
  -2  19   3        545.58        660.90        48.07 o                         
  -1  19   3          3.21         -0.71        19.28 o                         
   0  19   3       1646.08       1560.58        74.18 o                         
   1  19   3       3133.90       3043.67       102.84 o                         
   2  19   3        129.89        135.64        27.34 o                         
   3  19   3        585.84        540.37        38.67 o                         
   4  19   3        962.73        860.22        57.13 o                         
   5  19   3        695.31        585.51        56.95 o                         
   6  19   3        404.62        439.77        53.35 o                         
   7  19   3       3510.54       3481.24       136.59 o                         
   8  19   3        158.84         25.26        79.30 o                         
   9  19   3         14.36        -57.99        71.32 o                         
  10  19   3        168.05        198.54        71.35 o                         
 -12  20   3        343.46        351.06       102.50 o                         
 -11  20   3          0.12        -88.13        96.69 o                         
 -10  20   3        315.85        354.84        82.17 o                         
  -9  20   3        495.98        418.06        86.93 o                         
  -8  20   3       1158.93       1101.83        78.73 o                         
  -7  20   3         13.01         18.14        30.45 o                         
  -6  20   3        257.05        348.43        43.55 o                         
  -5  20   3        139.05        128.13        31.80 o                         
  -4  20   3        102.31        104.61        26.33 o                         
  -3  20   3       2918.04       2912.30        81.83 o                         
  -2  20   3       1308.14       1194.62        62.52 o                         
  -1  20   3       2828.48       2880.05        84.40 o                         
   0  20   3        214.20        294.70        37.53 o                         
   1  20   3       3447.84       3479.09       111.83 o                         
   2  20   3       2260.81       2183.72        77.36 o                         
   3  20   3       2058.85       1969.71        73.25 o                         
   4  20   3       3373.09       3410.50       109.07 o                         
   5  20   3        244.19        329.54        45.77 o                         
   6  20   3       2366.61       2382.37       112.19 o                         
   7  20   3        781.08        688.60        65.96 o                         
   8  20   3       4880.92       4844.51       163.09 o                         
   9  20   3        204.90        304.06        64.59 o                         
  10  20   3        311.69        300.03        71.49 o                         
 -11  21   3       1044.97        928.60       142.85 o                         
 -10  21   3         58.74        151.59        80.41 o                         
  -9  21   3         48.90          8.42        70.53 o                         
  -8  21   3        778.33        776.30        69.67 o                         
  -7  21   3        332.38        320.18        51.97 o                         
  -6  21   3       2029.31       2157.07        96.37 o                         
  -5  21   3       1373.08       1479.97        82.44 o                         
  -4  21   3       1584.41       1707.33        71.05 o                         
  -3  21   3         35.15         24.05        21.42 o                         
  -2  21   3        244.36        187.37        28.59 o                         
  -1  21   3       2054.05       1880.17       102.55 o                         
   0  21   3       2786.50       2763.71        85.45 o                         
   1  21   3       4586.75       4449.81       122.86 o                         
   2  21   3       1838.80       1880.58        79.32 o                         
   3  21   3         21.16         14.22        20.23 o                         
   4  21   3       2462.93       2480.64        97.18 o                         
   5  21   3        840.53        847.05        66.36 o                         
   6  21   3       1692.31       1999.43       109.29 o                         
   7  21   3         34.70        -34.87        34.87 o                         
   8  21   3        257.03        299.73        57.11 o                         
   9  21   3        580.11        554.15        75.77 o                         
  10  21   3        307.11        285.60        78.78 o                         
 -11  22   3          0.02         64.24        87.98 o                         
 -10  22   3         16.29         71.04        82.33 o                         
  -9  22   3         79.04         -4.11        90.49 o                         
  -8  22   3        782.63        727.59        71.17 o                         
  -7  22   3         36.59         -5.04        35.48 o                         
  -6  22   3       1776.77       1792.40        97.94 o                         
  -5  22   3        206.87        233.12        40.26 o                         
  -4  22   3        416.17        368.88        37.14 o                         
  -3  22   3          0.10         -3.24        23.10 o                         
  -2  22   3        302.06        335.99        37.48 o                         
  -1  22   3        138.90        140.22        27.31 o                         
   0  22   3         77.35         59.90        23.68 o                         
   1  22   3         21.52        -21.91        21.91 o                         
   2  22   3        623.30        627.60        50.07 o                         
   3  22   3       1204.75       1304.96        66.93 o                         
   4  22   3        694.03        892.30        68.90 o                         
   5  22   3        135.69        179.63        42.68 o                         
   6  22   3         10.07        100.55        38.19 o                         
   7  22   3        736.82        722.49        70.54 o                         
   8  22   3         83.47         72.64        51.79 o                         
   9  22   3        383.65        446.06        76.31 o                         
  10  22   3         14.57        -38.60        68.37 o                         
 -11  23   3        357.62        491.61       116.42 o                         
 -10  23   3        933.41        731.99       169.21 o                         
  -9  23   3         62.03        -39.92        61.06 o                         
  -8  23   3        604.86        622.22        80.30 o                         
  -7  23   3        396.76        294.98        56.19 o                         
  -6  23   3       3607.92       3304.94       141.06 o                         
  -5  23   3        252.40        247.33        35.62 o                         
  -4  23   3       2220.70       2204.66        89.55 o                         
  -3  23   3         31.40         61.58        24.69 o                         
  -2  23   3        656.46        672.77        51.88 o                         
  -1  23   3       3551.31       3676.85       110.89 o                         
   0  23   3       6385.65       6667.97       135.25 o                         
   1  23   3       2234.88       2302.90        88.69 o                         
   2  23   3          9.97         10.30        26.70 o                         
   3  23   3        362.59        348.17        39.32 o                         
   4  23   3       4174.90       4234.94       109.89 o                         
   5  23   3       2536.89       2564.44       117.86 o                         
   6  23   3       2077.13       2297.57       124.21 o                         
   7  23   3        649.40        637.72        73.68 o                         
   8  23   3        138.04         -8.40        53.06 o                         
   9  23   3       1202.61       1397.17       136.83 o                         
  10  23   3         58.67          0.91        82.82 o                         
 -11  24   3        445.11        379.38       107.01 o                         
 -10  24   3        113.71          3.94        87.28 o                         
  -9  24   3        453.35        382.29        93.35 o                         
  -8  24   3       3438.23       3251.02       158.98 o                         
  -7  24   3        508.99        498.89        60.68 o                         
  -6  24   3       2467.28       2389.05       121.65 o                         
  -5  24   3        436.02        442.68        45.85 o                         
  -4  24   3         18.89         13.49        27.23 o                         
  -3  24   3       3631.47       3703.76       112.08 o                         
  -2  24   3        610.32        539.98        50.96 o                         
  -1  24   3        281.11        372.67        41.86 o                         
   0  24   3         12.10         36.31        25.52 o                         
   1  24   3        718.42        641.19        55.62 o                         
   2  24   3        474.53        581.52        65.62 o                         
   3  24   3       1155.03       1283.89        64.86 o                         
   4  24   3         21.24         18.19        37.17 o                         
   5  24   3         50.93         50.81        40.78 o                         
   6  24   3        578.40        602.98        79.38 o                         
   7  24   3       1136.05       1009.32        83.03 o                         
   8  24   3        978.54       1120.86        95.71 o                         
   9  24   3        299.41        335.32        82.30 o                         
  10  24   3        246.50        141.94        81.75 o                         
 -11  25   3        161.55          5.53        97.27 o                         
 -10  25   3          0.96        -50.65        93.53 o                         
  -9  25   3        165.00        122.28       101.25 o                         
  -8  25   3         18.68         49.70        68.48 o                         
  -7  25   3        409.94        338.48        68.52 o                         
  -6  25   3        251.43        268.03        45.07 o                         
  -5  25   3       1606.05       1496.87        80.72 o                         
  -4  25   3          6.16         17.56        23.97 o                         
  -3  25   3         24.77         37.76        25.57 o                         
  -2  25   3        658.97        683.29        56.05 o                         
  -1  25   3         67.49         70.26        26.75 o                         
   0  25   3          0.62          4.10        25.31 o                         
   1  25   3        169.72        138.64        34.40 o                         
   2  25   3        184.64        206.70        38.47 o                         
   3  25   3         97.21         90.49        28.18 o                         
   4  25   3         11.68         -2.80        28.82 o                         
   5  25   3        265.46        301.81        51.38 o                         
   6  25   3        394.13        369.01        77.68 o                         
   7  25   3          7.94        -48.29        48.29 o                         
   8  25   3        205.70        247.62        62.19 o                         
   9  25   3         18.96          6.62        62.46 o                         
 -10  26   3        559.40        378.31       170.73 o                         
  -9  26   3        435.21        321.26       113.54 o                         
  -8  26   3       1247.39       1329.08       131.28 o                         
  -7  26   3        143.33        244.11        54.40 o                         
  -6  26   3        507.45        489.41        48.93 o                         
  -5  26   3          7.76        -16.31        26.55 o                         
  -4  26   3        503.25        421.86        47.71 o                         
  -3  26   3       2114.51       1974.14        93.43 o                         
  -2  26   3        198.94        245.69        40.39 o                         
  -1  26   3        286.50        290.41        43.43 o                         
   0  26   3        187.58        129.08        29.76 o                         
   1  26   3        657.07        695.10        54.73 o                         
   2  26   3       4088.69       4295.92       119.31 o                         
   3  26   3       1360.26       1308.71        72.08 o                         
   4  26   3       2757.95       2580.34       102.17 o                         
   5  26   3          1.69        -43.07        43.07 o                         
   6  26   3         63.52          6.91        45.56 o                         
   7  26   3        265.77        283.57        60.19 o                         
   8  26   3       1479.41       1558.98       119.16 o                         
   9  26   3         26.15         47.85        73.27 o                         
 -10  27   3        332.29        337.99       118.70 o                         
  -9  27   3        127.18        -10.48       103.89 o                         
  -8  27   3        274.89        344.45        93.19 o                         
  -7  27   3       1264.11       1308.85       119.78 o                         
  -6  27   3       3106.61       2848.22       112.85 o                         
  -5  27   3       1660.36       1533.60        85.53 o                         
  -4  27   3        649.90        582.18        69.58 o                         
  -3  27   3          2.43        -18.01        23.75 o                         
  -2  27   3        350.14        339.24        45.04 o                         
  -1  27   3       1335.65       1475.31        77.31 o                         
   0  27   3       2378.28       2336.54        96.65 o                         
   1  27   3        252.52        268.53        46.30 o                         
   2  27   3          3.30        -16.75        27.06 o                         
   3  27   3         97.76         78.69        30.81 o                         
   4  27   3        328.44        299.77        41.78 o                         
   5  27   3       1339.40       1544.96       112.75 o                         
   6  27   3       2371.42       2473.43       132.79 o                         
   7  27   3        269.80        425.40        69.09 o                         
   8  27   3         40.78        -22.38        58.66 o                         
   9  27   3        344.30        133.07        72.90 o                         
 -10  28   3         18.53        -91.20       106.56 o                         
  -9  28   3         73.87         58.00        80.22 o                         
  -8  28   3         17.64         -8.31        69.80 o                         
  -7  28   3        182.86        222.46        67.86 o                         
  -6  28   3        491.91        530.26        75.29 o                         
  -5  28   3        327.13        313.06        46.21 o                         
  -4  28   3          2.57          4.30        32.30 o                         
  -3  28   3        716.36        665.16        61.84 o                         
  -2  28   3         40.75         31.26        34.22 o                         
  -1  28   3        331.56        286.88        39.74 o                         
   0  28   3         20.09         65.72        30.74 o                         
   1  28   3        466.55        440.32        49.05 o                         
   2  28   3        175.40        177.94        40.11 o                         
   3  28   3       1529.31       1352.82        77.45 o                         
   4  28   3        379.76        297.87        47.96 o                         
   5  28   3        443.41        329.12       103.25 o                         
   6  28   3          0.67        -55.16        55.16 o                         
   7  28   3         23.35          1.46        81.23 o                         
   8  28   3         11.34        -58.76        58.76 o                         
   9  28   3          4.93         29.37        96.04 o                         
 -10  29   3        823.88        953.57       165.70 o                         
  -9  29   3          4.29        -59.27        86.78 o                         
  -8  29   3         41.44        -18.14        79.96 o                         
  -7  29   3          2.23        -27.52        56.39 o                         
  -6  29   3         19.57        -55.47        55.47 o                         
  -5  29   3         38.72        -29.71        29.71 o                         
  -4  29   3          2.19          9.99        56.04 o                         
  -3  29   3       1068.75       1121.74        97.71 o                         
  -2  29   3        820.86        836.55        72.59 o                         
  -1  29   3         24.81          8.23        26.77 o                         
   0  29   3        388.94        361.50        45.46 o                         
   1  29   3        422.96        401.83        52.61 o                         
   2  29   3          8.99          9.95        33.22 o                         
   3  29   3         75.05         11.94        42.25 o                         
   4  29   3        832.87        838.12        66.93 o                         
   5  29   3        693.06        969.65        85.28 o                         
   6  29   3        788.47        764.52        92.07 o                         
   7  29   3        641.46        462.11        82.53 o                         
   8  29   3         78.45          6.59        84.26 o                         
  -9  30   3        657.95        625.71       127.90 o                         
  -8  30   3        974.19       1048.43       160.64 o                         
  -7  30   3       1097.98        996.98        90.49 o                         
  -6  30   3        424.46        479.42        65.64 o                         
  -5  30   3        803.62        689.98        73.95 o                         
  -4  30   3       1312.82       1150.26        89.70 o                         
  -3  30   3       5461.02       5594.98       160.30 o                         
  -2  30   3       6075.39       6075.45       177.89 o                         
  -1  30   3        807.23        828.63        67.84 o                         
   0  30   3          0.29        -29.31        29.31 o                         
   1  30   3       1723.14       1585.64        89.78 o                         
   2  30   3        660.38        605.95        57.69 o                         
   3  30   3       4763.89       4840.00       132.30 o                         
   4  30   3       1258.82       1253.61        83.35 o                         
   5  30   3        746.70        749.02        68.94 o                         
   6  30   3         25.15         68.52        58.53 o                         
   7  30   3        571.68        592.73        91.34 o                         
   8  30   3       1457.00       1716.11       138.51 o                         
  -9  31   3        293.20        298.72       108.57 o                         
  -8  31   3         27.85        -83.14        93.00 o                         
  -7  31   3          1.04         91.25        56.43 o                         
  -6  31   3          5.64         69.97        53.84 o                         
  -5  31   3        506.73        565.26        78.14 o                         
  -4  31   3         31.15         -7.50        49.50 o                         
  -3  31   3        166.39        172.76        47.43 o                         
  -2  31   3          6.88         65.73        44.48 o                         
  -1  31   3         54.91         56.99        45.89 o                         
   0  31   3        259.32        166.10        44.83 o                         
   1  31   3        202.44        267.85        48.29 o                         
   2  31   3        331.11        309.76        41.35 o                         
   3  31   3        329.83        329.92        51.22 o                         
   4  31   3        177.48        231.51       102.15 o                         
   5  31   3        137.13        160.05        46.45 o                         
   6  31   3        331.92        551.29        80.00 o                         
   7  31   3         47.54         48.56        85.58 o                         
   8  31   3          2.54         -4.09        98.99 o                         
  -9  32   3        205.51        132.42       102.07 o                         
  -8  32   3        254.89        318.80       167.46 o                         
  -7  32   3        531.34        434.71       102.06 o                         
  -6  32   3          1.49        -12.02        50.30 o                         
  -5  32   3        116.35        186.14        59.24 o                         
  -4  32   3       1022.95       1004.33        89.92 o                         
  -3  32   3         23.20        -12.23        41.90 o                         
  -2  32   3        128.69         90.24        41.60 o                         
  -1  32   3        219.50        204.70        45.17 o                         
   0  32   3         50.70         -5.65        36.95 o                         
   1  32   3        339.21        316.77        53.35 o                         
   2  32   3        882.09        892.22        70.39 o                         
   3  32   3         22.00        -27.32        39.81 o                         
   4  32   3         14.87        -33.72        45.46 o                         
   5  32   3         20.20        -75.78        75.78 o                         
   6  32   3        219.28        226.46        70.23 o                         
   7  32   3        106.93        -10.61        94.91 o                         
   8  32   3        348.94        248.09       157.29 o                         
  -9  33   3        376.14        571.66       144.93 o                         
  -8  33   3        187.15        107.69       123.41 o                         
  -7  33   3        423.24        284.17       106.05 o                         
  -6  33   3         81.14        107.31        62.87 o                         
  -5  33   3       1984.19       2151.21       172.88 o                         
  -4  33   3        576.32        617.97        75.40 o                         
  -3  33   3        153.11        104.73        49.28 o                         
  -2  33   3       3258.04       3116.91       158.52 o                         
  -1  33   3       4313.44       4461.99       167.42 o                         
   0  33   3       1926.46       2105.93       118.75 o                         
   1  33   3       1214.61       1209.27        95.16 o                         
   2  33   3        593.06        584.63        62.63 o                         
   3  33   3        634.62        687.56        77.21 o                         
   4  33   3       1113.46       1143.73        93.82 o                         
   5  33   3       2047.33       2051.73       142.68 o                         
   6  33   3       2058.06       2249.68       141.96 o                         
   7  33   3        236.37        312.24        85.16 o                         
  -8  34   3        264.40         79.42       110.12 o                         
  -7  34   3        218.27        233.28        81.65 o                         
  -6  34   3         26.75        -41.18        60.41 o                         
  -5  34   3       2286.34       1941.70       177.22 o                         
  -4  34   3        152.64         78.09        66.26 o                         
  -3  34   3        637.95        582.43        75.69 o                         
  -2  34   3       1442.49       1321.59       104.93 o                         
  -1  34   3       1145.67       1202.64       109.66 o                         
   0  34   3         43.70        -31.64        58.06 o                         
   1  34   3        279.15        212.20        61.19 o                         
   2  34   3        241.88        270.09        54.17 o                         
   3  34   3       1601.40       1363.24       106.15 o                         
   4  34   3        109.07         67.92        89.29 o                         
   5  34   3        327.49        190.90        84.49 o                         
   6  34   3          1.26        -41.50        66.90 o                         
   7  34   3        211.82        222.65        78.90 o                         
  -8  35   3         15.79        -20.47        93.76 o                         
  -7  35   3        254.45         77.06        85.73 o                         
  -6  35   3        778.38        761.66       102.11 o                         
  -5  35   3        264.43        119.60        67.75 o                         
  -4  35   3         18.37         83.54        54.14 o                         
  -3  35   3         77.15        -13.85        56.81 o                         
  -2  35   3          4.17         55.51        50.79 o                         
  -1  35   3        315.21        378.55        78.79 o                         
   0  35   3       1432.73       1340.35       100.77 o                         
   1  35   3       1101.61       1223.94       106.91 o                         
   2  35   3        105.43         32.85        70.33 o                         
   3  35   3        240.64        390.01        63.08 o                         
   4  35   3         15.13         -0.74        50.59 o                         
   5  35   3        250.95        270.45        66.16 o                         
   6  35   3         79.91          6.70        67.56 o                         
   7  35   3        523.48        298.01       111.52 o                         
  -7  36   3         50.20        -24.06        86.44 o                         
  -6  36   3         57.21        -29.10        69.57 o                         
  -5  36   3         32.36        -29.91        79.47 o                         
  -4  36   3        356.94        270.00        68.26 o                         
  -3  36   3        928.93       1007.73        99.57 o                         
  -2  36   3        598.91        665.60        87.23 o                         
  -1  36   3         35.53         34.45        58.65 o                         
   0  36   3        120.12         68.66        51.68 o                         
   1  36   3        786.96        700.51        80.53 o                         
   2  36   3       1664.59       1807.38       134.37 o                         
   3  36   3       2384.83       2441.09       144.53 o                         
   4  36   3        930.71        991.27        95.56 o                         
   5  36   3        273.90         94.59        67.97 o                         
   6  36   3          3.34       -109.32       109.32 o                         
  -7  37   3        495.08        401.50       127.40 o                         
  -6  37   3        240.83        107.97       130.80 o                         
  -5  37   3       1680.25       1684.94       135.68 o                         
  -4  37   3         13.40        -51.79        51.79 o                         
  -3  37   3         34.12         90.89        56.29 o                         
  -2  37   3        231.74        305.30        80.59 o                         
  -1  37   3       1403.57       1307.58       128.90 o                         
   0  37   3       1553.50       1687.91       137.34 o                         
   1  37   3       1211.04       1123.69        96.21 o                         
   2  37   3        202.68          4.38        56.37 o                         
   3  37   3        111.19         55.06        56.50 o                         
   4  37   3          3.98        -17.87        60.35 o                         
   5  37   3        401.78        472.20        88.93 o                         
   6  37   3        876.26       1104.24       157.92 o                         
  -6  38   3         78.16        -70.14        70.14 o                         
  -5  38   3          3.09        -46.04        58.75 o                         
  -4  38   3       1061.90       1067.94       141.01 o                         
  -3  38   3       1169.69       1280.96       116.24 o                         
  -2  38   3        411.40        382.78        72.65 o                         
  -1  38   3        757.81        977.07       128.43 o                         
   0  38   3        163.68        123.05        62.68 o                         
   1  38   3        203.96        224.56        77.13 o                         
   2  38   3        319.86        347.53        68.97 o                         
   3  38   3        319.08        278.46        92.87 o                         
   4  38   3        849.28        942.21       105.04 o                         
   5  38   3        112.94        171.14        74.81 o                         
  -6  39   3         84.05        180.81        91.28 o                         
  -5  39   3        384.66        253.44       104.76 o                         
  -4  39   3         79.74        -64.48        64.48 o                         
  -3  39   3         63.82         86.03        92.15 o                         
  -2  39   3        604.84        532.47       136.21 o                         
  -1  39   3        467.27        598.42        94.34 o                         
   0  39   3        893.12       1140.64       121.94 o                         
   1  39   3         37.96        174.20        69.65 o                         
   2  39   3          0.48         43.53        62.24 o                         
   3  39   3        408.40        475.84        90.77 o                         
   4  39   3        575.54        637.34        91.71 o                         
   5  39   3        414.85        540.62        87.36 o                         
  -5  40   3         83.86         53.86        77.50 o                         
  -4  40   3        296.07        264.21        96.24 o                         
  -3  40   3        600.88        464.65       104.57 o                         
  -2  40   3        880.37        772.24       118.03 o                         
  -1  40   3          1.51         73.02        82.78 o                         
   0  40   3          8.85         70.00        69.02 o                         
   1  40   3        321.14        315.40       126.12 o                         
   2  40   3        413.43        310.07        86.91 o                         
   3  40   3        986.37       1073.18       124.10 o                         
   4  40   3        283.96        187.13        98.72 o                         
  -5  41   3        289.45        230.85       196.93 o                         
  -4  41   3         45.78        -88.27        88.27 o                         
  -3  41   3        125.02        -37.01       120.15 o                         
  -2  41   3        148.96        145.11        91.83 o                         
  -1  41   3        219.46        311.62       100.63 o                         
   0  41   3          0.13        -44.09        80.61 o                         
   1  41   3         18.81        -21.13       118.91 o                         
   2  41   3         16.66          9.80        66.72 o                         
   3  41   3          0.40         52.02        62.70 o                         
  -4  42   3        280.35         74.43       108.50 o                         
  -3  42   3        423.62        286.29       123.98 o                         
  -2  42   3        790.80        885.14       130.91 o                         
  -1  42   3        130.71        -93.81        93.81 o                         
   0  42   3         33.35        -18.77        73.09 o                         
   1  42   3        582.70        513.00        87.87 o                         
   2  42   3        577.72        512.78       138.52 o                         
  -2  43   3        328.32        260.67        94.08 o                         
  -1  43   3        991.74        992.03       173.98 o                         
   0  43   3        303.46        266.76        98.22 o                         
   1  43   3        164.46        319.15        85.66 o                         
 -13   0   4        901.53        744.22       156.04 o                         
 -12   0   4        455.54        448.62       104.05 o                         
 -11   0   4        427.03        413.88       102.72 o                         
 -10   0   4         77.40         36.56        50.22 o                         
  -9   0   4        738.08        844.03        93.26 o                         
  -8   0   4        754.26        777.52        71.69 o                         
  -7   0   4      12584.29      12517.46       223.44 o                         
  -6   0   4       6529.85       6274.95       185.11 o                         
  -5   0   4         19.77         -2.42        30.49 o                         
  -4   0   4        713.14        900.54        82.24 o                         
  -3   0   4       6117.86       5891.06       197.86 o                         
  -2   0   4       2167.91       1679.92       160.15 o                         
  -1   0   4      17327.42      17949.49       276.70 o                         
   0   0   4       4500.49       4664.69       142.86 o                         
   1   0   4        458.32        623.00        59.89 o                         
   2   0   4       9210.63       9414.38       171.96 o                         
   3   0   4       1856.47       1605.26       101.81 o                         
   4   0   4       7897.58       8053.24       188.17 o                         
   5   0   4       1323.57       1314.65       106.32 o                         
   6   0   4          0.52        -23.27        34.11 o                         
   7   0   4        557.51        552.66        68.11 o                         
   8   0   4        463.56        334.66        80.90 o                         
   9   0   4        370.83        260.54       145.37 o                         
  10   0   4        475.03        390.43       244.33 o                         
  11   0   4         70.71         48.37       121.66 o                         
 -13   1   4         36.66         12.34        75.81 o                         
 -12   1   4        198.93        168.54        64.92 o                         
 -11   1   4         10.28         17.18        35.97 o                         
 -10   1   4        289.27        225.65        52.68 o                         
  -9   1   4         11.19         22.23        34.58 o                         
  -8   1   4       1599.63       1473.30        72.36 o                         
  -7   1   4       2004.63       2004.31        67.88 o                         
  -6   1   4       2737.93       2684.28        83.66 o                         
  -5   1   4       1721.43       1742.04        57.80 o                         
  -4   1   4       4953.20       4713.21       119.81 o                         
  -3   1   4       1784.64       2019.03        96.08 o                         
  -2   1   4       3063.72       3220.07       103.70 o                         
  -1   1   4        104.27         81.12        25.68 o                         
   0   1   4        562.62        421.09        38.34 o                         
   1   1   4       7636.44       7728.80       114.70 o                         
   2   1   4        978.95       1272.99        50.25 o                         
   3   1   4       1782.48       1710.44        61.18 o                         
   4   1   4        156.29        146.07        21.97 o                         
   5   1   4         74.92         50.04        25.73 o                         
   6   1   4        301.70        337.66        41.98 o                         
   7   1   4         10.88        -11.77        33.13 o                         
   8   1   4         20.80        -32.42        32.42 o                         
   9   1   4       1845.35       1670.11        97.34 o                         
  10   1   4        871.23        697.18       100.16 o                         
  11   1   4        239.77        201.74        90.72 o                         
 -13   2   4         55.77        -64.55        66.21 o                         
 -12   2   4         36.40        -42.27        63.60 o                         
 -11   2   4        265.90        302.96        66.29 o                         
 -10   2   4        342.55        304.85        54.90 o                         
  -9   2   4        158.72        131.80        44.85 o                         
  -8   2   4        107.41        105.57        32.48 o                         
  -7   2   4        132.66        128.22        32.88 o                         
  -6   2   4          9.81         -3.91        22.20 o                         
  -5   2   4        504.53        467.00        32.79 o                         
  -4   2   4         40.26         63.14        31.02 o                         
  -3   2   4       2732.92       2838.38       142.58 o                         
  -2   2   4       4436.59       4716.40       120.36 o                         
  -1   2   4       2095.07       2391.96        89.95 o                         
   0   2   4         73.68        105.74        27.36 o                         
   1   2   4       2497.31       2510.71        66.95 o                         
   2   2   4        804.54        885.86        43.33 o                         
   3   2   4         77.86         63.40        18.29 o                         
   4   2   4        391.68        471.67        41.12 o                         
   5   2   4         19.49         43.12        28.03 o                         
   6   2   4         13.62         40.88        27.56 o                         
   7   2   4         11.46         21.38        36.97 o                         
   8   2   4       1185.91       1318.33        84.09 o                         
   9   2   4        203.60        188.25        60.25 o                         
  10   2   4          3.25         17.95        53.06 o                         
  11   2   4         12.98         28.20        64.75 o                         
 -13   3   4          0.59         -7.77        63.05 o                         
 -12   3   4       1215.65       1112.03       110.42 o                         
 -11   3   4        157.16        243.12        70.86 o                         
 -10   3   4        688.22        766.97        84.17 o                         
  -9   3   4        131.79         76.35        40.22 o                         
  -8   3   4         31.33         50.78        31.14 o                         
  -7   3   4       1032.67       1025.92        59.80 o                         
  -6   3   4       4411.67       4562.49       102.61 o                         
  -5   3   4       4084.97       3838.68        88.26 o                         
  -4   3   4       3170.13       2829.30        90.30 o                         
  -3   3   4       3632.12       3697.11       102.04 o                         
  -2   3   4       1151.38       1509.86        92.00 o                         
  -1   3   4       1245.05       1116.04        71.15 o                         
   0   3   4       2309.38       2186.99        75.45 o                         
   1   3   4      15538.73      16458.05       165.04 o                         
   2   3   4       2543.67       2349.69        63.94 o                         
   3   3   4        315.99        338.16        37.28 o                         
   4   3   4         63.62         37.65        22.12 o                         
   5   3   4       2229.84       2043.42       111.76 o                         
   6   3   4       1648.65       1575.94        87.82 o                         
   7   3   4        261.12        255.93        42.46 o                         
   8   3   4       2601.06       2498.21       111.34 o                         
   9   3   4          9.76         71.29        40.91 o                         
  10   3   4        109.91        116.42        59.51 o                         
  11   3   4       1057.35       1145.36       130.65 o                         
 -13   4   4         13.15        -59.85        59.85 o                         
 -12   4   4        224.17         99.75        67.05 o                         
 -11   4   4         48.59        -43.26        43.26 o                         
 -10   4   4          0.03          7.47        43.25 o                         
  -9   4   4        566.13        593.77        58.59 o                         
  -8   4   4          9.58         12.82        26.74 o                         
  -7   4   4       1088.37       1077.32        65.70 o                         
  -6   4   4        555.02        556.02        46.01 o                         
  -5   4   4        615.06        756.67        51.66 o                         
  -4   4   4        591.10        588.19        45.61 o                         
  -3   4   4        311.12        372.48        35.40 o                         
  -2   4   4       2609.87       2538.79        88.46 o                         
  -1   4   4       1780.51       1771.31        74.62 o                         
   0   4   4       1702.61       1966.86        71.92 o                         
   1   4   4          5.35          2.01        14.70 o                         
   2   4   4       2376.19       2532.61        67.88 o                         
   3   4   4       2432.60       2337.03        79.34 o                         
   4   4   4        697.94        592.76        45.95 o                         
   5   4   4        551.14        568.10        51.26 o                         
   6   4   4         15.57          8.51        23.40 o                         
   7   4   4         22.68          2.83        28.52 o                         
   8   4   4        507.21        464.05        72.49 o                         
   9   4   4       1106.84       1146.07        81.86 o                         
  10   4   4         49.74         15.22        70.54 o                         
  11   4   4          0.75        -58.14        58.14 o                         
 -13   5   4          5.74         49.38        74.52 o                         
 -12   5   4         83.46        -21.54        64.86 o                         
 -11   5   4         15.56         22.44        52.50 o                         
 -10   5   4         62.04        131.23        53.80 o                         
  -9   5   4         11.46         13.27        38.59 o                         
  -8   5   4        383.67        499.53        49.50 o                         
  -7   5   4       2262.25       2189.86        89.04 o                         
  -6   5   4        565.59        489.05        43.58 o                         
  -5   5   4       1541.31       1729.62        67.78 o                         
  -4   5   4        198.56        179.61        28.67 o                         
  -3   5   4       2266.70       2671.66        80.47 o                         
  -2   5   4       2729.63       3026.32        89.21 o                         
  -1   5   4        201.45        174.01        29.75 o                         
   0   5   4       3169.23       3169.77        85.16 o                         
   1   5   4       2329.78       2482.28        56.47 o                         
   2   5   4        220.66        252.72        23.71 o                         
   3   5   4        105.64        124.11        28.74 o                         
   4   5   4        106.43         84.47        24.18 o                         
   5   5   4        899.51        816.12        57.06 o                         
   6   5   4         26.84         33.59        25.37 o                         
   7   5   4        648.07        694.59        55.85 o                         
   8   5   4       1385.77       1328.24        83.71 o                         
   9   5   4        435.29        441.69        56.56 o                         
  10   5   4          3.21        -51.74        51.74 o                         
  11   5   4         60.75         -1.73        81.06 o                         
 -13   6   4        466.11        495.19        86.62 o                         
 -12   6   4         96.57         94.15        64.73 o                         
 -11   6   4        296.23        203.40        60.08 o                         
 -10   6   4          5.92        -41.31        41.31 o                         
  -9   6   4       1848.92       1994.35       120.97 o                         
  -8   6   4        378.95        323.79        43.52 o                         
  -7   6   4      11527.95      11641.23       187.00 o                         
  -6   6   4         15.80        -12.88        21.01 o                         
  -5   6   4        143.38        164.55        27.03 o                         
  -4   6   4        712.11        913.58        57.05 o                         
  -3   6   4       7702.06       7981.12       133.59 o                         
  -2   6   4      10622.38      10491.24       161.45 o                         
  -1   6   4      11015.33      11356.34       171.91 o                         
   0   6   4       1354.27       1404.56        58.60 o                         
   1   6   4        511.11        546.23        31.87 o                         
   2   6   4       3974.09       4047.22        83.09 o                         
   3   6   4       2442.08       2303.29        73.28 o                         
   4   6   4         14.73         48.11        21.97 o                         
   5   6   4         58.23        142.64        30.87 o                         
   6   6   4        355.71        387.84        39.28 o                         
   7   6   4        423.25        417.25        47.61 o                         
   8   6   4       1857.99       1888.94        87.37 o                         
   9   6   4        148.09        124.61        44.65 o                         
  10   6   4         19.29        -58.34        61.74 o                         
  11   6   4         63.15          5.21        78.03 o                         
 -13   7   4        118.69        255.82        78.27 o                         
 -12   7   4        217.37        247.75        68.06 o                         
 -11   7   4        256.77        360.48        74.47 o                         
 -10   7   4       1809.10       1932.92       142.34 o                         
  -9   7   4         64.67         48.11        47.78 o                         
  -8   7   4       2377.56       2392.16       105.51 o                         
  -7   7   4        225.05        200.44        33.98 o                         
  -6   7   4        348.66        364.56        39.41 o                         
  -5   7   4       5178.75       5169.36       110.54 o                         
  -4   7   4       2795.09       2323.15        74.55 o                         
  -3   7   4       1413.11       1474.13        51.66 o                         
  -2   7   4        895.26       1143.64        58.62 o                         
  -1   7   4        510.58        477.08        37.41 o                         
   0   7   4        730.96        692.38        47.99 o                         
   1   7   4       5372.62       5268.15        89.43 o                         
   2   7   4       3417.47       3263.45        76.10 o                         
   3   7   4         81.97         68.76        21.88 o                         
   4   7   4        507.34        460.52        37.00 o                         
   5   7   4       2185.07       2084.67        77.00 o                         
   6   7   4        400.10        364.45        36.87 o                         
   7   7   4        283.53        346.76        50.05 o                         
   8   7   4        527.72        557.77        58.55 o                         
   9   7   4        146.33        151.04        45.62 o                         
  10   7   4        146.73        111.21        62.37 o                         
  11   7   4        438.59        318.36        83.24 o                         
 -13   8   4        157.91         54.97        89.88 o                         
 -12   8   4        273.34        251.87        88.55 o                         
 -11   8   4        229.94        279.26        73.75 o                         
 -10   8   4        122.73        181.05        60.22 o                         
  -9   8   4        194.25        141.55        52.94 o                         
  -8   8   4        555.34        675.82        62.58 o                         
  -7   8   4       1670.64       1681.16        84.25 o                         
  -6   8   4        651.35        674.15        51.57 o                         
  -5   8   4        688.43        586.00        45.64 o                         
  -4   8   4        775.88       1030.33        54.26 o                         
  -3   8   4        468.62        501.42        35.79 o                         
  -2   8   4         12.73         43.27        16.85 o                         
  -1   8   4         13.39         -1.96        17.42 o                         
   0   8   4       1400.11       1508.56        59.35 o                         
   1   8   4        547.54        570.53        35.15 o                         
   2   8   4       1387.49       1543.35        89.05 o                         
   3   8   4        730.02        786.82        52.72 o                         
   4   8   4         29.19         35.37        18.90 o                         
   5   8   4         82.21        116.14        25.04 o                         
   6   8   4        269.74        239.75        35.01 o                         
   7   8   4        353.99        423.88        47.77 o                         
   8   8   4         42.70          2.60        49.36 o                         
   9   8   4        269.23        284.20        63.62 o                         
  10   8   4        192.00        166.47        58.22 o                         
  11   8   4          0.19         21.16        84.04 o                         
 -12   9   4        229.93        340.02        78.82 o                         
 -11   9   4        224.45        171.12       106.55 o                         
 -10   9   4       2235.13       2438.91       161.87 o                         
  -9   9   4        879.45        910.05        87.58 o                         
  -8   9   4         34.46          7.89        32.09 o                         
  -7   9   4         24.66         32.16        28.03 o                         
  -6   9   4       1932.97       1890.01        96.61 o                         
  -5   9   4        493.55        428.04        39.46 o                         
  -4   9   4       2197.50       2208.32        72.98 o                         
  -3   9   4        332.49        332.88        30.10 o                         
  -2   9   4       1338.73       1475.94        50.50 o                         
  -1   9   4        198.68        207.23        24.45 o                         
   0   9   4       7146.59       6955.83       115.60 o                         
   1   9   4      13135.00      12893.16       148.06 o                         
   2   9   4         35.35         84.01        25.94 o                         
   3   9   4        903.03       1047.08        59.74 o                         
   4   9   4        339.94        376.52        36.03 o                         
   5   9   4       5407.83       5469.05       120.71 o                         
   6   9   4        515.74        586.92        55.10 o                         
   7   9   4        410.43        378.05        47.13 o                         
   8   9   4         24.26        -10.43        37.50 o                         
   9   9   4        750.96        876.82        83.52 o                         
  10   9   4       1200.43       1314.24        95.99 o                         
  11   9   4        759.28        773.31        92.72 o                         
 -12  10   4        490.46        493.44        85.07 o                         
 -11  10   4         22.19        -37.18        69.74 o                         
 -10  10   4         21.54         22.09        51.46 o                         
  -9  10   4       1460.03       1340.26       109.41 o                         
  -8  10   4        872.59        827.67        70.92 o                         
  -7  10   4       4295.76       4063.94       116.06 o                         
  -6  10   4        554.56        538.54        48.82 o                         
  -5  10   4       1294.43       1241.20        65.67 o                         
  -4  10   4        394.32        486.41        39.13 o                         
  -3  10   4       3979.07       3952.97        79.54 o                         
  -2  10   4        267.15        180.77        23.05 o                         
  -1  10   4       2119.41       2163.25        63.81 o                         
   0  10   4       8153.58       8526.87       124.31 o                         
   1  10   4         81.29        191.99        25.63 o                         
   2  10   4        339.13        291.94        30.31 o                         
   3  10   4       1200.52       1124.00        57.92 o                         
   4  10   4       2361.42       2399.38        83.31 o                         
   5  10   4        138.45         96.49        27.79 o                         
   6  10   4        968.07        894.02        60.41 o                         
   7  10   4        971.90       1051.64        75.55 o                         
   8  10   4         57.22         38.63        37.33 o                         
   9  10   4        910.04        934.83        88.80 o                         
  10  10   4        220.60        207.19        58.00 o                         
  11  10   4          0.95        -50.20        71.44 o                         
 -12  11   4         45.53        130.48        70.88 o                         
 -11  11   4         51.04        -11.39        58.97 o                         
 -10  11   4         29.46         52.34        58.82 o                         
  -9  11   4        527.15        345.23        60.76 o                         
  -8  11   4          0.11        -37.35        37.35 o                         
  -7  11   4        697.79        684.72        57.50 o                         
  -6  11   4         19.33         10.61        24.21 o                         
  -5  11   4       1223.45       1185.18        62.46 o                         
  -4  11   4         87.49         78.34        23.14 o                         
  -3  11   4        383.62        442.66        33.64 o                         
  -2  11   4       3442.62       3643.77        78.97 o                         
  -1  11   4          5.05         51.09        20.44 o                         
   0  11   4        382.19        471.00        39.19 o                         
   1  11   4         69.21         87.97        21.84 o                         
   2  11   4        207.24        241.25        30.86 o                         
   3  11   4       1412.61       1362.38        59.01 o                         
   4  11   4        815.69        739.92        48.72 o                         
   5  11   4       1145.66       1146.38        65.31 o                         
   6  11   4         76.56         83.00        33.10 o                         
   7  11   4         31.94         44.21        40.93 o                         
   8  11   4         74.65        148.92        43.95 o                         
   9  11   4         83.89         97.11        49.41 o                         
  10  11   4         10.09        -30.51        48.10 o                         
  11  11   4         24.30        -11.17        82.41 o                         
 -12  12   4       1378.91       1434.76       139.93 o                         
 -11  12   4        611.41        685.40        96.06 o                         
 -10  12   4         79.49         36.79        75.43 o                         
  -9  12   4        106.79        184.84        59.11 o                         
  -8  12   4        516.43        370.49        57.60 o                         
  -7  12   4       1184.64       1278.60        78.63 o                         
  -6  12   4         14.76         45.21        26.61 o                         
  -5  12   4          1.32         23.63        22.11 o                         
  -4  12   4        385.85        457.97        39.98 o                         
  -3  12   4       1545.90       1662.85        54.97 o                         
  -2  12   4        153.63         56.81        17.92 o                         
  -1  12   4       1685.13       1660.53        65.71 o                         
   0  12   4        183.96        150.62        27.23 o                         
   1  12   4       1274.07       1252.45        65.32 o                         
   2  12   4       3080.54       2940.53        85.67 o                         
   3  12   4       4616.48       4395.88        95.07 o                         
   4  12   4       1408.32       1332.02        62.55 o                         
   5  12   4       2319.04       2379.55        88.67 o                         
   6  12   4         88.08         90.14        33.60 o                         
   7  12   4         32.26         48.97        36.81 o                         
   8  12   4       1205.13       1419.76        95.76 o                         
   9  12   4       2427.42       2376.92       186.71 o                         
  10  12   4        749.88        853.92        95.39 o                         
  11  12   4        171.68         85.09        67.12 o                         
 -12  13   4        276.34        210.55        83.58 o                         
 -11  13   4        304.71        207.32        85.37 o                         
 -10  13   4       2734.96       2686.14       176.74 o                         
  -9  13   4        624.96        707.24        74.32 o                         
  -8  13   4        539.02        588.13        68.03 o                         
  -7  13   4       1435.32       1439.44        87.20 o                         
  -6  13   4        574.89        632.66        50.05 o                         
  -5  13   4       5080.58       5101.70       115.59 o                         
  -4  13   4       1437.89       1280.35        64.69 o                         
  -3  13   4        258.15        275.93        27.75 o                         
  -2  13   4         10.37          9.39        14.64 o                         
  -1  13   4        442.12        468.63        40.66 o                         
   0  13   4       6468.91       6147.69       113.11 o                         
   1  13   4       5135.17       5314.28       120.74 o                         
   2  13   4       2703.08       2499.54        78.45 o                         
   3  13   4        113.04         73.04        22.47 o                         
   4  13   4        104.10        106.06        25.33 o                         
   5  13   4       3136.35       3108.98        96.76 o                         
   6  13   4        484.12        448.01        49.13 o                         
   7  13   4        408.74        435.75        56.47 o                         
   8  13   4         35.13          5.01        43.67 o                         
   9  13   4        221.81        314.03        66.52 o                         
  10  13   4        658.06        760.04        87.62 o                         
  11  13   4        451.56        514.78        95.08 o                         
 -12  14   4         11.57        104.49        78.70 o                         
 -11  14   4         38.32        -68.88        68.88 o                         
 -10  14   4        165.01         64.77        59.48 o                         
  -9  14   4        326.89        199.77        53.12 o                         
  -8  14   4         91.85         82.39        42.10 o                         
  -7  14   4         98.94        118.40        35.91 o                         
  -6  14   4         32.87          8.56        30.99 o                         
  -5  14   4        977.82        992.36        62.25 o                         
  -4  14   4       1606.65       1698.70        71.77 o                         
  -3  14   4          3.23         -0.57        15.06 o                         
  -2  14   4       3132.86       3158.48        81.08 o                         
  -1  14   4       1792.74       1786.13        98.08 o                         
   0  14   4       1059.49       1096.73        63.11 o                         
   1  14   4        265.07        276.55        35.02 o                         
   2  14   4        567.31        689.83        51.46 o                         
   3  14   4        139.96        155.85        30.76 o                         
   4  14   4          0.63        -19.31        19.31 o                         
   5  14   4        163.84         99.44        26.10 o                         
   6  14   4        219.71        202.56        33.81 o                         
   7  14   4          3.17        -34.90        34.90 o                         
   8  14   4          0.21        -39.90        40.94 o                         
   9  14   4          1.26         28.77        65.25 o                         
  10  14   4        269.13        320.17        92.67 o                         
 -12  15   4        436.86        337.45       105.53 o                         
 -11  15   4        909.04        913.76       148.82 o                         
 -10  15   4       1087.01       1194.45       111.98 o                         
  -9  15   4        699.66        751.50        84.07 o                         
  -8  15   4         48.14          1.66        37.08 o                         
  -7  15   4          6.00         -0.13        30.35 o                         
  -6  15   4       2177.40       2137.29        91.59 o                         
  -5  15   4        696.87        673.38        54.20 o                         
  -4  15   4       1707.11       1580.03        68.84 o                         
  -3  15   4       1968.60       2003.48        68.94 o                         
  -2  15   4          8.19        -15.45        20.39 o                         
  -1  15   4        161.75        110.14        27.84 o                         
   0  15   4       1209.12       1265.07        69.63 o                         
   1  15   4       1996.63       2173.74        84.98 o                         
   2  15   4       1903.28       1829.54        81.12 o                         
   3  15   4       1512.56       1605.35        87.28 o                         
   4  15   4        875.15        918.68        53.28 o                         
   5  15   4       5408.21       5688.54       110.45 o                         
   6  15   4        224.96        175.40        39.97 o                         
   7  15   4        847.90        879.76        73.56 o                         
   8  15   4         34.54         40.40        40.83 o                         
   9  15   4        278.28        311.94        65.99 o                         
  10  15   4        647.07        591.14        98.04 o                         
 -12  16   4        732.06       1005.79       137.96 o                         
 -11  16   4        236.66        280.61        77.83 o                         
 -10  16   4        151.66         70.39        60.59 o                         
  -9  16   4        241.25        233.02        56.20 o                         
  -8  16   4        450.62        414.18        57.72 o                         
  -7  16   4       1734.87       1746.60        98.19 o                         
  -6  16   4        289.38        199.68        35.38 o                         
  -5  16   4        181.85        172.64        33.49 o                         
  -4  16   4        347.33        395.40        41.58 o                         
  -3  16   4       3616.55       3692.82        82.07 o                         
  -2  16   4       3416.00       3119.50        93.34 o                         
  -1  16   4        949.03        913.46        57.51 o                         
   0  16   4        368.38        452.70        42.45 o                         
   1  16   4         57.83         56.00        24.85 o                         
   2  16   4       4640.51       4902.41       162.23 o                         
   3  16   4       6600.85       7119.46       140.25 o                         
   4  16   4       2213.32       2187.49        77.90 o                         
   5  16   4        809.44        779.10        52.23 o                         
   6  16   4         95.67         62.18        28.36 o                         
   7  16   4        111.04        100.89        36.57 o                         
   8  16   4        349.81        379.91        61.66 o                         
   9  16   4        639.83        662.50        73.04 o                         
  10  16   4        213.42        259.49        96.32 o                         
 -12  17   4         57.01         45.10        94.96 o                         
 -11  17   4         80.02        -56.90        74.58 o                         
 -10  17   4         46.69        -54.10        59.87 o                         
  -9  17   4         28.48         36.79        48.06 o                         
  -8  17   4         88.07         90.23        46.16 o                         
  -7  17   4          0.71         28.23        33.35 o                         
  -6  17   4        475.47        546.78        54.48 o                         
  -5  17   4        369.19        324.97        40.41 o                         
  -4  17   4        549.48        495.05        43.84 o                         
  -3  17   4         41.83         38.65        22.26 o                         
  -2  17   4         12.77         -4.84        17.97 o                         
  -1  17   4       2302.60       2195.89        77.20 o                         
   0  17   4       1528.00       1652.53        73.49 o                         
   1  17   4        224.76        289.18        38.58 o                         
   2  17   4        373.45        396.54        48.53 o                         
   3  17   4        856.78        805.30        63.82 o                         
   4  17   4       1168.35       1190.73        62.57 o                         
   5  17   4        860.23        837.19        51.04 o                         
   6  17   4        445.75        417.93        43.41 o                         
   7  17   4         95.65         80.08        43.28 o                         
   8  17   4          4.33         21.39        48.04 o                         
   9  17   4         63.69         13.44        58.13 o                         
  10  17   4        115.69        282.93        92.63 o                         
 -12  18   4         74.10        -83.40        83.40 o                         
 -11  18   4         12.45          2.42        65.20 o                         
 -10  18   4         12.82        -56.35        61.06 o                         
  -9  18   4       1155.61       1089.79       174.07 o                         
  -8  18   4         43.16        -11.13        38.26 o                         
  -7  18   4        931.16        930.24        76.09 o                         
  -6  18   4         53.53         42.11        29.21 o                         
  -5  18   4         38.44         61.58        26.86 o                         
  -4  18   4        279.52        315.03        31.31 o                         
  -3  18   4        397.95        469.76        40.84 o                         
  -2  18   4        216.91        194.87        27.02 o                         
  -1  18   4        710.21        744.82        55.27 o                         
   0  18   4        368.31        318.36        37.57 o                         
   1  18   4        643.45        597.15        55.22 o                         
   2  18   4       2024.45       2056.15        89.74 o                         
   3  18   4       2167.37       2246.44       131.18 o                         
   4  18   4        192.36        218.35        33.54 o                         
   5  18   4       1187.22       1106.17        62.91 o                         
   6  18   4          0.01          6.83        29.65 o                         
   7  18   4          1.59        -38.85        38.85 o                         
   8  18   4        511.76        508.25        67.18 o                         
   9  18   4        720.96        779.98        76.13 o                         
  10  18   4        155.31        104.91        92.71 o                         
 -11  19   4        602.85        602.57       111.48 o                         
 -10  19   4         13.57        -66.35        66.35 o                         
  -9  19   4       1589.24       1516.77       149.01 o                         
  -8  19   4         10.10        -39.97        39.97 o                         
  -7  19   4        202.66        228.14        45.25 o                         
  -6  19   4       1938.83       2128.62       107.75 o                         
  -5  19   4       1854.63       1895.60        97.20 o                         
  -4  19   4       4692.13       4729.69       124.30 o                         
  -3  19   4       1524.06       1505.05        75.03 o                         
  -2  19   4         27.25         53.66        24.67 o                         
  -1  19   4       2594.73       2753.45        92.76 o                         
   0  19   4       3076.18       3027.33       119.69 o                         
   1  19   4       8481.60       8246.26       172.80 o                         
   2  19   4       2460.55       2527.48       108.78 o                         
   3  19   4         14.10         21.86        25.69 o                         
   4  19   4        552.46        501.69        52.42 o                         
   5  19   4        805.37        827.18        59.20 o                         
   6  19   4        618.40        669.63        55.25 o                         
   7  19   4        411.24        421.86        62.56 o                         
   8  19   4        431.75        443.18        72.19 o                         
   9  19   4         24.31        -22.60        52.56 o                         
  10  19   4         53.08        -66.89        92.99 o                         
 -11  20   4        403.50        296.43       112.17 o                         
 -10  20   4         74.53        138.83        83.08 o                         
  -9  20   4        142.77        117.76        59.51 o                         
  -8  20   4       1596.03       1644.17       111.43 o                         
  -7  20   4        184.37        202.72        45.99 o                         
  -6  20   4       1226.86       1128.56        87.81 o                         
  -5  20   4        138.89        162.73        36.55 o                         
  -4  20   4        926.95        961.79        56.69 o                         
  -3  20   4         38.04         65.22        23.12 o                         
  -2  20   4       1055.00        950.19        55.15 o                         
  -1  20   4         69.70         65.00        28.52 o                         
   0  20   4        212.18        247.84        39.28 o                         
   1  20   4       1495.17       1426.58        85.67 o                         
   2  20   4       1441.93       1362.74        80.62 o                         
   3  20   4        837.83        856.35        65.84 o                         
   4  20   4        135.20         95.48        32.96 o                         
   5  20   4          0.89        -26.40        26.40 o                         
   6  20   4         30.47         68.60        32.75 o                         
   7  20   4         29.41         41.22        41.98 o                         
   8  20   4        345.52        464.22        76.56 o                         
   9  20   4          1.49         85.91        63.05 o                         
  10  20   4        103.20        171.90       117.98 o                         
 -11  21   4         32.98         15.86       105.09 o                         
 -10  21   4        218.79        201.65        92.35 o                         
  -9  21   4        271.15        281.18        74.45 o                         
  -8  21   4          2.14         23.79        45.02 o                         
  -7  21   4        503.21        603.05        61.11 o                         
  -6  21   4        346.64        387.65        53.38 o                         
  -5  21   4        118.97        101.60        36.79 o                         
  -4  21   4       2153.98       2055.26        85.82 o                         
  -3  21   4        293.76        324.50        36.02 o                         
  -2  21   4        245.98        205.72        31.72 o                         
  -1  21   4       1477.20       1470.71        87.58 o                         
   0  21   4       1323.21       1281.90        74.07 o                         
   1  21   4       4450.66       4737.93       133.37 o                         
   2  21   4         36.07          8.74        33.10 o                         
   3  21   4       3410.97       3499.24       132.44 o                         
   4  21   4        879.67        842.60        72.40 o                         
   5  21   4       3546.11       3565.60       106.45 o                         
   6  21   4         52.81         44.82        37.57 o                         
   7  21   4        301.24        284.89        52.44 o                         
   8  21   4        277.02        318.13        65.17 o                         
   9  21   4         13.60        -15.01        54.65 o                         
 -11  22   4        507.11        369.49       162.65 o                         
 -10  22   4         33.76         -1.87        77.72 o                         
  -9  22   4         44.46        -38.52        70.78 o                         
  -8  22   4        967.43       1042.81       103.58 o                         
  -7  22   4       3071.50       3153.87       137.55 o                         
  -6  22   4       2079.35       1914.73       106.35 o                         
  -5  22   4       1283.85       1305.28        85.08 o                         
  -4  22   4          2.60        -12.48        25.22 o                         
  -3  22   4        670.24        648.20        57.31 o                         
  -2  22   4       4028.47       4018.04       103.82 o                         
  -1  22   4       7831.84       7647.20       172.01 o                         
   0  22   4       1445.34       1389.44        80.26 o                         
   1  22   4         19.38         39.10        28.69 o                         
   2  22   4        293.80        275.51        47.25 o                         
   3  22   4         70.18         83.41        42.57 o                         
   4  22   4        383.46        380.21        48.64 o                         
   5  22   4        971.71        844.44        64.41 o                         
   6  22   4        347.86        350.34        59.14 o                         
   7  22   4         11.28        -15.80        36.55 o                         
   8  22   4        442.38        488.46        69.90 o                         
   9  22   4        294.47        340.21       114.52 o                         
 -11  23   4        448.37        662.53       123.03 o                         
 -10  23   4         51.10        -60.15        68.82 o                         
  -9  23   4        426.46        348.80        82.98 o                         
  -8  23   4          2.16        -52.66        52.66 o                         
  -7  23   4         20.54        110.51        45.48 o                         
  -6  23   4          2.23         -1.63        41.06 o                         
  -5  23   4         60.70         31.49        35.25 o                         
  -4  23   4          3.58        -27.40        32.38 o                         
  -3  23   4       1435.72       1384.17        75.61 o                         
  -2  23   4        744.00        743.32        60.90 o                         
  -1  23   4        178.63        202.06        49.62 o                         
   0  23   4         53.32         63.47        30.14 o                         
   1  23   4        300.40        373.74        45.46 o                         
   2  23   4       2436.77       2192.88       111.85 o                         
   3  23   4        161.45        164.31        38.82 o                         
   4  23   4        719.14        673.78        66.10 o                         
   5  23   4        169.76         57.17        54.21 o                         
   6  23   4       1627.05       1665.49        93.15 o                         
   7  23   4       1675.73       1650.97       100.58 o                         
   8  23   4         74.80        102.37        73.69 o                         
   9  23   4         35.90         26.95        61.53 o                         
 -11  24   4         72.74        -45.59        82.00 o                         
 -10  24   4         29.53         87.83        81.28 o                         
  -9  24   4        129.19        -80.81        80.81 o                         
  -8  24   4        136.93         90.37        70.94 o                         
  -7  24   4       1532.14       1384.27       118.64 o                         
  -6  24   4        200.98        151.44        42.09 o                         
  -5  24   4         70.12         36.57        34.26 o                         
  -4  24   4        532.45        561.24        51.37 o                         
  -3  24   4       1864.56       1914.71        96.80 o                         
  -2  24   4         31.13         40.81        31.98 o                         
  -1  24   4        175.44        159.43        37.46 o                         
   0  24   4        655.84        669.42        61.51 o                         
   1  24   4         14.28         16.19        28.89 o                         
   2  24   4       1955.15       2338.09       115.08 o                         
   3  24   4       2242.74       2101.73        95.38 o                         
   4  24   4         18.80         28.11        34.41 o                         
   5  24   4        435.44        373.31        49.37 o                         
   6  24   4          1.71         -6.83        45.91 o                         
   7  24   4         84.63         51.39        48.38 o                         
   8  24   4         94.36         97.00       100.41 o                         
   9  24   4         53.93        -75.09        75.09 o                         
 -10  25   4        455.95        563.77       170.24 o                         
  -9  25   4        691.51        566.65       132.99 o                         
  -8  25   4         55.60         -3.20        59.10 o                         
  -7  25   4          0.74         80.91        54.65 o                         
  -6  25   4       2673.68       2651.14       122.88 o                         
  -5  25   4         21.69         48.79        28.91 o                         
  -4  25   4        298.58        266.74        44.81 o                         
  -3  25   4        505.87        441.42        44.73 o                         
  -2  25   4        339.87        254.59        36.75 o                         
  -1  25   4        847.02        777.14        71.44 o                         
   0  25   4       3816.97       3973.39       126.74 o                         
   1  25   4        545.01        582.67        57.11 o                         
   2  25   4         88.68        110.27        39.46 o                         
   3  25   4          0.28         -2.10        28.31 o                         
   4  25   4        993.29        993.57        80.15 o                         
   5  25   4       1778.38       1826.39        97.26 o                         
   6  25   4       1391.66       1504.38       132.87 o                         
   7  25   4       1485.48       1689.49       110.55 o                         
   8  25   4         50.50         -3.71        63.02 o                         
   9  25   4          2.05        -64.30        64.30 o                         
 -10  26   4          2.22         58.84        95.41 o                         
  -9  26   4        108.09         76.89        81.75 o                         
  -8  26   4       2279.82       2269.50       171.24 o                         
  -7  26   4        480.77        457.92        92.14 o                         
  -6  26   4       2436.66       2396.98       129.49 o                         
  -5  26   4         61.90         69.77        35.38 o                         
  -4  26   4        462.50        464.51        56.08 o                         
  -3  26   4        518.76        527.26        50.94 o                         
  -2  26   4        169.62        135.52        35.71 o                         
  -1  26   4        136.34         93.73        40.42 o                         
   0  26   4       2010.38       1989.71       103.22 o                         
   1  26   4         29.70         88.79        37.38 o                         
   2  26   4         82.65         20.90        48.36 o                         
   3  26   4        687.44        811.77        68.63 o                         
   4  26   4        762.63        860.11        76.62 o                         
   5  26   4          1.26         59.54        39.54 o                         
   6  26   4         72.61         30.97        48.53 o                         
   7  26   4         15.38         39.17        55.18 o                         
   8  26   4         72.45         42.37        61.63 o                         
   9  26   4        183.21        681.53       276.97 o                         
 -10  27   4        103.10        207.57       111.33 o                         
  -9  27   4          1.19        131.32        89.76 o                         
  -8  27   4         20.30        146.38        81.74 o                         
  -7  27   4        189.74         86.62        66.80 o                         
  -6  27   4          6.98         47.93        51.01 o                         
  -5  27   4        267.43        299.05        43.58 o                         
  -4  27   4        722.63        774.51        80.96 o                         
  -3  27   4        138.21        124.90        41.57 o                         
  -2  27   4        577.41        592.24        56.88 o                         
  -1  27   4        945.83        921.21        72.01 o                         
   0  27   4         75.17         55.17        34.31 o                         
   1  27   4        985.08        960.72        79.99 o                         
   2  27   4        358.46        424.45        55.50 o                         
   3  27   4          1.89          1.06        33.27 o                         
   4  27   4         22.21        -27.64        42.88 o                         
   5  27   4         55.08         68.52        49.68 o                         
   6  27   4         47.37         65.85        42.56 o                         
   7  27   4         11.39        -45.91        57.77 o                         
   8  27   4        602.33        617.15        96.89 o                         
 -10  28   4          0.63        -90.90        90.90 o                         
  -9  28   4         28.33        -74.34        74.34 o                         
  -8  28   4        753.94        652.57       122.77 o                         
  -7  28   4        798.44        861.83       112.41 o                         
  -6  28   4        246.35        230.85        85.34 o                         
  -5  28   4        184.20        268.89        47.81 o                         
  -4  28   4         10.29        -39.63        39.63 o                         
  -3  28   4        167.29        188.97        41.65 o                         
  -2  28   4        636.49        655.31        59.75 o                         
  -1  28   4         75.29         29.68        31.28 o                         
   0  28   4         44.41         98.54        34.30 o                         
   1  28   4        153.75         93.86        41.66 o                         
   2  28   4       1949.51       2035.56       115.88 o                         
   3  28   4       1887.61       2047.91       105.61 o                         
   4  28   4        396.99        591.67        78.24 o                         
   5  28   4        180.35         83.75        53.27 o                         
   6  28   4          2.61        -24.34        65.10 o                         
   7  28   4        531.44        491.85        87.38 o                         
   8  28   4       1571.76       1563.34       112.69 o                         
  -9  29   4        482.95        330.54       119.28 o                         
  -8  29   4         48.89          9.17        81.50 o                         
  -7  29   4        107.60        126.02        68.18 o                         
  -6  29   4        910.69        925.26       107.00 o                         
  -5  29   4       1486.23       1672.48       113.37 o                         
  -4  29   4        840.53        881.44        73.18 o                         
  -3  29   4        435.11        444.68        59.59 o                         
  -2  29   4        957.91        946.84        76.49 o                         
  -1  29   4          3.68        -28.88        28.88 o                         
   0  29   4        631.80        586.02        64.12 o                         
   1  29   4        166.04        203.85        46.60 o                         
   2  29   4       1835.64       1868.46       109.35 o                         
   3  29   4        664.04        760.36        84.96 o                         
   4  29   4         21.47         12.53        75.30 o                         
   5  29   4         27.42         60.31        74.77 o                         
   6  29   4        341.17        280.48       158.58 o                         
   7  29   4       1084.80       1256.34       135.00 o                         
   8  29   4          1.55         18.07        74.51 o                         
  -9  30   4          0.37        -66.73        85.46 o                         
  -8  30   4          0.78        -38.98        74.64 o                         
  -7  30   4        629.47        614.69       101.63 o                         
  -6  30   4          2.72        -16.91        55.41 o                         
  -5  30   4          0.73        -20.37        50.79 o                         
  -4  30   4        220.32        239.29        55.70 o                         
  -3  30   4          5.96        -19.63        44.41 o                         
  -2  30   4          3.75        -24.67        36.03 o                         
  -1  30   4        335.34        255.23        45.38 o                         
   0  30   4        171.76        144.86        49.00 o                         
   1  30   4        759.82        650.72        70.94 o                         
   2  30   4        186.42        182.99        54.72 o                         
   3  30   4        583.63        511.79        74.63 o                         
   4  30   4         69.35         32.97        58.62 o                         
   5  30   4          1.90        -46.98        68.68 o                         
   6  30   4         74.26         89.92       110.16 o                         
   7  30   4         15.51         28.33        56.03 o                         
  -9  31   4        199.01        393.99       115.84 o                         
  -8  31   4         19.64          7.20        81.67 o                         
  -7  31   4        176.02        224.49        89.48 o                         
  -6  31   4        228.07        142.33        77.40 o                         
  -5  31   4       1032.73        974.34        91.27 o                         
  -4  31   4        560.12        624.85       121.80 o                         
  -3  31   4          4.23        -35.24        43.04 o                         
  -2  31   4         44.49         -4.97        51.47 o                         
  -1  31   4         81.10         71.58        41.09 o                         
   0  31   4        203.16        148.95        50.24 o                         
   1  31   4       1694.16       1908.22       130.89 o                         
   2  31   4        181.71        220.54        58.68 o                         
   3  31   4         65.23        -20.79        52.58 o                         
   4  31   4        666.43        720.07       108.95 o                         
   5  31   4       1215.79       1173.11       112.55 o                         
   6  31   4       1033.77       1179.82       150.24 o                         
   7  31   4        313.53        299.11       102.11 o                         
  -8  32   4       1093.09       1020.32       193.11 o                         
  -7  32   4        170.49        124.09        73.77 o                         
  -6  32   4        414.51        452.98       115.74 o                         
  -5  32   4          0.78        -37.92        46.32 o                         
  -4  32   4        602.99        537.66        77.18 o                         
  -3  32   4        351.14        286.77        64.98 o                         
  -2  32   4       1725.44       1730.53       112.52 o                         
  -1  32   4        746.29        869.50        72.71 o                         
   0  32   4        296.55        308.52        60.51 o                         
   1  32   4        571.06        489.17        86.17 o                         
   2  32   4        254.65        199.80        78.20 o                         
   3  32   4        861.29        967.59        92.98 o                         
   4  32   4        489.79        493.43        89.27 o                         
   5  32   4        468.61        487.06        70.97 o                         
   6  32   4         51.15         58.35        83.29 o                         
   7  32   4        436.22        485.24       105.52 o                         
  -8  33   4         25.64        -90.69        90.69 o                         
  -7  33   4         10.47       -111.99       111.99 o                         
  -6  33   4          0.27        -17.80        51.24 o                         
  -5  33   4        306.76        374.17        83.05 o                         
  -4  33   4        338.33        211.42        87.07 o                         
  -3  33   4         14.68        -48.55        53.52 o                         
  -2  33   4         98.84         42.24        54.80 o                         
  -1  33   4         49.90        104.06        43.70 o                         
   0  33   4         43.62          2.73        60.70 o                         
   1  33   4        543.24        488.15        80.61 o                         
   2  33   4        118.59        -10.63        50.99 o                         
   3  33   4         14.63        -33.31        72.97 o                         
   4  33   4         12.51        -48.20        59.84 o                         
   5  33   4         15.75         50.77        74.60 o                         
   6  33   4         25.82         46.18        59.23 o                         
  -8  34   4        285.34        207.45       100.70 o                         
  -7  34   4        690.04        630.63       140.71 o                         
  -6  34   4        590.98        414.78        74.94 o                         
  -5  34   4        173.42        228.67        77.21 o                         
  -4  34   4         26.86         41.69        68.88 o                         
  -3  34   4        133.46        187.79        63.86 o                         
  -2  34   4       1174.77       1233.17       104.65 o                         
  -1  34   4        426.61        575.86        80.73 o                         
   0  34   4        827.32        620.36        84.85 o                         
   1  34   4          2.12        -19.06        76.23 o                         
   2  34   4        517.38        446.62        72.23 o                         
   3  34   4       1124.05       1066.00       119.04 o                         
   4  34   4        584.03        564.56       138.22 o                         
   5  34   4         77.25        181.66        99.74 o                         
   6  34   4         21.00        112.53       129.76 o                         
  -7  35   4        486.56        544.63       139.25 o                         
  -6  35   4        183.38         96.18        81.21 o                         
  -5  35   4       2949.14       2926.31       251.25 o                         
  -4  35   4        416.89        426.22        73.11 o                         
  -3  35   4        338.54        211.62        61.97 o                         
  -2  35   4         55.95        131.18        49.84 o                         
  -1  35   4        695.45        831.60       120.73 o                         
   0  35   4       1189.77       1275.51       115.06 o                         
   1  35   4        191.67        129.94        73.74 o                         
   2  35   4        241.53        236.71        76.43 o                         
   3  35   4         86.39        126.25        78.40 o                         
   4  35   4        298.10        128.07        74.24 o                         
   5  35   4        564.85        516.18       124.54 o                         
   6  35   4        352.49        193.21        99.98 o                         
  -7  36   4         16.95        -33.16        94.57 o                         
  -6  36   4         98.56         70.99        71.29 o                         
  -5  36   4          0.66        -59.34        98.97 o                         
  -4  36   4         21.66        -11.49        60.75 o                         
  -3  36   4        174.95          2.48        56.86 o                         
  -2  36   4          8.55         62.25        56.01 o                         
  -1  36   4         29.94          7.26        53.38 o                         
   0  36   4         56.76         71.50        76.49 o                         
   1  36   4         51.54        -45.47        85.26 o                         
   2  36   4         70.12        115.51        69.47 o                         
   3  36   4         40.12        136.86        75.03 o                         
   4  36   4         28.07        -50.73        65.05 o                         
   5  36   4        121.61        219.06       105.82 o                         
  -6  37   4          6.49        118.13        67.08 o                         
  -5  37   4        463.56        445.95       137.01 o                         
  -4  37   4         10.06        -59.04        59.04 o                         
  -3  37   4        268.39        293.90        66.96 o                         
  -2  37   4         11.66        -68.43        68.43 o                         
  -1  37   4        176.04         94.56       102.44 o                         
   0  37   4        391.17        195.99       123.59 o                         
   1  37   4       1010.31       1127.22       166.13 o                         
   2  37   4        618.40        694.66       106.90 o                         
   3  37   4          6.37        -59.44        69.67 o                         
   4  37   4        129.24         82.71        82.96 o                         
   5  37   4        104.12         45.68        92.93 o                         
  -6  38   4        755.85        771.25       102.66 o                         
  -5  38   4        147.66        103.07        79.35 o                         
  -4  38   4        232.99        109.51       127.29 o                         
  -3  38   4        110.87        257.58        64.32 o                         
  -2  38   4        709.02        802.49       111.16 o                         
  -1  38   4        301.67        242.59       104.94 o                         
   0  38   4        111.52        138.02        90.47 o                         
   1  38   4         23.55        -71.76        71.76 o                         
   2  38   4         18.20         59.60        71.46 o                         
   3  38   4        312.51        251.65       140.69 o                         
   4  38   4        599.73        671.37       108.39 o                         
  -5  39   4         36.25        -60.14        77.13 o                         
  -4  39   4         10.94          2.37        62.82 o                         
  -3  39   4         26.23        106.01        71.85 o                         
  -2  39   4         45.46         57.34        70.10 o                         
  -1  39   4        170.20        139.94        77.65 o                         
   0  39   4         26.96         31.06        63.16 o                         
   1  39   4        115.73        -24.60        73.74 o                         
   2  39   4          0.51         64.59        75.87 o                         
   3  39   4          0.23         46.35        81.75 o                         
  -4  40   4        209.03        321.72        86.65 o                         
  -3  40   4        498.45        370.05        79.81 o                         
  -2  40   4         14.63         -7.25        77.73 o                         
  -1  40   4        119.73        332.21        86.41 o                         
   0  40   4        139.52        231.77       114.80 o                         
   1  40   4        159.24        218.90        88.91 o                         
   2  40   4        297.13        144.30        91.83 o                         
   3  40   4        185.92         18.15       157.29 o                         
  -3  41   4        304.55        202.55        89.52 o                         
  -2  41   4         70.32        100.76        79.31 o                         
  -1  41   4        400.25        291.07        74.70 o                         
   0  41   4        658.28        905.60       179.98 o                         
   1  41   4        301.63        174.54       102.11 o                         
   2  41   4         29.69        -79.40        79.40 o                         
  -2  42   4        152.39        531.17       223.88 o                         
  -1  42   4         41.83        -24.91        73.94 o                         
   0  42   4         33.55        107.03        95.39 o                         
 -12   1   5        230.80        125.60        73.18 o                         
 -11   1   5        523.00        512.73        94.23 o                         
 -10   1   5       1154.12       1216.88       109.28 o                         
  -9   1   5       1316.98       1301.53        85.27 o                         
  -8   1   5         12.25         20.19        26.46 o                         
  -7   1   5         11.32         47.53        27.03 o                         
  -6   1   5        416.41        417.61        34.44 o                         
  -5   1   5       3059.77       2922.59        81.74 o                         
  -4   1   5       1756.88       1689.05       106.18 o                         
  -3   1   5       2152.71       2161.93       107.98 o                         
  -2   1   5        565.03        674.35        74.81 o                         
  -1   1   5       8514.74       9008.23       154.52 o                         
   0   1   5        302.20        254.27        32.20 o                         
   1   1   5       5141.63       5215.97        93.08 o                         
   2   1   5       6835.29       6981.88       106.53 o                         
   3   1   5       1715.91       1612.96        67.01 o                         
   4   1   5          9.44        -22.60        22.60 o                         
   5   1   5        260.45        234.88        41.01 o                         
   6   1   5       1861.66       1701.24        94.32 o                         
   7   1   5       2026.43       2072.07       124.99 o                         
   8   1   5       1671.98       1632.01       121.91 o                         
   9   1   5        515.59        573.83        86.39 o                         
  10   1   5         14.03        -48.71        86.32 o                         
 -12   2   5        519.71        405.43       103.71 o                         
 -11   2   5        458.22        455.23        77.93 o                         
 -10   2   5        209.68        176.57        67.01 o                         
  -9   2   5         85.70         -9.56        41.09 o                         
  -8   2   5        513.18        433.44        43.99 o                         
  -7   2   5       2293.42       2300.28        80.42 o                         
  -6   2   5      12975.29      13555.07       175.39 o                         
  -5   2   5       1122.66       1024.84        53.31 o                         
  -4   2   5          2.21        -27.12        27.12 o                         
  -3   2   5        138.93        144.54        37.46 o                         
  -2   2   5       5961.16       5795.05       144.32 o                         
  -1   2   5       1270.52        953.27        67.74 o                         
   0   2   5        300.51        318.34        38.56 o                         
   1   2   5         13.70          4.58        19.43 o                         
   2   2   5        133.19        147.39        25.59 o                         
   3   2   5       6458.79       6070.62       117.34 o                         
   4   2   5       4346.18       4329.63       130.18 o                         
   5   2   5       1071.94       1038.68        73.01 o                         
   6   2   5         69.03         65.36        39.69 o                         
   7   2   5        465.94        441.35        60.41 o                         
   8   2   5        193.28        144.24        62.85 o                         
   9   2   5        685.38        721.01       113.10 o                         
  10   2   5        798.92        747.17       130.04 o                         
 -12   3   5         21.59        -32.53        62.64 o                         
 -11   3   5          0.18          0.90        53.10 o                         
 -10   3   5        278.80        281.22        63.18 o                         
  -9   3   5        355.51        386.15        58.38 o                         
  -8   3   5         34.50         63.31        28.18 o                         
  -7   3   5        547.60        482.57        42.53 o                         
  -6   3   5        223.78        273.27        31.77 o                         
  -5   3   5         49.49         72.00        26.62 o                         
  -4   3   5        254.14        176.41        44.66 o                         
  -3   3   5        655.90        637.03        59.47 o                         
  -2   3   5          1.35        -20.03        20.03 o                         
  -1   3   5       5471.10       5778.78       136.77 o                         
   0   3   5        640.12        661.72        55.48 o                         
   1   3   5        658.91        669.01        42.58 o                         
   2   3   5        590.99        646.63        43.00 o                         
   3   3   5         71.04        127.65        24.30 o                         
   4   3   5        229.34        176.27        36.48 o                         
   5   3   5         28.35        -33.05        33.05 o                         
   6   3   5         10.22        -27.92        27.92 o                         
   7   3   5         58.58          7.12        36.45 o                         
   8   3   5          6.02          0.60        45.26 o                         
   9   3   5        219.00        104.42        65.01 o                         
  10   3   5        156.15        152.86        86.57 o                         
 -12   4   5          6.73        -53.63        53.63 o                         
 -11   4   5        339.64        409.58        99.22 o                         
 -10   4   5       1101.85       1078.60        96.29 o                         
  -9   4   5       1667.13       1598.71       106.10 o                         
  -8   4   5        329.83        362.38        44.41 o                         
  -7   4   5        191.99        171.79        40.83 o                         
  -6   4   5       2277.25       2379.55        81.78 o                         
  -5   4   5        742.27        732.36        58.26 o                         
  -4   4   5         14.42         34.51        24.53 o                         
  -3   4   5       8432.84       8803.71       193.70 o                         
  -2   4   5       7333.84       8058.91       181.23 o                         
  -1   4   5       3933.52       4091.30       123.94 o                         
   0   4   5       3907.68       4216.39       121.07 o                         
   1   4   5         66.21        121.32        22.35 o                         
   2   4   5         95.37         85.63        22.05 o                         
   3   4   5        381.08        369.13        41.40 o                         
   4   4   5       1489.10       1248.56        98.06 o                         
   5   4   5       1784.50       1638.19        91.71 o                         
   6   4   5        175.62        138.78        44.15 o                         
   7   4   5        213.90        146.53        41.97 o                         
   8   4   5          4.11        -25.29        42.97 o                         
   9   4   5        209.92        165.78        61.72 o                         
  10   4   5        364.82        575.41       120.92 o                         
 -12   5   5        283.51        250.46        72.86 o                         
 -11   5   5        543.61        610.47       116.91 o                         
 -10   5   5       1648.73       1702.75       133.08 o                         
  -9   5   5       1353.65       1578.38       107.48 o                         
  -8   5   5       1950.04       1709.54        93.36 o                         
  -7   5   5       3660.14       3484.18       103.12 o                         
  -6   5   5        395.52        409.91        39.89 o                         
  -5   5   5       3583.51       3448.80       104.92 o                         
  -4   5   5       5344.48       5433.61       138.76 o                         
  -3   5   5       1193.91       1224.30        81.70 o                         
  -2   5   5         91.36         76.21        32.72 o                         
  -1   5   5       1461.19       1613.39        84.00 o                         
   0   5   5       1182.54       1145.61        71.49 o                         
   1   5   5      10341.68      10208.90       128.60 o                         
   2   5   5       3861.94       3704.09        74.95 o                         
   3   5   5       1010.66        934.06        64.63 o                         
   4   5   5        380.65        383.83        49.80 o                         
   5   5   5       1763.19       1741.43        91.67 o                         
   6   5   5       5007.85       4975.69       142.87 o                         
   7   5   5        580.82        563.86        67.75 o                         
   8   5   5       1436.34       1383.09       111.29 o                         
   9   5   5        756.06        879.93        91.89 o                         
  10   5   5         10.66        -75.94        75.94 o                         
 -12   6   5         36.67        -30.56        58.87 o                         
 -11   6   5        142.28         93.84        72.59 o                         
 -10   6   5          0.41        -17.62        45.86 o                         
  -9   6   5          1.52        -40.93        45.37 o                         
  -8   6   5        116.77         76.04        37.42 o                         
  -7   6   5        746.15        706.67        57.20 o                         
  -6   6   5         41.04         81.45        23.97 o                         
  -5   6   5         68.85         33.74        23.60 o                         
  -4   6   5        969.91       1195.52        63.60 o                         
  -3   6   5         41.35         73.34        22.71 o                         
  -2   6   5        235.54        292.91        41.64 o                         
  -1   6   5         28.85         30.78        22.16 o                         
   0   6   5        176.54        231.84        32.69 o                         
   1   6   5        284.57        317.79        32.07 o                         
   2   6   5        567.79        606.10        37.40 o                         
   3   6   5        591.21        546.39        46.30 o                         
   4   6   5        704.35        703.42        59.90 o                         
   5   6   5         78.07         59.09        31.91 o                         
   6   6   5          1.70        -34.41        34.41 o                         
   7   6   5         33.27         55.10        40.41 o                         
   8   6   5        228.16        233.54        56.03 o                         
   9   6   5        748.60        617.91        97.54 o                         
  10   6   5        135.70          7.90        97.10 o                         
 -12   7   5        167.65         59.00        63.65 o                         
 -11   7   5        143.40         15.11        67.76 o                         
 -10   7   5        170.11        226.54        63.07 o                         
  -9   7   5        206.60        200.91        51.95 o                         
  -8   7   5         75.66          2.93        39.09 o                         
  -7   7   5          9.90         62.90        29.15 o                         
  -6   7   5       1628.34       1728.68        80.48 o                         
  -5   7   5       2166.12       2138.51        87.69 o                         
  -4   7   5       4632.98       4392.83       107.31 o                         
  -3   7   5       2291.28       2273.18        79.48 o                         
  -2   7   5        333.16        262.67        38.00 o                         
  -1   7   5       4604.63       5030.66       156.99 o                         
   0   7   5        810.75        728.19        59.83 o                         
   1   7   5        390.57        301.50        29.69 o                         
   2   7   5       1836.49       1839.96        60.97 o                         
   3   7   5         38.00         12.08        20.40 o                         
   4   7   5       2581.54       2557.56        99.51 o                         
   5   7   5        504.65        545.21        54.43 o                         
   6   7   5        177.93        183.98        41.03 o                         
   7   7   5        342.40        382.21        55.36 o                         
   8   7   5        375.80        324.20        59.25 o                         
   9   7   5          0.29        -41.31        52.78 o                         
  10   7   5        415.92        471.25       115.91 o                         
 -12   8   5        761.66        798.97        95.81 o                         
 -11   8   5        581.08        598.73        83.24 o                         
 -10   8   5        748.64        758.00        91.84 o                         
  -9   8   5        154.10         95.79        45.92 o                         
  -8   8   5        570.35        635.66        64.90 o                         
  -7   8   5        318.94        329.21        41.36 o                         
  -6   8   5       5067.67       5008.29       121.93 o                         
  -5   8   5       1355.83       1171.86        68.50 o                         
  -4   8   5        139.85        101.56        29.11 o                         
  -3   8   5       1977.88       1884.05        73.74 o                         
  -2   8   5       4535.28       4572.18       115.87 o                         
  -1   8   5       1507.26       1342.86        78.33 o                         
   0   8   5       2330.76       2303.38        87.54 o                         
   1   8   5        296.18        312.37        30.70 o                         
   2   8   5        998.17        903.86        54.37 o                         
   3   8   5       3919.32       3880.47        97.81 o                         
   4   8   5       5954.39       5761.30       181.55 o                         
   5   8   5       1365.03       1378.42        82.67 o                         
   6   8   5        159.58        204.85        45.56 o                         
   7   8   5          6.92        -51.76        54.71 o                         
   8   8   5         10.97          6.21        44.04 o                         
   9   8   5         30.49        -16.73        56.87 o                         
  10   8   5        570.27        755.91        97.40 o                         
 -12   9   5        175.96        194.00        88.67 o                         
 -11   9   5         30.70        -54.85        54.85 o                         
 -10   9   5       1405.50       1435.29       126.97 o                         
  -9   9   5          2.12         34.48        39.55 o                         
  -8   9   5       1198.98       1123.90        88.56 o                         
  -7   9   5        621.50        634.81        58.32 o                         
  -6   9   5        137.81        199.46        38.84 o                         
  -5   9   5       1653.55       1779.43        82.96 o                         
  -4   9   5        866.20        854.31        59.06 o                         
  -3   9   5        704.79        572.78        63.61 o                         
  -2   9   5         60.58         50.48        33.88 o                         
  -1   9   5          8.57        -11.19        19.85 o                         
   0   9   5       2247.61       1887.94        81.52 o                         
   1   9   5       1088.51       1092.39        56.76 o                         
   2   9   5        741.69        750.81        54.08 o                         
   3   9   5         48.57         35.85        21.75 o                         
   4   9   5        739.85        771.13        54.64 o                         
   5   9   5       1221.38       1120.74        75.26 o                         
   6   9   5        544.86        519.76        60.26 o                         
   7   9   5        142.86        118.91        46.26 o                         
   8   9   5        155.53         98.10        77.64 o                         
   9   9   5          7.61        -50.67        50.67 o                         
  10   9   5        322.91        491.55        94.57 o                         
 -12  10   5        274.36        239.72        83.00 o                         
 -11  10   5         28.82         80.10        62.87 o                         
 -10  10   5       1690.51       1750.74       138.91 o                         
  -9  10   5        390.01        308.01        54.76 o                         
  -8  10   5        634.08        597.74        62.17 o                         
  -7  10   5        229.19        311.03        62.50 o                         
  -6  10   5       1486.99       1659.51        86.71 o                         
  -5  10   5        125.79        137.27        30.95 o                         
  -4  10   5        332.95        319.47        34.52 o                         
  -3  10   5       1052.33       1145.23        53.93 o                         
  -2  10   5       3911.85       3836.62       118.19 o                         
  -1  10   5       1728.19       1683.10        68.71 o                         
   0  10   5        196.01        223.29        27.99 o                         
   1  10   5        464.69        564.41        41.39 o                         
   2  10   5        620.06        740.35        59.43 o                         
   3  10   5        743.76        712.07        49.90 o                         
   4  10   5       1306.79       1256.43        67.90 o                         
   5  10   5        310.55        301.03        40.20 o                         
   6  10   5        374.57        313.45        45.74 o                         
   7  10   5        112.18         95.02        43.25 o                         
   8  10   5        272.81        246.77        59.28 o                         
   9  10   5       1231.93       1320.01       105.51 o                         
  10  10   5       1656.73       1451.21       117.74 o                         
 -12  11   5        109.49         -4.72        67.15 o                         
 -11  11   5         67.68        141.94        64.50 o                         
 -10  11   5       3100.59       3264.38       254.64 o                         
  -9  11   5         37.11         89.42        53.49 o                         
  -8  11   5        667.12        701.99        67.71 o                         
  -7  11   5         83.41         70.02        35.61 o                         
  -6  11   5       1776.97       1789.93        86.05 o                         
  -5  11   5       3626.10       3597.06        98.45 o                         
  -4  11   5       7848.24       7916.65       144.65 o                         
  -3  11   5       8556.57       8345.26       129.27 o                         
  -2  11   5       1196.21       1103.63        71.63 o                         
  -1  11   5        776.67        760.59        57.21 o                         
   0  11   5       1936.41       1943.26        63.78 o                         
   1  11   5        983.72        966.65        54.14 o                         
   2  11   5      14343.13      14205.19       204.88 o                         
   3  11   5        439.49        362.30        42.49 o                         
   4  11   5         17.47          1.19        26.52 o                         
   5  11   5       1000.12        995.41        63.70 o                         
   6  11   5        529.05        588.91        59.44 o                         
   7  11   5        706.04        817.06        64.98 o                         
   8  11   5         83.81         25.78        40.21 o                         
   9  11   5         10.54          3.68        65.31 o                         
  10  11   5         97.91         27.95        79.03 o                         
 -12  12   5         31.00        -78.75        78.75 o                         
 -11  12   5        232.65        221.54        74.57 o                         
 -10  12   5        148.32         55.08        73.40 o                         
  -9  12   5         19.52         47.49        47.22 o                         
  -8  12   5        283.31        224.42        55.59 o                         
  -7  12   5        167.15        166.62        51.25 o                         
  -6  12   5         19.43         -2.01        24.06 o                         
  -5  12   5         53.92        104.28        26.58 o                         
  -4  12   5         47.51         43.70        23.70 o                         
  -3  12   5       1359.92       1273.13        56.96 o                         
  -2  12   5        580.95        671.13        47.15 o                         
  -1  12   5       1053.14       1067.35        61.94 o                         
   0  12   5         89.15         61.34        20.45 o                         
   1  12   5        176.87        190.39        29.11 o                         
   2  12   5          2.84         44.03        23.43 o                         
   3  12   5       2765.91       2943.35        99.97 o                         
   4  12   5       3377.99       3277.17       108.82 o                         
   5  12   5       1490.44       1564.99        83.66 o                         
   6  12   5        920.06        945.42        72.22 o                         
   7  12   5         13.01        -30.69        32.16 o                         
   8  12   5          9.40        -37.19        37.19 o                         
   9  12   5        505.94        406.36        75.10 o                         
  10  12   5        802.54        644.77        85.16 o                         
 -12  13   5        111.08        -11.87        90.06 o                         
 -11  13   5         48.38         38.40        62.54 o                         
 -10  13   5        254.94        278.67        75.92 o                         
  -9  13   5        227.10         57.29        67.77 o                         
  -8  13   5         37.70        -18.57        43.32 o                         
  -7  13   5        120.78        111.32        40.21 o                         
  -6  13   5          4.03         36.27        26.40 o                         
  -5  13   5        773.48        702.24        48.89 o                         
  -4  13   5        246.41        219.65        32.37 o                         
  -3  13   5       1767.42       1737.17        67.71 o                         
  -2  13   5         43.91         51.21        21.45 o                         
  -1  13   5        475.19        581.12        46.20 o                         
   0  13   5       1124.25       1151.10        60.53 o                         
   1  13   5        391.80        455.80        41.77 o                         
   2  13   5       4061.47       3897.13       126.25 o                         
   3  13   5        129.00        189.18        35.80 o                         
   4  13   5        271.64        161.69        37.64 o                         
   5  13   5       2030.17       1743.61        92.16 o                         
   6  13   5        326.87        294.27        48.43 o                         
   7  13   5         22.68         10.09        38.16 o                         
   8  13   5         30.51         65.50        47.56 o                         
   9  13   5        188.47        139.31        82.35 o                         
  10  13   5          1.77        103.30        70.74 o                         
 -12  14   5       1140.41       1204.62       127.98 o                         
 -11  14   5         15.39        -52.23        64.26 o                         
 -10  14   5        614.55        681.20       104.41 o                         
  -9  14   5        631.27        683.91        95.95 o                         
  -8  14   5        147.31        205.11        53.72 o                         
  -7  14   5         13.03         28.76        37.35 o                         
  -6  14   5       4439.28       4439.19       122.00 o                         
  -5  14   5         56.90         80.25        30.29 o                         
  -4  14   5        124.73        129.88        29.47 o                         
  -3  14   5       1484.06       1483.26        63.13 o                         
  -2  14   5       3041.81       2927.89        90.12 o                         
  -1  14   5       1708.57       1864.24        73.58 o                         
   0  14   5       6255.87       6249.71       137.16 o                         
   1  14   5       2114.38       1960.44        76.49 o                         
   2  14   5        258.49        211.88        32.63 o                         
   3  14   5        140.90        115.07        28.48 o                         
   4  14   5       2775.05       2867.30       118.90 o                         
   5  14   5          8.91         28.12        30.96 o                         
   6  14   5         83.15         93.19        39.24 o                         
   7  14   5        475.43        557.84        61.71 o                         
   8  14   5        661.24        669.12        78.97 o                         
   9  14   5       2034.29       2197.08       127.24 o                         
  10  14   5       1749.15       1986.28       134.00 o                         
 -12  15   5         86.78         78.21        74.37 o                         
 -11  15   5         40.67         59.47        73.34 o                         
 -10  15   5        278.96        372.62        95.18 o                         
  -9  15   5        397.58        366.06        83.73 o                         
  -8  15   5          8.87        102.60        46.14 o                         
  -7  15   5         77.05          1.61        39.88 o                         
  -6  15   5       1126.74       1041.84        67.16 o                         
  -5  15   5       2974.25       3148.56        95.51 o                         
  -4  15   5       2552.80       2789.94        90.12 o                         
  -3  15   5       2363.88       2253.33        77.36 o                         
  -2  15   5          6.37         18.56        22.43 o                         
  -1  15   5       1695.57       1797.13        75.31 o                         
   0  15   5       1671.57       1772.83        80.45 o                         
   1  15   5       3032.00       3030.31        97.02 o                         
   2  15   5       1253.89       1228.08        74.61 o                         
   3  15   5       3521.72       3568.82       102.36 o                         
   4  15   5         11.67         46.29        33.11 o                         
   5  15   5        124.33         53.91        30.49 o                         
   6  15   5        609.42        650.70        63.19 o                         
   7  15   5        340.01        296.47        58.68 o                         
   8  15   5        400.57        360.34        63.80 o                         
   9  15   5        145.61        -36.19        55.98 o                         
  10  15   5          6.39         27.03       125.45 o                         
 -11  16   5        153.80         64.84        78.14 o                         
 -10  16   5        357.95        337.63       111.33 o                         
  -9  16   5       1275.13       1469.98       121.70 o                         
  -8  16   5          0.68         28.26        47.12 o                         
  -7  16   5        147.33         53.72        44.43 o                         
  -6  16   5        465.30        551.34        52.20 o                         
  -5  16   5          8.92          0.67        24.64 o                         
  -4  16   5         69.38         61.24        28.68 o                         
  -3  16   5         25.36          7.75        19.04 o                         
  -2  16   5        119.43        172.14        32.33 o                         
  -1  16   5          8.44        -20.86        20.91 o                         
   0  16   5        711.46        793.59        54.93 o                         
   1  16   5        273.90        350.75        40.40 o                         
   2  16   5        149.14        169.88        35.85 o                         
   3  16   5          8.60         -1.48        26.21 o                         
   4  16   5       2819.64       2638.10       124.86 o                         
   5  16   5        246.55        179.15        39.16 o                         
   6  16   5          1.74        -32.14        32.14 o                         
   7  16   5          1.60        -39.55        42.38 o                         
   8  16   5         41.80        -42.86        42.86 o                         
   9  16   5         36.17        -42.81        61.30 o                         
 -11  17   5        288.73        371.60        91.60 o                         
 -10  17   5        637.85        653.20       107.42 o                         
  -9  17   5        775.53       1000.89        98.24 o                         
  -8  17   5        192.67        338.01        65.27 o                         
  -7  17   5         43.29          8.39        36.72 o                         
  -6  17   5       1216.98       1166.90        81.87 o                         
  -5  17   5       5938.99       6039.92       131.02 o                         
  -4  17   5       7586.91       7821.17       152.37 o                         
  -3  17   5       1843.03       1845.75        75.59 o                         
  -2  17   5        562.33        562.25        47.33 o                         
  -1  17   5       2013.83       2102.11        80.54 o                         
   0  17   5       4261.30       4140.69       112.67 o                         
   1  17   5       4559.50       4455.72       181.58 o                         
   2  17   5       7078.67       7241.18       135.68 o                         
   3  17   5         33.10        -16.86        36.30 o                         
   4  17   5        395.17        379.89        57.73 o                         
   5  17   5       1701.36       1576.05        86.64 o                         
   6  17   5        690.90        687.17        63.89 o                         
   7  17   5        438.76        479.42        62.21 o                         
   8  17   5        488.88        475.25        65.56 o                         
   9  17   5         71.26         81.12        69.60 o                         
 -11  18   5        390.16        278.10       151.44 o                         
 -10  18   5        200.33        158.35        85.03 o                         
  -9  18   5         43.72        -13.30        53.55 o                         
  -8  18   5        998.13       1047.47       100.67 o                         
  -7  18   5       2152.01       2364.76       126.97 o                         
  -6  18   5        783.61        808.76        71.00 o                         
  -5  18   5       2523.04       2490.76       100.31 o                         
  -4  18   5       1357.27       1278.98        75.42 o                         
  -3  18   5       2482.00       2457.15        86.06 o                         
  -2  18   5       2890.42       2915.36        97.90 o                         
  -1  18   5       1848.93       2049.55        94.08 o                         
   0  18   5        459.51        521.89        46.51 o                         
   1  18   5       1366.19       1409.26        89.12 o                         
   2  18   5          8.69        -26.27        26.27 o                         
   3  18   5        259.30        312.94        45.35 o                         
   4  18   5         33.50         35.74        34.12 o                         
   5  18   5        317.14        417.34        54.63 o                         
   6  18   5        339.95        248.39        48.64 o                         
   7  18   5         56.93        -20.30        42.43 o                         
   8  18   5        142.36        238.05        58.20 o                         
   9  18   5         20.17        -40.42        55.50 o                         
 -11  19   5         12.70         87.65        80.10 o                         
 -10  19   5        581.20        499.49       101.70 o                         
  -9  19   5        211.57        181.44        65.85 o                         
  -8  19   5        335.13        296.68        75.43 o                         
  -7  19   5        991.67        967.41        91.50 o                         
  -6  19   5          0.33        -33.43        33.43 o                         
  -5  19   5         10.98        -31.37        31.37 o                         
  -4  19   5        661.80        607.59        50.07 o                         
  -3  19   5       1675.91       1601.52        69.50 o                         
  -2  19   5         42.00         53.70        30.88 o                         
  -1  19   5          2.35         17.39        26.16 o                         
   0  19   5        923.52        928.30        66.62 o                         
   1  19   5        524.68        531.76        52.29 o                         
   2  19   5       2204.02       2271.38       108.11 o                         
   3  19   5        442.99        440.19        53.74 o                         
   4  19   5        189.83         95.93        36.90 o                         
   5  19   5         51.73         31.97        38.32 o                         
   6  19   5         61.68         12.31        52.54 o                         
   7  19   5         38.32         59.09        47.79 o                         
   8  19   5          6.52          1.75        56.30 o                         
   9  19   5          5.23         72.25        61.91 o                         
 -11  20   5         50.09        123.49        88.35 o                         
 -10  20   5        502.77        564.60       112.26 o                         
  -9  20   5        808.84       1000.84       123.76 o                         
  -8  20   5         60.70         -2.88        46.38 o                         
  -7  20   5       1627.52       1639.75       116.20 o                         
  -6  20   5       2191.42       2060.02       110.36 o                         
  -5  20   5        204.98        183.69        41.41 o                         
  -4  20   5          2.80         35.07        26.91 o                         
  -3  20   5        937.51       1065.19        59.11 o                         
  -2  20   5       6627.97       6604.47       140.73 o                         
  -1  20   5       3940.68       3918.74       120.10 o                         
   0  20   5        269.97        251.36        43.10 o                         
   1  20   5         21.78          5.52        30.56 o                         
   2  20   5         59.61         57.41        31.47 o                         
   3  20   5        898.99        945.32        71.78 o                         
   4  20   5       3109.64       2921.74       117.54 o                         
   5  20   5        647.03        473.36        60.62 o                         
   6  20   5        342.24        374.43        59.53 o                         
   7  20   5        216.64        144.90        53.53 o                         
   8  20   5        101.04        -25.67        60.04 o                         
   9  20   5        711.28        579.52        82.17 o                         
 -11  21   5        189.50        331.48        94.42 o                         
 -10  21   5         10.53        -40.84        73.50 o                         
  -9  21   5       1727.66       1791.29       174.61 o                         
  -8  21   5        181.97        119.00        57.96 o                         
  -7  21   5        337.89        207.85        71.45 o                         
  -6  21   5        354.10        322.79        52.64 o                         
  -5  21   5        813.52        738.96        66.70 o                         
  -4  21   5       2965.21       3087.31       115.98 o                         
  -3  21   5        993.65        933.97        62.06 o                         
  -2  21   5         36.80         77.30        34.45 o                         
  -1  21   5         95.30         78.45        39.31 o                         
   0  21   5          5.44        -14.59        25.29 o                         
   1  21   5       2361.29       2335.59       104.72 o                         
   2  21   5       2448.88       2786.19       148.08 o                         
   3  21   5        747.61        774.96        69.05 o                         
   4  21   5         78.56         53.15        38.40 o                         
   5  21   5        886.67        948.49        84.11 o                         
   6  21   5        517.07        467.65        62.22 o                         
   7  21   5        926.61       1049.95        96.47 o                         
   8  21   5        453.85        429.12        94.77 o                         
   9  21   5         44.58        116.63        68.43 o                         
 -11  22   5        103.77        126.15       124.00 o                         
 -10  22   5        490.64        604.38       143.32 o                         
  -9  22   5        214.39        101.90       137.23 o                         
  -8  22   5         57.83         11.98        48.75 o                         
  -7  22   5          3.48        -46.47        46.47 o                         
  -6  22   5       1259.52       1291.88        96.22 o                         
  -5  22   5        335.52        423.88        62.89 o                         
  -4  22   5         24.77        -29.06        29.06 o                         
  -3  22   5          7.38         13.03        32.08 o                         
  -2  22   5        183.05        235.96        42.30 o                         
  -1  22   5       1275.02       1164.14        79.36 o                         
   0  22   5          0.14         -4.02        27.78 o                         
   1  22   5        200.81        135.26        37.17 o                         
   2  22   5         45.11        -17.33        35.49 o                         
   3  22   5         75.36         49.84        35.30 o                         
   4  22   5         53.93         26.34        56.80 o                         
   5  22   5        227.53        128.75        50.63 o                         
   6  22   5          6.99        -50.64        50.64 o                         
   7  22   5        145.19         64.97        68.85 o                         
   8  22   5        148.71         85.29        62.51 o                         
 -10  23   5       1057.07       1011.12       138.13 o                         
  -9  23   5       1805.41       2133.69       190.94 o                         
  -8  23   5        203.76        256.37        65.04 o                         
  -7  23   5        533.83        516.54        73.74 o                         
  -6  23   5        343.87        346.15        63.12 o                         
  -5  23   5       1130.76       1127.33        86.15 o                         
  -4  23   5       2337.96       2347.92       117.76 o                         
  -3  23   5       1185.11       1198.06        66.41 o                         
  -2  23   5         10.68        -24.83        32.62 o                         
  -1  23   5       1877.91       1856.31       103.03 o                         
   0  23   5        825.36        836.74        68.87 o                         
   1  23   5        580.43        591.03        63.67 o                         
   2  23   5        415.71        345.14        50.55 o                         
   3  23   5         12.60        -29.28        34.43 o                         
   4  23   5        568.39        424.75        76.49 o                         
   5  23   5        883.65        706.29        92.75 o                         
   6  23   5        710.27        793.41        81.53 o                         
   7  23   5        912.86        962.51       125.13 o                         
   8  23   5        103.90          7.46        95.97 o                         
 -10  24   5         80.28         92.01        85.54 o                         
  -9  24   5          3.92         40.68        67.59 o                         
  -8  24   5         91.41        112.02        75.01 o                         
  -7  24   5       1984.95       1968.96       135.73 o                         
  -6  24   5        923.88        913.92        90.91 o                         
  -5  24   5        889.97        988.07        88.19 o                         
  -4  24   5        144.46        117.25        32.69 o                         
  -3  24   5        709.76        664.00        59.80 o                         
  -2  24   5       1518.15       1646.69        94.01 o                         
  -1  24   5       2877.54       2713.91       134.81 o                         
   0  24   5        591.26        688.61        68.89 o                         
   1  24   5        708.22        768.24        70.35 o                         
   2  24   5         46.31         30.24        34.11 o                         
   3  24   5       1487.98       1372.74        88.56 o                         
   4  24   5       2083.93       2351.74       137.03 o                         
   5  24   5        401.54        373.56        65.97 o                         
   6  24   5        118.52        134.34        51.52 o                         
   7  24   5         13.36        -55.55        55.55 o                         
   8  24   5        193.49        173.09        81.68 o                         
 -10  25   5          3.30        -75.18        75.18 o                         
  -9  25   5         37.24          4.20        77.38 o                         
  -8  25   5         27.71         50.56        72.81 o                         
  -7  25   5        889.02        632.38        94.56 o                         
  -6  25   5          4.36          4.88        50.11 o                         
  -5  25   5         14.59          8.47        44.99 o                         
  -4  25   5        103.29         33.70        51.76 o                         
  -3  25   5          2.91         25.55        30.94 o                         
  -2  25   5        138.54        138.48        35.59 o                         
  -1  25   5        453.99        347.51        56.76 o                         
   0  25   5         17.57        -30.39        31.43 o                         
   1  25   5         34.25         49.38        34.39 o                         
   2  25   5         12.78         -4.15        41.62 o                         
   3  25   5          0.24        -34.53        39.31 o                         
   4  25   5          1.78          7.51        43.77 o                         
   5  25   5        149.25         15.02        52.67 o                         
   6  25   5          5.57         75.92        79.38 o                         
   7  25   5        273.22        238.91        62.15 o                         
   8  25   5         33.55         92.06        66.03 o                         
 -10  26   5        327.31        254.74       109.51 o                         
  -9  26   5        412.70        422.57       102.69 o                         
  -8  26   5        209.11        201.13        72.51 o                         
  -7  26   5       1031.40       1179.60       120.77 o                         
  -6  26   5       1921.43       1863.60       147.17 o                         
  -5  26   5       2664.59       2771.22       146.13 o                         
  -4  26   5        257.39        183.14        49.51 o                         
  -3  26   5        395.28        336.40        67.08 o                         
  -2  26   5        105.65        152.52        42.15 o                         
  -1  26   5         11.00          2.72        35.52 o                         
   0  26   5         69.27        119.55        49.03 o                         
   1  26   5          0.36         32.18        51.40 o                         
   2  26   5        803.36        506.64        64.58 o                         
   3  26   5       1231.18       1346.27       105.29 o                         
   4  26   5        977.67       1072.00       123.07 o                         
   5  26   5        128.46        150.37        68.91 o                         
   6  26   5         44.68        -59.07        59.07 o                         
   7  26   5         21.16        -82.67        82.67 o                         
   8  26   5         35.76         59.25        84.45 o                         
  -9  27   5        492.91        441.97       120.11 o                         
  -8  27   5        121.09        170.12        74.96 o                         
  -7  27   5          0.46        -55.62        55.62 o                         
  -6  27   5        271.03        252.22        64.46 o                         
  -5  27   5        436.36        442.00       103.50 o                         
  -4  27   5       1608.67       1608.06        91.48 o                         
  -3  27   5        578.73        616.41        60.13 o                         
  -2  27   5        414.11        422.45        55.24 o                         
  -1  27   5         57.50         28.54        38.39 o                         
   0  27   5       2194.87       2363.50       119.12 o                         
   1  27   5       1066.31       1287.22        88.04 o                         
   2  27   5       1135.73       1189.98        86.87 o                         
   3  27   5        730.58        716.59        84.28 o                         
   4  27   5        154.94        221.51        70.16 o                         
   5  27   5       1143.40       1007.36       103.94 o                         
   6  27   5       1363.79       1246.04       108.37 o                         
   7  27   5       1196.15       1228.35       126.77 o                         
  -9  28   5         78.05        -32.45        79.56 o                         
  -8  28   5         15.64         62.07        67.57 o                         
  -7  28   5        472.74        476.39        91.02 o                         
  -6  28   5        234.43        141.18        64.68 o                         
  -5  28   5        264.74        405.53        84.27 o                         
  -4  28   5        144.43        181.14        42.97 o                         
  -3  28   5        220.95        152.48        43.23 o                         
  -2  28   5        110.82         38.28        55.15 o                         
  -1  28   5         85.17        140.39        64.76 o                         
   0  28   5         22.61         93.22        46.17 o                         
   1  28   5          4.31         20.30        44.02 o                         
   2  28   5        714.51        806.10        75.05 o                         
   3  28   5       1187.79       1194.83       105.81 o                         
   4  28   5        661.68        637.91        91.60 o                         
   5  28   5         85.73        138.23        95.62 o                         
   6  28   5        312.31        351.96        89.89 o                         
   7  28   5         46.13        -34.74        84.20 o                         
  -9  29   5        344.75        535.12       105.00 o                         
  -8  29   5        144.65        119.85        89.35 o                         
  -7  29   5        507.54        388.04        89.84 o                         
  -6  29   5         45.30        135.11        65.43 o                         
  -5  29   5        129.17        200.68        70.24 o                         
  -4  29   5          5.85        -43.14        43.14 o                         
  -3  29   5        209.59        228.63        59.06 o                         
  -2  29   5        120.62        181.05        47.41 o                         
  -1  29   5        671.15        686.12        77.88 o                         
   0  29   5         91.49        165.53        44.86 o                         
   1  29   5        412.19        467.39        63.45 o                         
   2  29   5       1478.26       1727.09       127.59 o                         
   3  29   5        277.26        302.72        54.46 o                         
   4  29   5       1071.48        798.66       106.83 o                         
   5  29   5       1507.71       1709.64       141.99 o                         
   6  29   5        690.71        722.02       101.39 o                         
   7  29   5        690.26       1073.22       116.86 o                         
  -9  30   5         55.30         72.89       372.74 o                         
  -8  30   5        469.95        357.56        93.03 o                         
  -7  30   5       1453.78       1264.12       140.86 o                         
  -6  30   5        886.35        904.60       117.47 o                         
  -5  30   5       1891.79       1939.73       167.62 o                         
  -4  30   5        435.27        340.32        64.71 o                         
  -3  30   5         22.77        -27.10        37.98 o                         
  -2  30   5        746.19        972.70        97.46 o                         
  -1  30   5       1147.51       1314.58       111.46 o                         
   0  30   5        605.38        712.77        89.27 o                         
   1  30   5          4.06        -42.61        59.77 o                         
   2  30   5        398.87        372.74        90.52 o                         
   3  30   5        550.60        539.92        82.92 o                         
   4  30   5        781.24        825.87       107.66 o                         
   5  30   5        323.98        207.70       109.09 o                         
   6  30   5          2.76        -15.52       118.11 o                         
  -8  31   5        371.48        489.35       107.96 o                         
  -7  31   5         20.65        -63.42        71.60 o                         
  -6  31   5        201.20        280.76        77.12 o                         
  -5  31   5        134.90         79.81        53.01 o                         
  -4  31   5        790.18        801.21        84.17 o                         
  -3  31   5        210.17        153.36        62.77 o                         
  -2  31   5         12.52         52.41        61.21 o                         
  -1  31   5         64.27        127.81        53.73 o                         
   0  31   5       1495.96       1312.36       114.19 o                         
   1  31   5        375.00        434.57        70.19 o                         
   2  31   5       1166.04       1126.62       109.29 o                         
   3  31   5        795.50        822.10        91.90 o                         
   4  31   5         88.53         96.01        73.97 o                         
   5  31   5        303.07        232.86        90.42 o                         
   6  31   5         85.64         23.11        86.58 o                         
  -8  32   5        163.70        222.08        89.46 o                         
  -7  32   5         69.48        -52.93       110.22 o                         
  -6  32   5       1023.65       1001.46       126.12 o                         
  -5  32   5        387.92        454.91        77.09 o                         
  -4  32   5         10.62        -45.72        45.72 o                         
  -3  32   5        142.27        206.70        71.43 o                         
  -2  32   5       1807.58       2044.72       133.25 o                         
  -1  32   5        295.36        316.86        70.57 o                         
   0  32   5         54.67         52.52        58.59 o                         
   1  32   5        232.87        237.42        66.95 o                         
   2  32   5          0.59         13.86        49.67 o                         
   3  32   5        665.98        638.78        85.10 o                         
   4  32   5        511.80         84.42       116.37 o                         
   5  32   5          4.80        -95.54        95.54 o                         
   6  32   5        382.58        483.09        99.31 o                         
  -7  33   5          9.26        -23.16        74.93 o                         
  -6  33   5         40.80         51.96        74.63 o                         
  -5  33   5       1627.20       1419.92       108.45 o                         
  -4  33   5       1298.55       1201.86       183.83 o                         
  -3  33   5        475.14        571.79        69.04 o                         
  -2  33   5        107.47        112.17        70.52 o                         
  -1  33   5        380.05        381.04        69.98 o                         
   0  33   5        823.47        800.69        90.39 o                         
   1  33   5       1393.87       1461.85       130.86 o                         
   2  33   5       1007.97        911.77       104.06 o                         
   3  33   5          3.67        -51.93        54.78 o                         
   4  33   5        429.92        158.14       102.31 o                         
   5  33   5        777.66        794.67       133.48 o                         
  -7  34   5        703.45        596.57       117.30 o                         
  -6  34   5         11.35        -64.47        64.47 o                         
  -5  34   5        146.51        224.88        72.06 o                         
  -4  34   5          1.88        -54.12        54.12 o                         
  -3  34   5         20.41        -71.22        71.22 o                         
  -2  34   5        201.07        200.47        86.90 o                         
  -1  34   5        101.77         71.99        69.54 o                         
   0  34   5         11.15        -21.47        64.21 o                         
   1  34   5        128.05        -72.05        72.05 o                         
   2  34   5         13.47         21.70        71.83 o                         
   3  34   5          5.31         15.87        62.75 o                         
   4  34   5        381.80        347.39       110.58 o                         
   5  34   5        136.74        101.18       149.97 o                         
  -6  35   5         30.35         32.52        73.47 o                         
  -5  35   5        299.11        256.12        71.47 o                         
  -4  35   5       1170.68        907.98        91.55 o                         
  -3  35   5        608.88        533.25        71.50 o                         
  -2  35   5        324.23        484.93        94.84 o                         
  -1  35   5         16.21          8.88        67.03 o                         
   0  35   5         52.10          3.10        77.30 o                         
   1  35   5        115.90          6.94        72.74 o                         
   2  35   5         95.40        147.39        66.67 o                         
   3  35   5        175.26        194.74        85.77 o                         
   4  35   5          0.29         24.47        87.59 o                         
  -6  36   5        831.31        694.32       115.59 o                         
  -5  36   5        292.05        272.02       109.73 o                         
  -4  36   5          4.29        -68.44        68.44 o                         
  -3  36   5        412.38        357.81        76.07 o                         
  -2  36   5        530.46        646.37       134.56 o                         
  -1  36   5        453.69        380.17       114.81 o                         
   0  36   5        361.52        363.39        85.28 o                         
   1  36   5         33.25         50.10        94.31 o                         
   2  36   5        623.69        717.43        94.22 o                         
   3  36   5       1206.83       1396.30       133.67 o                         
   4  36   5       1090.84       1149.79       178.14 o                         
  -5  37   5        421.95        408.61        81.46 o                         
  -4  37   5        230.65        178.67        70.27 o                         
  -3  37   5        256.33        409.54        88.55 o                         
  -2  37   5         79.39        130.28        84.60 o                         
  -1  37   5        360.76        349.15       108.23 o                         
   0  37   5        103.59        -35.71        69.30 o                         
   1  37   5          8.59         47.19        86.37 o                         
   2  37   5         31.89        -32.22        96.71 o                         
   3  37   5         99.31         27.31       114.54 o                         
  -5  38   5          0.86        -79.32        79.32 o                         
  -4  38   5          1.08        -59.02        61.27 o                         
  -3  38   5        205.61         61.28        64.44 o                         
  -2  38   5        459.42        336.40        90.03 o                         
  -1  38   5        103.64         12.69       102.38 o                         
   0  38   5         98.38         36.10        80.87 o                         
   1  38   5         54.89        -58.48        95.47 o                         
   2  38   5        189.90          5.34        96.26 o                         
   3  38   5          6.15         40.40       247.41 o                         
  -4  39   5       1492.34       1362.90       123.68 o                         
  -3  39   5        723.87        788.34       131.02 o                         
  -2  39   5          2.88        -93.52        93.52 o                         
  -1  39   5          0.21        -40.02        88.18 o                         
   0  39   5        521.62        606.94       107.71 o                         
   1  39   5        580.81        695.76       115.27 o                         
   2  39   5        360.79        329.35        95.17 o                         
  -2  40   5         20.35        -31.83        95.86 o                         
  -1  40   5         58.71       -113.78       113.78 o                         
   0  40   5        175.12        -60.35       164.90 o                         
 -12   0   6       1873.46       1799.83       222.60 o                         
 -11   0   6       2177.81       2172.26       249.29 o                         
 -10   0   6       1993.13       1887.66       218.35 o                         
  -9   0   6       1374.71       1498.36       191.86 o                         
  -8   0   6        196.34        103.48        60.47 o                         
  -7   0   6        719.54        724.20        77.91 o                         
  -6   0   6       3846.40       3965.26       144.05 o                         
  -5   0   6       4666.90       4716.79       253.12 o                         
  -4   0   6        258.38        267.29       100.68 o                         
  -3   0   6         35.71         28.41        41.10 o                         
  -2   0   6       5881.12       6293.91       213.63 o                         
  -1   0   6       2816.76       2626.93       144.95 o                         
   0   0   6       5124.89       5107.90       177.64 o                         
   1   0   6       5695.61       5362.69       271.16 o                         
   2   0   6        413.51        515.88        64.93 o                         
   3   0   6          5.36         34.77        38.22 o                         
   4   0   6       1877.85       1910.51       114.03 o                         
   5   0   6       9786.65       9336.80       235.65 o                         
   6   0   6       1283.89       1429.14       167.75 o                         
   7   0   6       1161.16        955.96       131.09 o                         
   8   0   6         78.11        159.63       153.35 o                         
   9   0   6         15.81         36.43       113.23 o                         
 -12   1   6        374.27        272.47        87.72 o                         
 -11   1   6        270.95         28.92        66.47 o                         
 -10   1   6         75.03         31.82        67.53 o                         
  -9   1   6       1227.29       1268.17       120.11 o                         
  -8   1   6        151.46        133.25        35.12 o                         
  -7   1   6        144.66         30.24        30.85 o                         
  -6   1   6          0.37         20.63        27.59 o                         
  -5   1   6        229.23        306.24        57.24 o                         
  -4   1   6        808.43        686.39        69.96 o                         
  -3   1   6        217.83        217.05        42.78 o                         
  -2   1   6        327.99        246.98        40.32 o                         
  -1   1   6       1199.15       1308.29        78.46 o                         
   0   1   6       1545.82       1620.36        83.36 o                         
   1   1   6       2657.96       2629.14       111.55 o                         
   2   1   6        564.81        605.89        46.12 o                         
   3   1   6        545.78        609.50        48.73 o                         
   4   1   6       2562.00       2415.62       101.67 o                         
   5   1   6        279.92        388.52        44.32 o                         
   6   1   6        438.33        428.17        73.47 o                         
   7   1   6        146.52        233.99        59.40 o                         
   8   1   6        392.07        300.99        70.73 o                         
   9   1   6        255.14        314.07        90.45 o                         
 -12   2   6          6.19        -47.91        69.19 o                         
 -11   2   6          6.88        -64.36        64.36 o                         
 -10   2   6        112.77        206.89        94.58 o                         
  -9   2   6          3.94        -23.79        39.92 o                         
  -8   2   6        581.33        623.07        57.36 o                         
  -7   2   6        161.59        158.37        40.95 o                         
  -6   2   6         63.72         52.49        24.78 o                         
  -5   2   6         15.49         58.04        33.05 o                         
  -4   2   6        257.43        139.12        41.98 o                         
  -3   2   6          4.75         29.41        30.63 o                         
  -2   2   6       3037.89       3174.12       109.38 o                         
  -1   2   6       1113.59       1309.35        77.00 o                         
   0   2   6       1596.98       1592.32        93.02 o                         
   1   2   6        583.61        640.63        58.17 o                         
   2   2   6       1223.92       1270.06        69.82 o                         
   3   2   6         81.27        115.75        26.92 o                         
   4   2   6        713.95        716.40        54.94 o                         
   5   2   6       1303.09        964.24        73.91 o                         
   6   2   6        564.42        653.67        73.03 o                         
   7   2   6         23.27         30.21        47.49 o                         
   8   2   6         78.83         59.70       106.71 o                         
   9   2   6        117.94        285.75        89.38 o                         
 -12   3   6        782.61        937.14       131.75 o                         
 -11   3   6          2.76        -10.40        59.98 o                         
 -10   3   6        390.50        483.97        71.30 o                         
  -9   3   6       4150.35       4005.29       155.63 o                         
  -8   3   6       1361.99       1462.60        80.61 o                         
  -7   3   6       1342.58       1465.70        99.81 o                         
  -6   3   6       1547.38       1435.46        94.80 o                         
  -5   3   6        385.19        420.59        51.99 o                         
  -4   3   6       2921.62       2853.42       121.39 o                         
  -3   3   6       2789.77       2647.73       110.80 o                         
  -2   3   6       1747.81       2003.01       102.87 o                         
  -1   3   6          6.12        -18.02        24.75 o                         
   0   3   6        227.48        252.32        41.28 o                         
   1   3   6       2094.71       2189.78        84.79 o                         
   2   3   6       2097.80       2133.11        94.41 o                         
   3   3   6       9254.59       9136.73       166.37 o                         
   4   3   6       5216.68       5161.73       133.76 o                         
   5   3   6         27.64          4.11        38.33 o                         
   6   3   6        564.01        633.28        66.47 o                         
   7   3   6       2341.58       2186.46       115.37 o                         
   8   3   6       1379.71       1427.08       123.36 o                         
   9   3   6       1053.27        929.62       110.90 o                         
 -12   4   6        592.50        599.90       105.12 o                         
 -11   4   6       1090.43        873.52       123.49 o                         
 -10   4   6       1191.31       1289.05       106.97 o                         
  -9   4   6       2871.00       2634.25       134.01 o                         
  -8   4   6         28.39        -35.27        35.27 o                         
  -7   4   6          3.58         12.90        31.36 o                         
  -6   4   6        167.66        124.23        38.00 o                         
  -5   4   6        293.99        311.40        65.62 o                         
  -4   4   6         21.01         50.45        30.77 o                         
  -3   4   6        157.09        146.98        34.89 o                         
  -2   4   6       6223.80       6413.29       154.84 o                         
  -1   4   6       1114.29       1241.90        82.26 o                         
   0   4   6       1565.45       1737.11        82.37 o                         
   1   4   6         84.67         66.99        28.53 o                         
   2   4   6         28.09         74.68        26.91 o                         
   3   4   6        185.64        175.63        35.48 o                         
   4   4   6        623.80        776.07        62.98 o                         
   5   4   6       1703.87       1605.29       100.48 o                         
   6   4   6        555.70        528.11        67.68 o                         
   7   4   6        696.11        729.82        73.78 o                         
   8   4   6          3.75         19.15        77.98 o                         
   9   4   6         25.89        160.75        99.96 o                         
 -12   5   6          4.74         22.23        85.25 o                         
 -11   5   6        209.94        120.56       106.38 o                         
 -10   5   6        373.25        391.72        70.96 o                         
  -9   5   6        493.33        472.65        75.23 o                         
  -8   5   6       1078.89       1193.26        76.74 o
[truncated: 167,428 more chars]
